# Supplementary material for: In vivo structure and dynamics of the SARS-CoV-2 RNA genome
Source: Nat Commun. 2021 Sep 28;12:5695. doi: 10.1038/s41467-021-25999-1 (PMC8478942; doi:10.1038/s41467-021-25999-1)
Supplement: Supplementary file 3 — Supplementary Data1 [file 41467_2021_25999_MOESM3_ESM.xlsx]

## Sheet: mapping_stats(stringent)
sample	total read count	total mapped to SARS2	mapped non_redundant	PCR duplicates	singEnds non_redundant	Total chimeras non_redundant	3’-5chimeras non_redundant	5'-3'chimeeras non_redundant	3'-5'chimera proportion	chimeric Rate(non_redundant)
C1	79453637	25423787	8135221	0.680015	7144691	990530	809175	181355	0.816911	0.121758
C2	85879657	23590151	8118373	0.655858	7050580	1067793	917984	149809	0.859702	0.131528
C3	84966201	22215160	6699934	0.698407	5898326	801608	693441	108167	0.865062	0.119644
L1	77941523	16466620	11147030	0.323053	10063584	1083446	857627	225819	0.791573	0.0971959
L2	80475723	14540894	9608398	0.339215	8642304	966094	797034	169060	0.825007	0.100547
L3	63144446	15025306	7651263	0.490775	6604034	1047229	905254	141975	0.864428	0.13687
V1	51483208	35089130	17048301	0.514143	12836864	4211437	3946299	265138	0.937043	0.24703
V2	51861926	35249592	17667641	0.498785	13288720	4378921	4089978	288943	0.934015	0.24785
V3	69701009	48289253	12145848	0.748477	8626630	3519218	3057828	461390	0.868894	0.289747
C_N	36711940	12820508	4609243	0.640479	4532456	76787	57485	19302	0.748629	0.0166594
L_N	52709656	21206376	6066508	0.71393	5959962	106546	73194	33352	0.686971	0.017563
V_N	78083785	69273076	18299077	0.735841	18218860	80217	38852	41365	0.484336	0.00438366

## Sheet: relax pipline
	total chimeras	3'-5' chimeras	TRS_L chimeras	3'-5'chimeras %	TRS_L chimeras %
C1-N	137506	72644	42857	0.528297	0.311674
C1	1225635	918425	111948	0.749346	0.0913388
L1_N	223775	89770	97807	0.401162	0.437077
L1	1310578	975756	90183	0.744523	0.0688116
RNA-seq_NarryKim_DBNSeq	63065	5619	9304	0.0890985	0.14753
RNA-seq_Sylvirouskin	5652	1122	3733	0.198514	0.660474
V_N	190652	70062	56270	0.367486	0.295145
V1	4742629	4386616	68125	0.924933	0.0143644

## Sheet: COMRADES
SRA acceesion	sample	total read count	total_mapped_to_SARS2_singleE	nonredundant_mapped_to_SARS2_singleE	PCR_duplicated	SARS2_chimeric_nonredundant	chimeric rates
SRR12252273	SARS_1C	250200922	103063944	26571725	0.742182	318603	0.0118482
SRR12252274	SARS_1S	249731675	101896855	18263950	0.82076	1353848	0.0690112
SRR12252275	SARS_2C	245262605	97525448	28116170	0.711704	336985	0.0118435
SRR12252276	SARS_2S	185739157	73046628	22769414	0.688289	185240	0.00806982
SRR12252281	SARS_1C_mRNA	243179711	97852083	37595180	0.615796	449733	0.0118211
SRR12252282	SARS_1S_mRNA	252434159	28487621	17064253	0.400994	604295	0.0342017
SRR12252283	SARS_2C_mRNA	283072473	97347990	40588293	0.58306	528900	0.0128632
SRR12252284	SARS_2S_mRNA	283072473	108336603	47143642	0.564841	1719629	0.0351927

## Sheet: samples_merged
group	mappedReadCount
C	22953528
L	28406691
V	46861790
C_N	4609243
L_N	6066508
V_N	25668046
