# Supplementary material for: In vivo structure and dynamics of the SARS-CoV-2 RNA genome
Source: Nat Commun. 2021 Sep 28;12:5695. doi: 10.1038/s41467-021-25999-1 (PMC8478942; doi:10.1038/s41467-021-25999-1)
Supplement: Supplementary file 4 — Supplementary Data2 [file 41467_2021_25999_MOESM4_ESM.zip]

Archive with 7 entries (6 files):
- supplementary data1/
- supplementary data1/C.merged_R2_all.matrix.gz
- supplementary data1/L.merged_R2_all.matrix.gz
- supplementary data1/L1_N_R2_all.matrix.gz
- supplementary data1/V_N.merged_R2_all.matrix.gz
- supplementary data1/C1_N_R2_all.matrix.gz
- supplementary data1/V1_N_R2_all.matrix.gz
