# Supplementary material for: In vivo structure and dynamics of the SARS-CoV-2 RNA genome
Source: Nat Commun. 2021 Sep 28;12:5695. doi: 10.1038/s41467-021-25999-1 (PMC8478942; doi:10.1038/s41467-021-25999-1)
Supplement: Supplementary file 5 — Supplementary Data3 [file 41467_2021_25999_MOESM5_ESM.zip]

Archive with 5 entries (4 files):
- DESeq_cell_control_sig.txt
- DESeq_lysate_control_sig.txt
- DESeq_virion_control_sig.txt
- __MACOSX/
- __MACOSX/._DESeq_virion_control_sig.txt
