# Supplementary material for: In vivo structure and dynamics of the SARS-CoV-2 RNA genome
Source: Nat Commun. 2021 Sep 28;12:5695. doi: 10.1038/s41467-021-25999-1 (PMC8478942; doi:10.1038/s41467-021-25999-1)
Supplement: Supplementary file 5 — Supplementary Data3 [file 41467_2021_25999_MOESM5_ESM.zip › DESeq_cell_control_sig.txt]

#seq_ID	C1_N	C1	C2	C3	baseMean	log2FoldChange	lfcSE	stat	pvalue	padj
27390-27400 33 18101 21521 13741 8752.24753431605 6.86384 0.406108348659703 -16.901506042131 4.38560719070687e-64 3.58563483240201e-62
27400-27400 36 18114 21533 13719 8753.22462570067 6.7381 0.399500057133045 -16.8663268518365 7.95944934752005e-64 6.33969162710642e-62
27410-27400 32 17376 20806 13015 8386.14224993591 6.84654 0.409096107631992 -16.7357821364192 7.19063561762059e-63 5.31590490613946e-61
27380-27400 23 16470 19677 12542 7981.75994639923 7.2527 0.439382439170299 -16.506571289212 3.29055356019189e-61 2.14199839432772e-59
27370-27400 19 15629 18532 11834 7535.3043690453 7.44568 0.459860123664397 -16.191190905239 5.81913435378808e-59 3.30081868615792e-57
27410-27410 24 14860 17925 11174 7199.4158639516 7.04198 0.436083519370546 -16.1482274854331 1.16872044259638e-58 6.48472314041389e-57
27360-27390 29 14012 16551 10509 6732.64985415732 6.67118 0.416482070994019 -16.0179310500661 9.57846596184553e-58 5.00620588985292e-56
27400-27410 19 14719 17733 11116 7134.65884965124 7.36671 0.461495840566071 -15.9626734913019 2.32552682090546e-57 1.18348140842548e-55
27400-27390 83 19348 22922 14687 9378.46366298634 5.62732 0.355623902245071 -15.8238087364596 2.13196073810173e-56 1.01116074948665e-54
27410-27390 78 18507 22116 13890 8964.4737848975 5.65199 0.358742041463559 -15.7550389908359 6.3420238138569e-56 2.92866890293029e-54
27390-27410 16 14687 17699 11105 7120.51940580391 7.61223 0.483292730804919 -15.7507593955405 6.78614808309343e-56 3.12818991089487e-54
27390-27390 97 20870 25138 15994 10219.6339554413 5.52567 0.35262010737293 -15.6703154190874 2.41378538876346e-55 1.06860891553758e-53
27380-27390 85 19231 23274 14772 9438.41078079255 5.60199 0.357773980316725 -15.6579140593024 2.93362223776179e-55 1.28993826914402e-53
27420-27400 47 14418 17652 10935 7064.34399266206 6.04139 0.386414241465133 -15.6344811284543 4.23913766341138e-55 1.83719579149249e-53
27370-27390 82 18384 22114 14049 8986.29145323256 5.58288 0.358247727684025 -15.5838609262395 9.37190282551941e-55 3.94307151001006e-53
27420-27410 37 12173 15067 9267 5995.46971838344 6.15036 0.403604081771163 -15.2386001297523 1.9602536644559e-52 6.82928782025783e-51
27350-27390 23 10081 11511 7123 4687.16299077115 6.48248 0.435534444565377 -14.8839771791003 4.18842815896927e-50 1.26393641930078e-48
27420-27420 31 10558 13055 8169 5226.15542165877 6.20775 0.417671889511678 -14.8627334317092 5.75291684738539e-50 1.72321720397428e-48
27410-27420 18 10552 12957 8170 5200.48561639952 6.98762 0.471499814426577 -14.8199816675464 1.08814143232051e-49 3.21045050122867e-48
28840-28670 50 13495 16867 13549 7400.71333570835 6.01906 0.406746807999473 -14.7980479617358 1.50795677188141e-49 4.40795208768851e-48
27380-27410 11 13075 15867 9914 6359.9108193604 7.99038 0.541968829381221 -14.743247957893 3.4003010673351e-49 9.6947458091764e-48
27360-27400 13 11329 13053 8361 5354.41894291523 7.50033 0.510012566791615 -14.7061589154361 5.88546200973883e-49 1.65546173276103e-47
28830-28670 41 11880 14958 12259 6602.87200592253 6.14138 0.422037125101654 -14.5517465679134 5.69307212445959e-48 1.52651088167633e-46
28910-28690 32 9285 10647 6654 4352.83830845679 5.8966 0.406230528976104 -14.5153983494574 9.67937497791198e-48 2.56200153783598e-46
27400-27420 14 10409 12763 8105 5134.37209221039 7.33253 0.505377368324923 -14.5090208128077 1.06226112051073e-47 2.80422230245574e-46
28820-28670 37 11623 14722 12371 6554.44709555719 6.27947 0.432869705094941 -14.5066063155675 1.10031194595914e-47 2.90289827126187e-46
27420-27390 92 15403 18833 11688 7576.01380151479 5.16726 0.3568569166641 -14.4799232563209 1.62278256779392e-47 4.23733821115259e-46
28850-28670 59 13148 16363 13142 7194.33025135362 5.73788 0.398164168802562 -14.4108369687345 4.4231752156479e-47 1.12904159490761e-45
26890-26880 35 8825 8880 6812 4054.93408471048 5.66356 0.394626057728599 -14.3517196345448 1.03927925852105e-46 2.59759717525875e-45
28910-28680 17 8895 9890 6167 4065.65960634626 6.71415 0.468898310873025 -14.3189924092625 1.66519986516683e-46 4.10975383548121e-45
26890-26890 32 8557 8668 6630 3944.79494039732 5.75368 0.40228686499189 -14.3024424020751 2.11262886619251e-46 5.1775578355544e-45
28840-28660 51 11635 14177 11415 6270.99063077788 5.74999 0.402268029708599 -14.2939304014273 2.38745724632695e-46 5.8389585275597e-45
26890-26870 40 8930 8902 6880 4090.73532571293 5.48234 0.384653911625522 -14.25265186242 4.31576150176532e-46 1.03922895809454e-44
26890-26900 27 8073 8201 6232 3717.81643460179 5.91423 0.417110596166392 -14.1790476533677 1.23511326794726e-45 2.89405741696279e-44
26900-26880 45 9094 9190 7012 4189.74102586361 5.34586 0.377316289120125 -14.1681136055196 1.44325536536442e-45 3.361719475962e-44
26900-26890 42 8829 8976 6831 4079.8992072334 5.40756 0.382310962268044 -14.1443915684693 2.02258377073098e-45 4.67116370709727e-44
26910-26880 48 9275 9435 7172 4288.903890156 5.286 0.373779969704617 -14.1420213576289 2.09188196198752e-45 4.82830783216307e-44
28910-28700 39 8864 10304 6552 4227.65732360793 5.56703 0.393807288884305 -14.1364221152035 2.26511423602611e-45 5.20960203947332e-44
27390-27420 11 10378 12732 8094 5120.82977049459 7.67728 0.544095069459713 -14.110173376361 3.28768708852136e-45 7.49102767121007e-44
26900-26900 38 8443 8645 6479 3897.70711912975 5.48664 0.38887534143207 -14.1089894299201 3.34334693594341e-45 7.61383556697895e-44
28830-28660 41 10132 12423 10069 5498.7201314028 5.87599 0.41686879160759 -14.0955458914778 4.04507743651803e-45 9.17162425587154e-44
26910-26890 46 9011 9220 6974 4176.04646837105 5.30913 0.376717107370336 -14.0931371495866 4.18547227663425e-45 9.48497361256839e-44
28840-28680 76 14126 17789 14241 7798.33107693802 5.48721 0.389564060675369 -14.0855103087237 4.66278344951667e-45 1.05245063117751e-43
26910-26900 42 8638 8903 6631 3999.70385700888 5.37869 0.382218388434641 -14.072302624709 5.6208967079845e-45 1.26406811676093e-43
26900-26870 50 9246 9268 7138 4253.1403519393 5.21441 0.370955428826731 -14.0566900159333 7.00885120992595e-45 1.5680430234491e-43
28820-28660 37 9850 12103 10060 5407.30065757706 6.00057 0.427109738078256 -14.0492484297349 7.78558928361088e-45 1.7361261606291e-43
26910-26870 53 9429 9513 7281 4348.81617557608 5.16196 0.367815254889857 -14.0341210484724 9.63839956611958e-45 2.13825709450595e-43
28830-28680 64 12404 15763 12833 6940.11877827947 5.56749 0.400378468332129 -13.905576344464 5.85929752140016e-44 1.24963011447362e-42
26910-26910 34 7741 8002 5936 3583.85892670678 5.52627 0.39790723641875 -13.8883436837871 7.45391073544905e-44 1.58010234602857e-42
26900-26910 30 7521 7730 5764 3472.03403606433 5.66204 0.407991571431616 -13.8778303877032 8.63173426199432e-44 1.82560264516849e-42
28850-28660 60 11292 13742 11072 6089.98293463531 5.47138 0.394575631069007 -13.8664848460999 1.01111842289508e-43 2.13085853887217e-42
28920-28690 26 7923 9102 5120 3593.00842262928 5.91957 0.426917593373657 -13.8658328845179 1.02034806758365e-43 2.14995992725986e-42
28820-28680 62 12217 15571 13026 6926.98355184628 5.61086 0.406073264394593 -13.8173532897728 2.00299879161488e-43 4.1790644136557e-42
28930-28690 27 7835 8966 5018 3538.69100329284 5.84272 0.423353843916961 -13.8010217724713 2.51265761561215e-43 5.218906183188e-42
26890-26910 20 7170 7300 5520 3298.20485189453 6.17572 0.44887508329166 -13.7582107858588 4.54639637664459e-43 9.35318448610985e-42
28850-28680 86 13764 17178 13781 7562.40582029291 5.26276 0.384181658005308 -13.6986192888804 1.03473203014512e-42 2.09221428892745e-41
26920-26880 55 8819 8934 6770 4068.45468908443 5.01091 0.365844873001112 -13.6968187662687 1.06070694985042e-42 2.1433983198863e-41
28810-28670 46 10246 12871 11267 5851.09073761852 5.79914 0.424976144208684 -13.6458026065748 2.13846035932299e-42 4.26409587564836e-41
26920-26890 53 8555 8717 6575 3955.94664406359 5.02402 0.368266379604629 -13.6423622993346 2.24179179604092e-42 4.46259045429269e-41
26920-26900 49 8193 8414 6215 3779.46497878801 5.07187 0.372088144460843 -13.6308391142134 2.62544050957973e-42 5.20870365479197e-41
26920-26870 58 8929 8980 6879 4116.16538098475 4.95048 0.363216022547614 -13.6295652409355 2.67167154942365e-42 5.29880161844241e-41
28920-28700 32 7640 8942 5064 3523.60764004814 5.58983 0.410751008978518 -13.6088061262188 3.54995458012668e-42 6.99472132510297e-41
28930-28700 33 7572 8823 4984 3479.37887352189 5.52677 0.408040065460833 -13.544682449953 8.51814603914775e-42 1.64538655876104e-40
27370-27410 7 12249 14742 9215 5920.49896301101 8.53976 0.6333874685918 -13.4826870091032 1.9777091064769e-41 3.73615296965122e-40
26920-26910 41 7372 7605 5627 3411.38382446201 5.18224 0.384445923964813 -13.4797518762295 2.05797752357974e-41 3.88382979890241e-40
27400-27380 188 19902 23542 15108 9719.11032564796 4.48767 0.335049863974149 -13.3940287196973 6.55276622553631e-41 1.20183478990848e-39
27380-27420 9 9091 11314 7089 4510.10923725416 7.78373 0.583062228346808 -13.3497390351947 1.18864596055897e-40 2.13834242100002e-39
28920-28680 13 7551 8365 4660 3318.74233296414 6.80867 0.510334455917551 -13.3415867436946 1.32606608407034e-40 2.37534174777457e-39
27410-27380 180 18983 22648 14257 9267.12961781941 4.48161 0.336700681624861 -13.3103809807316 2.01451865320646e-40 3.56374670888515e-39
27390-27380 208 21473 25846 16436 10589.5128739088 4.46523 0.335754738480272 -13.2990774418384 2.34341919812384e-40 4.12812345361661e-39
28750-28660 113 15080 18233 15065 8200.71051701725 4.9831 0.374736284001909 -13.2976124740744 2.38978082079301e-40 4.20807820521767e-39
28760-28660 126 16005 19515 15942 8723.45390015764 4.91442 0.371862984475335 -13.2156752612407 7.12440735762387e-40 1.21709598243297e-38
28930-28680 12 7459 8263 4580 3272.5400127135 6.9042 0.523521597059004 -13.187994518895 1.02885998545674e-39 1.73510566151874e-38
28810-28660 46 8629 10571 9207 4829.183879479 5.52036 0.420812004656865 -13.1183520895527 2.58494839949112e-39 4.22899645422677e-38
28860-28670 57 9084 11139 9014 4942.4536316281 5.24229 0.399714202705621 -13.1150949678055 2.69843998801111e-39 4.40966242275238e-38
28740-28660 123 14998 18197 14947 8166.04178058992 4.85323 0.37250885643656 -13.028506854091 8.42400284198727e-39 1.3295282966413e-37
27660-27530 27 5867 5210 4045 2483.91841954585 5.32842 0.410316372761891 -12.9861286805302 1.46660029116857e-38 2.28108503965249e-37
28840-28690 115 14490 18465 15075 8164.14709669812 4.951 0.382323856724954 -12.9497573866668 2.35697770804706e-38 3.6319584005046e-37
3500-3400 28 5952 7266 4878 2999.68680017885 5.54983 0.430209609986547 -12.900302367189 4.48334571096604e-38 6.79788866161093e-37
27660-27500 26 5922 4759 3581 2317.74870268234 5.28269 0.410162452237147 -12.8795001027689 5.87146212982809e-38 8.85705554181954e-37
28810-28680 73 10736 13669 11918 6202.83684742056 5.21281 0.40633722057019 -12.8287780877071 1.13134368099916e-37 1.68274071019915e-36
28800-28670 69 10508 13290 11858 6097.97958889287 5.27001 0.410957491259815 -12.8237294663865 1.20749732719675e-37 1.79272015591484e-36
27660-27520 26 5633 4799 3682 2308.79728764175 5.27699 0.411959192717184 -12.8095033634727 1.45059997991954e-37 2.14333750451421e-36
26890-26860 51 6913 6872 5492 3215.49487293629 4.77777 0.374683719927148 -12.7514651348106 3.05940701327914e-37 4.42859240245486e-36
28940-28690 29 5776 6591 3850 2645.90723602874 5.31648 0.417643101180108 -12.7297145649957 4.04314547770095e-37 5.81429160578332e-36
28860-28660 57 8102 9723 7901 4349.27450390101 5.05609 0.39727259117057 -12.7269925977462 4.18656430618153e-37 6.01120356087431e-36
27650-27530 26 5405 4938 3779 2322.29707066191 5.28543 0.415387399788693 -12.7241019812391 4.34440811843665e-37 6.23231995483661e-36
27660-27480 26 5878 4472 3433 2234.7042401222 5.22961 0.411719793113354 -12.7018670951318 5.77356233710656e-37 8.22610513407986e-36
27660-27510 25 5540 4530 3504 2214.84216943281 5.27363 0.415578925654316 -12.6898376943843 6.73251567705093e-37 9.56089484003061e-36
28860-28680 75 9561 11647 9442 5191.36519434409 4.91404 0.387411050220134 -12.6843055823942 7.22513530870701e-37 1.02470009349233e-35
27360-27380 162 14991 17772 11279 7320.1254671944 4.29035 0.338635879494859 -12.6695099722388 8.72577758089226e-37 1.23093078646029e-35
28910-28710 43 6323 7426 4896 3088.00875214424 4.96776 0.392215343301086 -12.6658915105338 9.13763286756852e-37 1.28693043764267e-35
3500-3410 25 5455 6692 4459 2751.23367551484 5.58886 0.441401718408126 -12.6616261545108 9.64798945138491e-37 1.35630398109397e-35
28830-28690 105 12750 16380 13553 7270.79974362915 4.91465 0.388436764373742 -12.6523874562686 1.08526023598203e-36 1.52284054539325e-35
27660-27490 28 5825 4463 3451 2231.91520590544 5.11988 0.404734352810326 -12.6499671671854 1.11921584715902e-36 1.56946813994928e-35
27350-27400 8 7594 8287 5094 3404.00955182771 7.54737 0.597435952566326 -12.6329375639317 1.38990860208026e-36 1.94003711982506e-35
28820-28690 101 12592 16127 13755 7252.38410719701 4.96759 0.393495161947545 -12.6242765117233 1.55160906837062e-36 2.15992644010326e-35
28910-28720 40 6036 6984 4739 2945.07045946713 5.00408 0.396489016362906 -12.6209769258478 1.61801511699241e-36 2.24898724644019e-35
29340-29220 128 13664 15082 13067 7097.22752551792 4.59006 0.363732946342405 -12.6193218094457 1.65238141479922e-36 2.29601691016947e-35
28920-28710 32 5723 6745 4040 2707.18167000058 5.20651 0.412591810825384 -12.6190304184399 1.65850642490417e-36 2.30354036115386e-35
27640-27530 25 5193 4925 3773 2290.72569840122 5.32255 0.422260450414206 -12.604905372438 1.98410591643547e-36 2.74343158652364e-35
27380-27380 233 20278 24588 15582 10069.358050949 4.22493 0.33540645987736 -12.5964598963983 2.20835789906339e-36 3.04409236495747e-35
3490-3400 36 5893 7188 4912 2993.43333234212 5.18128 0.411603409175576 -12.5880387678021 2.45702368251918e-36 3.37681251629318e-35
28800-28660 61 8934 10938 9804 5068.80663556381 5.18029 0.411607475234059 -12.5855133026942 2.53688356235668e-36 3.48435220348258e-35
29350-29220 131 13790 15303 13246 7189.71108017324 4.57511 0.363935651498562 -12.5712178958943 3.04004346154947e-36 4.15693805398207e-35
28930-28710 33 5704 6661 3956 2673.87470146737 5.14369 0.409276594223491 -12.5677591622374 3.17598593849366e-36 4.3348745292216e-35
28750-28670 183 20045 26175 21976 11657.6655907645 4.79294 0.381434190103035 -12.5655741860517 3.26496067677518e-36 4.45228153283665e-35
28870-28670 57 8023 10252 8224 4492.66360064742 5.10335 0.406260426403398 -12.5617622809913 3.42615591553064e-36 4.6662077257311e-35
28850-28690 128 14144 17862 14636 7938.43975670121 4.75379 0.378812207141916 -12.5492010873248 4.01540772328147e-36 5.4452825714067e-35
26900-26860 60 7162 7175 5709 3349.60898210168 4.59999 0.366569459969861 -12.5487532547022 4.03817953759139e-36 5.475590720898e-35
26910-26860 63 7309 7410 5828 3433.77348875252 4.56493 0.364340161701151 -12.5293010799379 5.16155311541206e-36 6.9530292174889e-35
27370-27380 227 19418 23405 14848 9607.27527909374 4.19426 0.334932080272187 -12.5227036878856 5.60913579578954e-36 7.54655155260458e-35
28930-28720 31 5458 6312 3846 2561.8566419175 5.17239 0.413384444343173 -12.5123092132071 6.39380583396961e-36 8.56227204885717e-35
28920-28720 31 5464 6376 3888 2581.86390484056 5.18372 0.414367201410606 -12.5099584025209 6.58587075969658e-36 8.81401446392667e-35
27650-27520 25 5101 4518 3406 2134.50058375797 5.21982 0.417401863536271 -12.5054972620334 6.96625335517455e-36 9.31155625776193e-35
3500-3420 19 5115 6318 4235 2594.9921378393 5.90237 0.471984868746537 -12.5054204419842 6.97299114442938e-36 9.3196017491049e-35
27420-27380 177 15803 19270 12013 7831.89538163639 4.25957 0.340838740456896 -12.4973191956731 7.72113167729822e-36 1.03025225827872e-34
28940-28680 13 5499 6024 3501 2432.63409212171 6.35897 0.510240596422641 -12.4626881908827 1.19280932142143e-35 1.57715493737857e-34
29360-29220 168 16081 17359 15037 8229.63731066465 4.4087 0.354012504587158 -12.4535108191765 1.33826147845258e-35 1.76425748181116e-34
27640-27520 22 4943 4493 3420 2110.94861326192 5.38963 0.432871161128143 -12.4508791939221 1.38313072997087e-35 1.82285355986708e-34
3500-3380 33 5445 6483 4367 2703.14592927398 5.15945 0.414459754705168 -12.4486152572798 1.42292496182849e-35 1.87415621940375e-34
28740-28710 113 13385 18463 15057 8015.1938860684 4.94973 0.397765841200121 -12.4438311265506 1.51079880148611e-35 1.98747367950395e-34
28760-28670 203 21165 27766 23169 12328.7642450789 4.72321 0.379783198804202 -12.4365905372345 1.65415072095279e-35 2.17318869286676e-34
3500-3390 35 5558 6659 4540 2784.85274463331 5.11712 0.411517202456929 -12.434767283257 1.69232935376817e-35 2.2222212385126e-34
28940-28700 36 5643 6531 3904 2636.52227566962 4.99641 0.401835650977482 -12.4339741824403 1.7092088262069e-35 2.2437042771234e-34
26890-26850 48 6138 6066 4745 2822.5876107228 4.67593 0.376191761422577 -12.4296575520102 1.80405518818408e-35 2.36557625899311e-34
27660-27540 40 5640 5048 3924 2412.43557194174 4.71294 0.379446737030493 -12.4205630982898 2.0213373700498e-35 2.64620713553112e-34
27350-27380 119 11003 12668 7830 5215.39284151019 4.24553 0.342108087079319 -12.409905248407 2.30925904764852e-35 3.01522123359766e-34
28740-28670 192 19968 26159 21805 11614.3256964392 4.71738 0.380253912760365 -12.4058747328384 2.42846083188144e-35 3.16640036269549e-34
28950-28680 15 5118 5741 3393 2316.88028147118 6.08092 0.490748663889287 -12.391099062936 2.92013635510054e-35 3.79030295422089e-34
26910-26850 55 6483 6577 5049 3019.2148649516 4.57537 0.369476791974663 -12.3833627256273 3.21580836917689e-35 4.16785478491922e-34
3490-3410 33 5396 6601 4482 2740.53011187809 5.17944 0.418696050834923 -12.3704015380199 3.77927358290762e-35 4.88251873563446e-34
28950-28690 33 5392 6319 3771 2539.38335668103 5.06851 0.410114840787454 -12.3587520739566 4.36886274732542e-35 5.62404876844721e-34
28750-28710 115 13328 18249 15133 7992.7173894722 4.92005 0.398379679062045 -12.3501439386114 4.86243535596845e-35 6.24145706403117e-34
26900-26850 54 6358 6343 4919 2937.14619968024 4.56189 0.369618633804212 -12.342147891524 5.37038285961339e-35 6.87848227386477e-34
3490-3420 27 5064 6259 4265 2591.85492454481 5.39025 0.437259092140802 -12.3273600441332 6.45262659933801e-35 8.23697667982044e-34
27660-27470 37 5796 4427 3350 2207.10233481464 4.69702 0.381493877435832 -12.3121675010502 7.79025240110656e-35 9.90937834855295e-34
28840-28700 127 13647 17588 14671 7838.30117711641 4.7467 0.385563366089291 -12.3110779552536 7.89614529612361e-35 1.00401368949632e-33
27650-27500 24 4827 4192 3206 2003.36382737809 5.18694 0.422068554242105 -12.2893196918741 1.03372301747762e-34 1.30620603855314e-33
29830-29820 48 5796 5852 4074 2597.06295706579 4.55423 0.370787999306227 -12.2825683698223 1.12373245665611e-34 1.4175930309816e-33
28740-28720 103 11958 16745 13547 7222.241158222 4.93293 0.402124422788623 -12.2671716451093 1.35918695798553e-34 1.70468034535604e-33
28870-28660 57 7251 9099 7289 4006.90586575156 4.93655 0.40353259129315 -12.233339377789 2.06280506741784e-34 2.55965486212509e-33
3490-3390 39 5483 6567 4631 2783.87762693624 4.95889 0.406020110412926 -12.2133990154692 2.63640261375323e-34 3.25149635652826e-33
26920-26860 63 6718 6810 5316 3150.86658593523 4.43905 0.364185200797541 -12.1889828736077 3.55834822447469e-34 4.35663312498946e-33
3500-3430 18 4632 5732 3793 2342.9279348557 5.83255 0.478877806868491 -12.1796221994464 3.99126403109655e-34 4.87883867752912e-33
28750-28720 105 11919 16578 13620 7208.76079000039 4.90215 0.40256580088947 -12.1772667263639 4.10819955301848e-34 5.01704874778589e-33
3490-3380 38 5360 6381 4477 2704.26041669805 4.95445 0.406893834581378 -12.1762762963508 4.15837920147533e-34 5.07737317377878e-33
28820-28700 107 11928 15397 13353 6968.53930000371 4.82515 0.396290897026352 -12.1757868537363 4.1834008843522e-34 5.10648209238397e-33
27650-27540 39 5216 4793 3663 2259.48875876347 4.65421 0.382550888837415 -12.1662565415648 4.70154398325804e-34 5.71796293668233e-33
26920-26920 16 4604 4968 3839 2228.85020663036 5.93094 0.48761865198992 -12.1630703641753 4.88861108882234e-34 5.93878770739735e-33
27640-27540 35 5007 4780 3657 2226.03550959059 4.79049 0.393881746440561 -12.1622432750937 4.93836816398193e-34 5.99698632537495e-33
28910-28730 41 5465 6470 4241 2682.00014391838 4.83158 0.397289610528602 -12.1613640395103 4.9918140698743e-34 6.05735102414936e-33
29830-29830 37 5050 5037 3568 2253.56264711543 4.72732 0.388836435834007 -12.1576173369401 5.2260800045888e-34 6.33747118858159e-33
27640-27500 16 4597 4197 3185 1963.66242054532 5.7472 0.472891017081931 -12.1533372308428 5.50708645507979e-34 6.66763679393274e-33
28830-28700 113 12082 15620 13172 6987.90236609778 4.74955 0.390834630695747 -12.1523182373285 5.57616972434282e-34 6.74812812091025e-33
28960-28680 16 4659 5273 3147 2131.02100684915 5.86602 0.483216810715594 -12.1395106756326 6.52148624112853e-34 7.86862492683666e-33
28900-28680 23 4793 6066 4552 2586.88133422212 5.62042 0.463129792388291 -12.1357404063972 6.82895023879168e-34 8.235003975301e-33
27660-27460 41 5780 4388 3317 2194.70652396751 4.53868 0.374478338356531 -12.119997978499 8.27611808864415e-34 9.94130831453902e-33
28680-28710 51 7253 9883 8405 4370.73817656947 5.22522 0.431143135225634 -12.1194571892679 8.33090654743127e-34 1.00034137605835e-32
28890-28670 19 4594 5746 4228 2436.80108241516 5.81103 0.480362947102418 -12.0971736323053 1.09310206461226e-33 1.30481952239962e-32
27650-27480 24 4658 3862 3037 1892.7952884441 5.10426 0.422621453401156 -12.0776141379262 1.38685645430726e-33 1.64697936102228e-32
27650-27510 24 4529 4046 3145 1928.55873543895 5.13148 0.42495387275406 -12.0753740313789 1.42514748727524e-33 1.69152288032018e-32
29810-29820 41 5161 5347 3789 2367.98597263884 4.64967 0.385211230392674 -12.070451366468 1.51302134793078e-33 1.79286738724466e-32
28870-28680 78 8570 10866 8788 4799.40461191207 4.74219 0.393310343389144 -12.0571237717527 1.77887277450522e-33 2.10059587168829e-32
3510-3380 30 4797 5825 3732 2374.43956645208 5.10944 0.423778186134523 -12.0568803787597 1.784136240081e-33 2.10623585443649e-32
26920-26850 55 5974 6012 4603 2766.93051359653 4.44763 0.369009216914601 -12.0528941716508 1.87257398311797e-33 2.20722360140812e-32
27640-27480 17 4508 3895 3066 1879.59739005731 5.59563 0.46448661200926 -12.0469110696544 2.0135506464619e-33 2.36865746463499e-32
3510-3400 27 4639 5617 3761 2325.67159882412 5.2326 0.434471554378448 -12.0435990328735 2.09607234652965e-33 2.46416773503626e-32
27640-27490 17 4477 3934 3088 1886.50740471859 5.60095 0.465060412868758 -12.0434881054929 2.09889355807508e-33 2.46726069871812e-32
27640-27510 18 4393 4064 3141 1908.32172306197 5.53459 0.459638373356168 -12.0411862111075 2.15829620728309e-33 2.53525019656127e-32
28950-28700 40 5301 6295 3841 2544.57638753455 4.79089 0.398069782470581 -12.035304475414 2.31777334773361e-33 2.71864016282784e-32
29830-29810 65 6422 6545 4632 2922.00198497129 4.28272 0.355900168874172 -12.0334917887876 2.36924222371645e-33 2.77800559860125e-32
27650-27490 26 4631 3882 3057 1898.3352685375 4.99187 0.415032321160236 -12.0276559613377 2.54277783911038e-33 2.97771157226988e-32
3510-3390 32 4844 5903 3872 2425.04985137461 5.04613 0.419909495748376 -12.0171760955444 2.88668982587585e-33 3.37101107457963e-32
28960-28690 34 4953 5834 3543 2357.4322230666 4.91658 0.409142251645287 -12.0168023244864 2.89977383622541e-33 3.38568047310777e-32
27640-27470 25 4498 3865 3035 1872.84974312162 5.02931 0.419823864235296 -11.9795804579637 4.54618509862648e-33 5.25732472789526e-32
29820-29820 45 5252 5422 3850 2407.93432521283 4.53799 0.378843876337142 -11.9785202857427 4.60469118862919e-33 5.32308376954219e-32
3490-3430 26 4544 5637 3774 2318.58856888279 5.28308 0.441180973424817 -11.9748501010918 4.81306726875663e-33 5.5595085759814e-32
28920-28730 34 4969 5959 3506 2370.8335984474 4.92487 0.411352724333593 -11.9723698679069 4.95915944377479e-33 5.72519769474962e-32
29830-29800 83 7476 8001 5715 3537.75589756926 4.20457 0.351298563776596 -11.9686600198271 5.18593827485457e-33 5.98221346944571e-32
27050-26980 27 4722 6151 4517 2586.24512001706 5.38705 0.450867076724217 -11.9481896369144 6.63549302836517e-33 7.61572296856179e-32
28890-28680 35 5031 6178 4653 2666.51058478814 5.05379 0.423566823744655 -11.931499243216 8.10995722507453e-33 9.26535817951907e-32
29340-29230 164 13972 15424 13226 7252.71782514179 4.25871 0.357021201610968 -11.9284375581396 8.41378601030331e-33 9.60232029533559e-32
26910-26920 14 4347 4670 3586 2091.84382344144 6.03259 0.505894636234484 -11.9245898252184 8.81169509455819e-33 1.00528990226233e-31
27050-26990 18 4470 6014 4479 2517.05905512252 5.93649 0.497915917021205 -11.9226674367824 9.01744203706984e-33 1.02849125600039e-31
27660-27450 43 5668 4275 3206 2139.63797069238 4.43175 0.371793026374714 -11.9199341096472 9.3182205571299e-33 1.06167617928392e-31
28930-28730 36 4988 5930 3495 2367.86512256524 4.83965 0.406138248993807 -11.9162561352627 9.73872821882127e-33 1.10832094798539e-31
29370-29220 160 13759 14423 12885 6990.94048815328 4.24098 0.35590613548164 -11.9160119971484 9.76729859413605e-33 1.11147486502994e-31
28850-28700 140 13279 16975 14228 7607.30357071078 4.56051 0.382871035068772 -11.9113424562491 1.03300584445897e-32 1.1738661629217e-31
3500-3440 14 4333 5326 3558 2186.1006267712 6.09656 0.512289949811429 -11.9005957525995 1.17505281203858e-32 1.33085071304955e-31
29350-29230 168 14116 15663 13404 7350.8752931521 4.24307 0.357105765553511 -11.8818194963034 1.4712948683897e-32 1.65452090524753e-31
3490-3440 19 4224 5210 3510 2147.10654611086 5.62732 0.473687242236771 -11.8798242361875 1.5068386488293e-32 1.6924362719246e-31
3520-3390 31 4589 5506 3658 2282.22393095593 5.00392 0.421293897996875 -11.8774934107702 1.54944136776896e-32 1.73953300570217e-31
3520-3400 26 4369 5247 3574 2191.06016959701 5.20073 0.438133269108662 -11.870195699215 1.6907167139092e-32 1.89305963468272e-31
28760-28530 30 4603 3851 3102 1902.81984908561 4.78651 0.403385404759155 -11.8658476048796 1.7808969675464e-32 1.99076646363571e-31
28800-28680 106 11045 14098 12536 6470.89173725281 4.73066 0.398817234046655 -11.8617298629462 1.87069775374017e-32 2.08808967657302e-31
26880-26870 11 4619 4835 3918 2223.68924126125 6.47059 0.545763484891646 -11.8560313273285 2.00243446178569e-32 2.23014409224212e-31
27050-27000 18 4398 5905 4526 2501.09974539895 5.92724 0.500314664631127 -11.8470332803562 2.22944594940408e-32 2.47680137302285e-31
28910-28660 6 7103 7694 5068 3240.7316967963 7.89199 0.666231247059899 -11.8457286897684 2.26441486525482e-32 2.51328148230414e-31
29800-29820 40 4841 5082 3595 2241.71887678534 4.60564 0.388854630994463 -11.8441274276993 2.30808123604392e-32 2.55977500750783e-31
3520-3380 31 4546 5434 3521 2235.24179216286 4.97361 0.419971973681503 -11.8427172008772 2.34722995358143e-32 2.60141288958037e-31
28810-28690 107 11044 14131 12511 6471.15318497476 4.717 0.398314216281985 -11.842420503832 2.3555500172894e-32 2.60996471624299e-31
28860-28690 102 9810 12043 10071 5444.38629555675 4.53435 0.383551113613669 -11.8220133251304 3.00397775714768e-32 3.30554816504871e-31
27640-27460 29 4432 3818 2978 1847.44051678773 4.79289 0.405768120551411 -11.8118992857678 3.38819910049527e-32 3.71698627209156e-31
28700-28710 79 8863 12524 10386 5448.66781151611 4.90881 0.416035411586721 -11.7990137447731 3.94912721535411e-32 4.31555137379881e-31
3470-3440 31 4888 7231 4580 2792.98510319342 5.29803 0.44947030369275 -11.7872735529853 4.54001378228369e-32 4.9441806260916e-31
29810-29830 28 4221 4267 3030 1900.78462448743 4.88564 0.414714667433302 -11.7807313193083 4.90655076016608e-32 5.33125889953691e-31
29820-29800 88 7642 8521 6269 3766.17184362184 4.21053 0.35741463150026 -11.7805278282523 4.91841088664061e-32 5.34369786066768e-31
28730-28710 116 11288 15550 12505 6729.41271235391 4.65619 0.395541657589712 -11.7716743635496 5.46293465626775e-32 5.91202417691737e-31
29360-29230 213 16513 17916 15309 8466.41412068583 4.10196 0.348791933422005 -11.7604822025596 6.23770248364575e-32 6.72634412519206e-31
3480-3440 28 4336 5306 3664 2217.32648932831 5.11015 0.434922176455355 -11.7495755140406 7.0974475913285e-32 7.62427329274763e-31
29390-29220 172 13741 14171 12496 6872.694373024 4.10966 0.349804967932768 -11.748421957293 7.19499159241847e-32 7.72649738955614e-31
27370-27420 5 8400 10360 6451 4128.28093424685 8.50496 0.724001204776603 -11.747160994744 7.30314101089213e-32 7.83874095590086e-31
28900-28670 11 4453 5778 4226 2417.02527286815 6.59133 0.561331915406817 -11.7423038242537 7.73502310043322e-32 8.28036362117705e-31
27650-27470 34 4620 3844 2987 1881.61710263781 4.58727 0.390770582570555 -11.7390328106611 8.04006412147182e-32 8.59697464031706e-31
28890-28660 19 4086 5148 3712 2164.07773163162 5.6387 0.480827452394978 -11.7270819576364 9.25960487922975e-32 9.86843893062975e-31
3510-3410 24 4115 4958 3296 2050.33609971515 5.22062 0.445585439245562 -11.7163183691291 1.05142795723551e-31 1.11762163468095e-30
29820-29830 32 4306 4341 3090 1939.57941380306 4.72019 0.402958062008728 -11.7138606576231 1.08236487750641e-31 1.14965804117182e-30
29380-29220 183 14554 15056 13452 7334.94784214329 4.11422 0.351300997153631 -11.7113890658257 1.11438783326924e-31 1.1827999536713e-30
27050-27010 18 4196 5570 4315 2376.22131843782 5.85292 0.500084252033831 -11.703866523714 1.21775601313176e-31 1.28966369015677e-30
3470-3420 49 5819 8374 5429 3292.45612569359 4.87072 0.416278135946965 -11.7006282999652 1.26513285946457e-31 1.33819869391281e-30
27040-27010 25 4406 6189 4401 2524.15165602601 5.46361 0.46704205445305 -11.6983183791203 1.30004210764475e-31 1.37433931272048e-30
3470-3430 40 5269 7709 4902 2994.61344518185 5.02838 0.43008430956768 -11.6916153182897 1.40685089115527e-31 1.48531472932832e-30
3480-3420 46 5215 6396 4466 2691.44318591362 4.6686 0.399312726585019 -11.6915862761362 1.40733211391285e-31 1.48570182537719e-30
27640-27450 30 4320 3714 2866 1792.79744459183 4.69953 0.402459859974389 -11.6770209158935 1.67047970483802e-31 1.75521516349036e-30
3480-3430 37 4688 5769 3958 2406.68969587445 4.82327 0.41320472011575 -11.6728294571535 1.75487868669601e-31 1.84150780370537e-30
3500-3450 13 4161 5659 3580 2219.80746475126 6.22616 0.533680514114511 -11.6664517151854 1.89148921680984e-31 1.98181485733461e-30
28960-28700 43 4938 5832 3660 2387.77116631466 4.59224 0.393766340599612 -11.6623406227008 1.98509212461492e-31 2.077202193341e-30
28730-28720 102 9946 13930 11055 5972.94048889171 4.66987 0.400505252395952 -11.6599481555047 2.04166669648676e-31 2.13450713967136e-30
3490-3450 17 4042 5535 3529 2176.85303204943 5.80879 0.498550174993749 -11.6513654891956 2.25811181921519e-31 2.35490879521983e-30
28730-28660 155 12669 15306 12452 6888.1413128484 4.26585 0.366175216514344 -11.6497409622842 2.30157363501805e-31 2.39965468563794e-30
28910-28670 5 8083 9089 5742 3732.88293596981 8.35958 0.717773096647593 -11.6465486748707 2.38941236998286e-31 2.48863535755564e-30
27040-27000 31 4645 6557 4645 2670.77997743602 5.23287 0.44949874630783 -11.6415610673636 2.53335796851265e-31 2.63453787614914e-30
26870-26870 10 4415 4541 3689 2100.21837753816 6.52587 0.56185463887317 -11.6148729388969 3.46302815111705e-31 3.57126499407785e-30
28740-28730 80 8435 12437 9792 5249.51948731302 4.83613 0.41684022115424 -11.6018742913341 4.03150712473058e-31 4.14406016470807e-30
28690-28710 80 8445 11896 9877 5185.22839650225 4.81813 0.415447628268648 -11.5974440311891 4.24569803549072e-31 4.35829373228373e-30
27040-26990 34 4707 6572 4579 2668.87702817148 5.09733 0.439619488564983 -11.5948760876259 4.37498371812497e-31 4.4885207589941e-30
27030-27010 33 4800 7105 5065 2870.33564840959 5.24676 0.45304538254756 -11.5810821641748 5.13931476818644e-31 5.25554543514761e-30
3510-3420 18 3824 4604 3062 1901.35636524375 5.52928 0.477625005504651 -11.5766093215039 5.41455581196883e-31 5.52969561422382e-30
26880-26880 9 4548 4817 3796 2183.28737742668 6.73456 0.582049503611454 -11.5704188704822 5.81978487007593e-31 5.93559465237334e-30
28680-28720 46 5816 8053 6721 3524.47537418694 5.06206 0.437720857381177 -11.5645740717246 6.22996664731222e-31 6.34495582121408e-30
29820-29810 68 5977 6314 4526 2807.25850415541 4.1576 0.359557247630278 -11.5631222984688 6.33622267166084e-31 6.44962708088752e-30
3480-3450 25 4128 5609 3639 2229.82288536605 5.28333 0.456948795125308 -11.5622018199137 6.40452287144232e-31 6.51761482294714e-30
27080-26980 10 4354 5715 4362 2423.59260456451 6.73319 0.582542398546592 -11.5582834391795 6.70354125245199e-31 6.81602912417039e-30
3470-3450 28 4569 7336 4410 2728.28883315548 5.41199 0.468833589470453 -11.5435209286746 7.95989500607372e-31 8.06185726343497e-30
3520-3410 24 3900 4617 3127 1932.0935027366 5.13412 0.44479578831939 -11.5426377409557 8.04206523472153e-31 8.1419003668515e-30
27650-27460 38 4578 3807 2959 1867.26631124402 4.41323 0.382536991855066 -11.5367416741223 8.61261715730021e-31 8.70729819731107e-30
27080-27000 19 4042 5513 4346 2354.9737813309 5.7614 0.499958306991012 -11.5237695061998 1.00132516872461e-30 1.0087936805883e-29
28970-28690 31 4274 5033 2942 2009.91464620676 4.81868 0.418195137248535 -11.5225727039175 1.01533397818728e-30 1.02250976197224e-29
29800-29830 28 3932 4056 2847 1790.13081077117 4.7981 0.416894043699332 -11.5091506667284 1.18641066543676e-30 1.19072655562836e-29
28750-28530 35 4356 3780 3031 1847.89194010018 4.51832 0.392725434118754 -11.5050264086224 1.24451251022155e-30 1.2476877779529e-29
28700-28720 67 7268 10399 8507 4487.68915785969 4.86607 0.423052638239646 -11.502272451485 1.28487361916963e-30 1.28665968181115e-29
26900-26920 10 4188 4467 3452 2007.04969595094 6.46018 0.561720930441319 -11.5006892277324 1.30866224392131e-30 1.30987443588789e-29
28900-28660 12 3958 5090 3658 2121.25725978646 6.27626 0.545766218672756 -11.4998997112967 1.32068791685669e-30 1.32150321922067e-29
28970-28680 14 3947 4524 2587 1797.12417202074 5.81252 0.505548904426572 -11.4974518053589 1.35867533645319e-30 1.35846580983796e-29
28920-28740 40 4675 5653 3359 2257.19992642009 4.61579 0.401539959339302 -11.4952204850817 1.39424559050235e-30 1.39317119303722e-29
28930-28740 42 4727 5662 3434 2283.38048050446 4.56128 0.397121912309003 -11.4858477824231 1.55403474493973e-30 1.548660354875e-29
27060-26980 17 3860 5054 3850 2149.04360796306 5.79002 0.504101936783718 -11.4858175034735 1.55457933777795e-30 1.5490840139066e-29
28810-28700 111 10424 13489 12011 6183.61495207299 4.59691 0.400667644786898 -11.4731256775667 1.80036581680284e-30 1.78902539241882e-29
28670-28710 34 4880 6391 5602 2888.51124703055 5.21243 0.454400186496274 -11.4710052026236 1.84503497405214e-30 1.83231741659907e-29
28760-28710 158 13856 18878 16024 8388.0437410246 4.52649 0.394641567495484 -11.4698681283471 1.86943949408218e-30 1.85612725266184e-29
28720-28710 120 10792 15250 12243 6563.68816505849 4.57015 0.399595645019048 -11.4369239699275 2.73408066346042e-30 2.68928346833735e-29
28760-28540 30 4111 3442 2643 1674.18662069628 4.59949 0.402201602300386 -11.4357865769347 2.77014831045382e-30 2.72310765989346e-29
27070-26980 12 3930 5198 3986 2206.74073882502 6.33346 0.554097389567145 -11.4302312874456 2.9532116373265e-30 2.89888685096236e-29
28900-28690 42 4920 6406 4890 2745.1883462321 4.8303 0.422634863352443 -11.4290064744224 2.99516102586457e-30 2.93908632937403e-29
28710-28710 119 10784 15303 12394 6603.42983847473 4.59122 0.40183609499022 -11.4255926036374 3.11523208899952e-30 3.05261199259856e-29
28910-28740 54 5189 6111 4042 2556.27732607686 4.35851 0.381682800117301 -11.4191925957144 3.35334745068336e-30 3.27875557178488e-29
28760-28520 49 5000 4177 3442 2094.36620302281 4.2086 0.369172801929861 -11.4000793530085 4.17738148712026e-30 4.05571321829054e-29
28750-28730 86 8416 12300 9890 5251.84237081764 4.73117 0.415748487947783 -11.379886449211 5.26682635992377e-30 5.07542638296161e-29
29320-29220 57 5624 6326 5301 2925.85018137405 4.47704 0.393618159133337 -11.3740686293036 5.63006469997442e-30 5.41500140665838e-29
3520-3420 20 3614 4312 2915 1797.76010900043 5.2946 0.46558458892354 -11.3719406792345 5.76904432319941e-30 5.54455957151844e-29
27650-27450 40 4473 3702 2848 1814.35150044804 4.29589 0.378654866056403 -11.3451291785031 7.84103647447596e-30 7.46510425583919e-29
29310-29220 57 5565 6348 5244 2909.07444041009 4.46862 0.393916458978812 -11.3440863184079 7.93507191808522e-30 7.55130467942251e-29
28840-28640 47 4749 5382 4023 2376.16894636473 4.45481 0.392898878176529 -11.338304340146 8.47710624904194e-30 8.05176067472362e-29
27030-27000 43 5076 7551 5345 3044.87471673068 4.94717 0.436346999287333 -11.3376905047419 8.53676508131435e-30 8.10723837772105e-29
29120-28990 74 6779 9192 6764 3857.42545329543 4.49967 0.397204808491253 -11.3283326487 9.49958547299126e-30 8.99066672712048e-29
28750-28680 277 20848 27450 22742 12200.3566046035 4.25278 0.375789068534034 -11.316939433061 1.08183147981644e-29 1.02015190159114e-28
28730-28670 225 17269 22527 18836 10069.3056658988 4.27617 0.378162611185637 -11.3077524826783 1.20127233536093e-29 1.12998900055315e-28
29830-29790 115 8207 9093 6492 3998.09660818983 3.9047 0.345443431053192 -11.3034385586425 1.26178650691147e-29 1.18587994746111e-28
29820-29790 122 8767 10081 7305 4409.0858346216 3.96183 0.350599035846606 -11.3001865145544 1.30939602167048e-29 1.22937790261394e-28
28940-28710 37 4166 4759 3059 1983.54166476733 4.54072 0.401905004163566 -11.2980019766247 1.34237401526543e-29 1.25951981591511e-28
28760-28720 145 12369 17104 14408 7552.96074571365 4.49866 0.398182861830885 -11.2979664043762 1.34291778113424e-29 1.25993885160029e-28
29330-29220 69 6168 6958 5771 3207.48221608726 4.33176 0.383687286122321 -11.2898230322117 1.47333013799773e-29 1.37959791301391e-28
27030-26990 46 5122 7466 5298 3029.50024394217 4.84139 0.429309133778609 -11.2771745106499 1.70122543645418e-29 1.58806351123039e-28
29290-29220 52 5326 6420 5336 2905.82075592735 4.60133 0.408219697841954 -11.2717000566619 1.81040111686126e-29 1.6880327376386e-28
3470-3460 17 3801 6233 3629 2276.45248604003 5.87373 0.521236672207711 -11.2688426800625 1.87011800041983e-29 1.74195963734243e-28
28950-28660 10 3875 3888 2704 1711.42732955513 6.22947 0.552836482358503 -11.2681942821246 1.88393878381502e-29 1.75382541530112e-28
28960-28670 9 4108 4590 2835 1879.13493876255 6.51756 0.578446791232777 -11.2673515309424 1.90205383976659e-29 1.77018101918132e-28
28690-28720 69 6917 9882 8079 4268.8361754001 4.75013 0.421896408439483 -11.2589961748309 2.09127236827051e-29 1.94237725086768e-28
29300-29220 55 5438 6446 5352 2930.17978972216 4.53149 0.402530352421272 -11.2575079493372 2.12688330023526e-29 1.97460412072389e-28
28940-28720 35 3993 4432 2986 1892.56352315915 4.5533 0.404468097492284 -11.2574938502458 2.12722353077342e-29 1.97477860277341e-28
28720-28720 107 9418 13493 10728 5768.15129845505 4.54886 0.404139303543375 -11.2556760187953 2.17154573337724e-29 2.01505893263938e-28
28840-28650 56 5178 5788 4513 2609.81534992459 4.33549 0.385193459298206 -11.2553494835731 2.17960381727449e-29 2.02210221782917e-28
26880-26890 8 4310 4604 3618 2079.27425851468 6.83435 0.607295416734754 -11.2537449641993 2.21963254834614e-29 2.05791328860321e-28
3510-3430 17 3456 4145 2751 1712.85229846785 5.46059 0.485291943995836 -11.2521814571106 2.2593396502862e-29 2.09412846642324e-28
27040-26980 48 4984 6789 4667 2768.57277667517 4.64768 0.413061060838273 -11.2518024942307 2.26906949916368e-29 2.10284621181071e-28
28740-28680 283 20796 27484 22554 12162.031687309 4.2167 0.374864391689976 -11.248600572775 2.3529559237349e-29 2.17763039490903e-28
28870-28690 106 8891 11390 9439 5087.30810065651 4.37865 0.389411770942951 -11.2442559618283 2.47171974912204e-29 2.28460973603717e-28
29130-28990 96 7779 10199 7389 4298.3059898154 4.27682 0.380356360537065 -11.244236203655 2.4722732197072e-29 2.28495843477856e-28
27630-27530 15 3451 3406 2525 1545.71227033499 5.49325 0.488774873903736 -11.2388233073178 2.62862650402343e-29 2.42566181879248e-28
29140-28990 94 7607 9976 7121 4180.69569137874 4.267 0.379729086520965 -11.2369587295959 2.68472628044861e-29 2.47690115109051e-28
27070-27000 17 3654 4991 3970 2138.97931946139 5.78318 0.514681662882391 -11.2364243759966 2.70102133760689e-29 2.49104862622678e-28
27060-27000 13 3643 4909 3891 2104.33808279758 6.14859 0.547972423762059 -11.2206191989902 3.23000876140581e-29 2.96793676368687e-28
28820-28650 42 4510 5122 4161 2331.30812490274 4.59148 0.409303130232405 -11.2177957079299 3.33479096707598e-29 3.06248119476446e-28
28750-28520 48 4676 4029 3271 1990.8842170957 4.16443 0.371324089797235 -11.2150874035971 3.43846551366559e-29 3.15567855585687e-28
29370-29230 204 14150 14899 13144 7206.15963488455 3.9282 0.350348511653754 -11.2122509564493 3.5504748454452e-29 3.25594111180254e-28
28830-28640 40 4253 4816 3647 2135.54038905469 4.53456 0.404905755508984 -11.1990554959868 4.12103617105924e-29 3.76718195489074e-28
29390-29230 211 14138 14691 12679 7075.01670591139 3.85134 0.344051931585774 -11.1940573509701 4.36014881730232e-29 3.98183320754695e-28
26870-26880 8 4250 4317 3510 2002.97135734344 6.78023 0.605784018722723 -11.1924934346079 4.4377571781998e-29 4.05213698540362e-28
28970-28700 41 4305 5025 3077 2050.0014840941 4.43872 0.396599861190805 -11.1919272099626 4.46619237425147e-29 4.07752703773279e-28
28760-28680 303 21950 28946 24026 12878.9110670141 4.20053 0.375407421095208 -11.1892473186282 4.603245428134e-29 4.20015281080053e-28
28740-28530 44 4418 3907 3141 1906.76956268541 4.22882 0.377959922954038 -11.1885336348577 4.64044244685934e-29 4.23273897076709e-28
28710-28720 104 9070 13032 10388 5574.02247487812 4.54037 0.4058938030896 -11.1861131681626 4.76883142886672e-29 4.34740137360199e-28
28880-28670 54 5185 6553 4949 2824.51536421539 4.50461 0.402800431370173 -11.1832403278784 4.92579648785588e-29 4.48860176092953e-28
28820-28640 37 4163 4791 3761 2142.83455600088 4.65355 0.416222250940783 -11.1804407344275 5.08368864150791e-29 4.62987713263331e-28
28830-28650 47 4618 5161 4047 2330.04166424827 4.42606 0.396058440747648 -11.1752689489461 5.3886890223281e-29 4.90317385113525e-28
3480-3460 16 3465 4792 3034 1876.46200655616 5.68121 0.508635624827009 -11.1695132544479 5.74950768110116e-29 5.22524993698057e-28
27080-26990 8 4174 5670 4363 2391.96541054233 7.03701 0.630389513084478 -11.1629590589398 6.18964560597013e-29 5.61738063918076e-28
29790-29820 33 3789 4039 2899 1784.19760543092 4.55306 0.408160953225807 -11.1550717956126 6.76381994051796e-29 6.12946070086634e-28
29420-29220 153 10518 10104 8856 5004.77007057449 3.81475 0.342032501815999 -11.1531804680248 6.90917927799369e-29 6.25812571233195e-28
29380-29230 224 14992 15614 13723 7569.41009107179 3.86279 0.346402714027673 -11.1511518803289 7.06853391569737e-29 6.40022898434801e-28
28740-28740 74 6888 10169 7693 4228.53380043922 4.63405 0.415812859198372 -11.1445648517248 7.61154431780295e-29 6.88084879872775e-28
28960-28660 12 3469 3570 2432 1550.84026949018 5.8222 0.522849668018455 -11.1355103589694 8.42609688458603e-29 7.59972165976401e-28
27060-27010 16 3502 4639 3728 2010.34117108866 5.78113 0.519230383461721 -11.1340342545165 8.56685132843461e-29 7.72291165015375e-28
29130-28980 77 6392 7967 6047 3460.63538851923 4.28231 0.384685871925114 -11.1319695832283 8.7676501159856e-29 7.90063370771267e-28
27660-27550 62 5104 4761 3608 2245.27857400922 3.96481 0.356434124748734 -11.1235505047732 9.63593307136484e-29 8.66799473717571e-28
28860-28700 112 9147 11432 9901 5233.36918042153 4.33942 0.3901771554024 -11.1216614077748 9.84218778890102e-29 8.84984737942441e-28
29150-28990 97 7482 9650 6895 4066.16102046158 4.18007 0.376058384301682 -11.1154929674259 1.05466519302114e-28 9.472773815824e-28
28750-28690 298 21112 28159 23000 12417.8081770703 4.17141 0.37543678454601 -11.1108111760286 1.11145230844421e-28 9.96901299273438e-28
29140-28980 75 6227 7829 5853 3373.48644954665 4.2835 0.385652551396475 -11.1071569284416 1.15787490036356e-28 1.03803676942853e-27
29430-29220 150 10236 9864 8630 4878.75725023068 3.80633 0.342704825113029 -11.1067319040203 1.16339765293247e-28 1.04291582202388e-27
3500-3370 30 3711 4575 3150 1910.67062055158 4.79245 0.431709533076241 -11.1011002164465 1.23909068187018e-28 1.10923637361482e-27
28740-28690 301 21120 28368 22831 12416.4476439198 4.15653 0.374559613238071 -11.0971053544286 1.29572642102659e-28 1.15921653797791e-27
27630-27520 13 3370 3209 2343 1462.89509209931 5.6212 0.507623732222475 -11.0735551639563 1.6857731795844e-28 1.50133384750487e-27
29120-28980 63 5611 7211 5512 3113.13494002971 4.42136 0.399364658080646 -11.0709804275293 1.73492013686997e-28 1.54393723250243e-27
29340-29240 204 13619 15128 12900 7119.28687632946 3.91031 0.353755398651403 -11.0537192091433 2.10317237095812e-28 1.86588917174425e-27
3520-3430 19 3265 3879 2617 1618.63457143 5.21649 0.472058135676369 -11.0505141813735 2.17962888502128e-28 1.93252976082536e-27
27070-26990 9 3760 5131 3979 2170.46056933801 6.72598 0.608932672037336 -11.0455301348282 2.3040363099962e-28 2.04087976171328e-27
27360-27410 4 8101 9422 5841 3808.17362462879 8.71063 0.788820358984561 -11.0426054572911 2.38029274875119e-28 2.10727494183497e-27
29120-29000 81 6748 9138 6860 3871.44571858079 4.37257 0.396073696053959 -11.0397940581717 2.45595408584078e-28 2.17351601358841e-27
28740-28700 274 19209 26172 20925 11386.1605313776 4.16734 0.377553916979605 -11.0377263145883 2.51311998266782e-28 2.22319735402194e-27
28750-28540 36 3898 3400 2629 1641.50095461509 4.30351 0.389914556456751 -11.0370668528991 2.53162793264071e-28 2.23926462500355e-27
27630-27470 19 3295 3028 2346 1430.17073010201 5.03618 0.456365644554226 -11.0353951577451 2.57915246694482e-28 2.28036751935589e-27
3480-3410 69 5564 6754 4693 2859.8846030482 4.16342 0.377311220799023 -11.0344555836914 2.60625095903933e-28 2.30354142088903e-27
29180-28990 59 4957 5772 3752 2413.26439061815 4.14401 0.375600756919378 -11.0330254810192 2.64803994091294e-28 2.33951992326893e-27
28750-28700 272 19149 25923 21041 11363.6275283397 4.17519 0.378536119555146 -11.029830888638 2.74380502704249e-28 2.42264195735122e-27
28800-28690 140 11290 14536 13169 6736.11990798789 4.38238 0.397494333588264 -11.0250113725822 2.89481910973391e-28 2.5526772795593e-27
27030-27020 13 3404 5162 3660 2061.90140193234 6.1191 0.55542003623772 -11.0170693899658 3.16186091610893e-28 2.7838029942412e-27
27060-26990 9 3701 4980 3845 2109.75406391204 6.68492 0.607024983329022 -11.0125992148304 3.32276873808619e-28 2.92170219209084e-27
29150-28980 79 6209 7640 5673 3305.06007062206 4.17712 0.379401894610993 -11.0097583237857 3.42922353928312e-28 3.01367276407212e-27
3490-3460 11 3425 4754 2988 1851.43630734598 6.20525 0.564118013770578 -10.9999168314368 3.82484514469207e-28 3.35158582181525e-27
3470-3410 74 6192 8773 5711 3484.0305919303 4.35053 0.395648222239307 -10.9959665341575 3.9960908592383e-28 3.49856931819209e-27
28890-28690 59 5246 6573 5102 2873.03513634344 4.39985 0.400199553604046 -10.994143836108 4.07764820756747e-28 3.56828615923386e-27
3510-3440 13 3229 3800 2583 1589.62455163266 5.74179 0.522352909861639 -10.9921699993083 4.16783116442542e-28 3.64449839565072e-27
29350-29240 211 13770 15360 13078 7219.53081484905 3.88117 0.35371243362159 -10.9726831485471 5.17145871521444e-28 4.5014637282799e-27
27630-27540 15 3177 3137 2360 1431.92876208567 5.38206 0.490681809887279 -10.9685299788574 5.41455185597087e-28 4.70895331431081e-27
3510-3370 27 3444 4263 2888 1767.44658376099 4.83251 0.441090505805687 -10.9558177101367 6.23130214204754e-28 5.40332318282269e-27
27030-26980 60 5410 7690 5417 3138.54333683811 4.50474 0.411197071307913 -10.9551863046294 6.27491160342542e-28 5.44077424016165e-27
29810-29800 117 7886 8964 6722 3988.60029829085 3.87573 0.353835326755771 -10.953484225141 6.39398329950821e-28 5.54290556523084e-27
28720-28660 176 12060 14887 12156 6694.6041596364 4.03721 0.36869631390553 -10.9499471092915 6.6486426799627e-28 5.76020242073069e-27
28920-28750 47 4368 5296 3231 2138.87713941714 4.30071 0.392850460408762 -10.947438081622 6.83535759819507e-28 5.9176179714111e-27
27630-27460 22 3261 3009 2292 1413.17552170425 4.80492 0.439036987843765 -10.9442295198073 7.08172556604634e-28 6.12681714804663e-27
27630-27480 14 3221 2985 2327 1405.91057166427 5.45571 0.498549113689584 -10.943176451589 7.16448907366532e-28 6.19718029605885e-27
28930-28660 5 5982 6276 3760 2585.50487200402 7.82914 0.71582689207291 -10.9371964629934 7.65299269824896e-28 6.61046871290929e-27
28760-28690 327 22021 29275 24116 12977.3828872621 4.09968 0.375152906383179 -10.9280366079772 8.46603550242451e-28 7.29623038415118e-27
28930-28750 50 4456 5349 3338 2184.38782081004 4.24078 0.388172994722926 -10.9249859776831 8.75539239960642e-28 7.53808998377907e-27
27080-26820 34 4029 3035 2442 1558.86459587755 4.31168 0.394721280551045 -10.9233590500157 8.91369764715147e-28 7.67234765287841e-27
27020-27010 35 4152 6529 4531 2580.45020405313 5.00598 0.4582924495101 -10.923107631984 8.938413379839e-28 7.693110732535e-27
26880-26860 22 3269 3608 2903 1642.21026805142 5.02388 0.460030960636686 -10.9207471372855 9.17380274847474e-28 7.89099172401141e-27
27070-27010 24 3520 4735 3843 2059.03171560084 5.22663 0.478985392844066 -10.9118684183902 1.01155612564857e-27 8.68148009880537e-27
28760-28510 64 5189 4318 3580 2182.59086315372 3.87624 0.355309907232789 -10.9094518051799 1.03880875222002e-27 8.91006289855602e-27
28750-28740 81 6908 10047 7812 4243.63171176708 4.50704 0.413315042931464 -10.9046001290351 1.0957396589587e-27 9.38409362506933e-27
3520-3440 15 3069 3563 2466 1507.6890593672 5.45702 0.501455391045096 -10.8823687060052 1.39880045882459e-27 1.19259948383052e-26
29120-28970 39 4136 5355 4263 2339.37409255872 4.70486 0.432500060866282 -10.8782774337037 1.46301495412358e-27 1.24611895100634e-26
28740-28750 54 5136 7565 5623 3124.41616791121 4.65224 0.427775761922761 -10.875422279879 1.50955161088089e-27 1.28516550051162e-26
28750-28510 59 4808 4141 3321 2044.78503081112 3.90002 0.358776941757761 -10.8703254916125 1.59630334022103e-27 1.35786312074561e-26
29810-29810 89 6142 6610 4863 2964.92443618728 3.84169 0.353608076247912 -10.8642618015481 1.70597253155381e-27 1.44962947684523e-26
27090-26820 36 4036 3049 2478 1571.4002036739 4.23954 0.390696607475379 -10.8512274784831 1.96764935685586e-27 1.66816013143837e-26
29360-29240 266 16199 17712 15060 8379.18149877077 3.75909 0.346547968236771 -10.8472572907092 2.05499437812782e-27 1.740958584946e-26
29410-29220 161 10269 9901 8774 4928.85677884314 3.71682 0.34344972208445 -10.8220264768553 2.707242472034e-27 2.28442852442668e-26
3480-3400 84 6048 7370 5126 3125.36664910218 4.00465 0.370056562871166 -10.8217212314225 2.71627552700028e-27 2.29175253813603e-26
27650-27550 61 4689 4502 3315 2085.82277316366 3.88017 0.35870604765246 -10.817136971197 2.85558717426829e-27 2.4066293311281e-26
28930-28650 8 3712 3863 2431 1624.7404910308 6.4775 0.599569448344576 -10.8035911529744 3.30999001618247e-27 2.78253747421965e-26
28940-28730 39 3741 4211 2761 1778.91698803991 4.30404 0.398408152153843 -10.8030993331449 3.32777279086377e-27 2.79676127935255e-26
28720-28670 246 16634 21951 18492 9837.35342588682 4.11085 0.380639240582372 -10.7998634324029 3.44715902700652e-27 2.89503310253844e-26
29420-29230 183 11105 10679 9193 5267.40450159188 3.62557 0.335714446706909 -10.7995586075366 3.45862185752901e-27 2.90428374735e-26
3500-3460 8 3580 4888 3115 1918.11773748178 6.71767 0.622168298986049 -10.7971912884772 3.54894019478197e-27 2.97839023401319e-26
28740-28520 59 4740 4136 3388 2049.96009397746 3.90372 0.361611522313173 -10.7953412760355 3.6211468474025e-27 3.03782929199239e-26
27100-26820 38 4055 3079 2489 1582.47512789716 4.17044 0.386332615372103 -10.7949548085472 3.63641377230248e-27 3.05041903127482e-26
27630-27450 23 3152 2916 2198 1364.60204373231 4.68891 0.434423725990346 -10.79341106927 3.69803661005195e-27 3.10070745053628e-26
29430-29230 179 10868 10465 8995 5156.6872930506 3.62684 0.336147670920532 -10.7894106274272 3.86258651708925e-27 3.23658541952157e-26
27110-26820 39 4101 3100 2502 1595.32929160517 4.14417 0.38436796307656 -10.7817665339542 4.19746230091217e-27 3.5121954995114e-26
29140-29000 107 7530 9863 7190 4178.1521908878 4.07576 0.378045167723141 -10.7811483281179 4.22577079817025e-27 3.53519806063701e-26
28880-28660 54 4603 5723 4247 2465.05907269602 4.30512 0.399364036451944 -10.779948020885 4.28127624488813e-27 3.58047785020731e-26
29110-28970 43 4238 5540 4384 2411.11333583541 4.60629 0.427338009164919 -10.7790386392008 4.32380929924068e-27 3.61581550259602e-26
27040-27020 13 3091 4427 3187 1802.5652702009 5.92414 0.549653936428386 -10.7779501204496 4.37527209450852e-27 3.65814386804385e-26
27020-27000 44 4469 6982 4850 2769.22939538679 4.77514 0.443105480362962 -10.7765243419369 4.44359962259119e-27 3.71407479090757e-26
27080-27010 35 3890 5202 4200 2266.74689418728 4.81682 0.446977603683436 -10.7764186640393 4.44870593586785e-27 3.71810311765378e-26
3470-3400 89 6663 9401 6152 3751.46154222533 4.1882 0.388650498790066 -10.7762568573139 4.45653564850306e-27 3.72440691893137e-26
28910-28750 63 4879 5833 3955 2460.4269424759 4.07597 0.378437278088595 -10.7705346936389 4.74238984221432e-27 3.9592176850369e-26
26880-26900 7 3861 4163 3243 1868.97822681477 6.87325 0.638189092288939 -10.769928160724 4.77373529286106e-27 3.98513008063667e-26
26870-26860 22 3122 3415 2742 1557.60700402572 4.94676 0.459316890656259 -10.7698169285007 4.77950599489259e-27 3.98969062931455e-26
28900-28700 48 4536 6062 4795 2625.43082713047 4.56997 0.424444428156724 -10.7669520686927 4.93054113599615e-27 4.11364862375898e-26
29130-29000 110 7702 10097 7463 4299.33555280309 4.07714 0.378830838021647 -10.7624373130202 5.17821898328742e-27 4.31668052435152e-26
28850-28640 54 4420 5022 3695 2210.45590036938 4.14505 0.385199558892301 -10.7607764417249 5.27240487531237e-27 4.39350131856407e-26
27110-26810 24 3574 2637 2035 1340.62973619721 4.60102 0.427618440373249 -10.7596284813224 5.33849509403782e-27 4.44800269127986e-26
28950-28710 43 3905 4604 3040 1925.92382465444 4.27726 0.397577804166721 -10.7583065482819 5.41561940988795e-27 4.51110277433141e-26
27640-27550 58 4495 4467 3314 2052.74274479319 3.93094 0.365435704642191 -10.7568553527954 5.50155774123634e-27 4.58151045087738e-26
27630-27490 11 3147 2996 2305 1390.9191862805 5.79041 0.538701092890121 -10.7488412346264 6.00107613670091e-27 4.98916165061234e-26
28740-28540 44 3950 3513 2738 1695.92382058666 4.05658 0.377407382593325 -10.7485342128096 6.02108201704173e-27 5.00547317059752e-26
28950-28720 41 3777 4329 2971 1849.76167879382 4.28791 0.399049635075384 -10.7453173231343 6.23471590559628e-27 5.17975148307707e-26
27010-27010 39 4147 6515 4492 2572.05372548623 4.84339 0.450904139943176 -10.7415136176542 6.49703531155945e-27 5.39595573464365e-26
28760-28700 307 19973 26963 22147 11902.6823460447 4.06536 0.378528458965568 -10.7398966901052 6.61183316538835e-27 5.48848605438773e-26
27080-26830 37 3942 3005 2431 1542.76399669212 4.17228 0.388640453938185 -10.7355722709812 6.92883328612965e-27 5.74794838597935e-26
27400-27370 384 20515 24212 15557 10150.2371258888 3.49928 0.326046284918774 -10.7324575294669 7.16645038686523e-27 5.94240709595098e-26
3520-3370 29 3301 4047 2760 1688.56254027714 4.66143 0.434507619111613 -10.7280778604416 7.51429231017861e-27 6.22446840335288e-26
3440-3420 32 3702 5731 3748 2222.96300345104 4.9192 0.458657116638672 -10.7252334686116 7.74911319064759e-27 6.4132467923875e-26
27390-27370 413 22109 26554 16902 11040.0997906093 3.51596 0.327826926903062 -10.7250485204839 7.76463120802067e-27 6.42526948783689e-26
28970-28670 9 3399 3858 2277 1550.23073305328 6.23889 0.581757949297407 -10.7242054654341 7.83575873673129e-27 6.48330037896852e-26
28670-28720 30 3686 4933 4232 2201.65951467356 4.99915 0.466189630690865 -10.7234212248455 7.90250399892753e-27 6.53727396198362e-26
29800-29800 130 8463 10179 7871 4515.75381997277 3.90342 0.364046177890725 -10.7223155225661 7.99756697371847e-27 6.6146479747549e-26
28870-28700 114 8420 11013 9336 4950.88665430437 4.23202 0.395134816386455 -10.7103181192088 9.10484044216057e-27 7.50651487878282e-26
29170-28990 74 5318 6331 4190 2655.02892370846 3.95112 0.369094056863408 -10.7049145875784 9.65196319211181e-27 7.95203041566261e-26
29110-28990 95 6934 9461 7011 3989.7551373066 4.18279 0.391029108234865 -10.6968858236923 1.0525638656253e-26 8.65972694978953e-26
27080-26840 36 3780 2972 2338 1495.38190972024 4.1667 0.389616414679877 -10.6943753932719 1.08145827145283e-26 8.89406317367212e-26
28750-28750 63 5393 7878 5917 3278.09317039361 4.49698 0.420527162431669 -10.6936799170179 1.08960121064406e-26 8.95819103374428e-26
27020-26990 48 4548 6962 4871 2784.00236405405 4.65579 0.435446914978169 -10.6919709029562 1.10987023578789e-26 9.12194165396563e-26
28740-28510 65 4857 4275 3446 2104.10426840791 3.79926 0.355756752080494 -10.6793785724878 1.27119740041007e-26 1.04135553042626e-25
27090-26810 25 3509 2604 2008 1321.87234845695 4.52067 0.423552600559443 -10.6732170419652 1.35840204169903e-26 1.11110826182497e-25
29790-29830 21 2944 3095 2225 1369.98812462207 4.82748 0.452376157985894 -10.6713929146138 1.38533879511207e-26 1.13285540494533e-25
27100-26810 26 3524 2629 2014 1329.79110713296 4.472 0.419368256202598 -10.663653474325 1.5056409315723e-26 1.22929391510503e-25
3430-3420 25 3305 5140 3277 1970.32988880111 5.10317 0.478648463774315 -10.6616343435665 1.53869417653457e-26 1.25588515057114e-25
27090-26830 39 3952 3019 2467 1555.6882776543 4.10714 0.385301011705765 -10.6595613027683 1.57337839473369e-26 1.28346739082233e-25
29100-28970 33 3649 5023 3919 2144.19001667149 4.82157 0.45237051786487 -10.6584522165569 1.59225174199523e-26 1.29869973194441e-25
27410-27370 369 19564 23299 14703 9685.19029314477 3.4888 0.327421621085246 -10.6553822337284 1.64567225802213e-26 1.34159638939853e-25
27630-27500 9 3258 3153 2308 1428.91668383618 6.12063 0.574766030095687 -10.648905760508 1.76426649053731e-26 1.43620086526444e-25
29180-28980 48 3976 4442 2957 1895.36813867464 4.09218 0.384360753785211 -10.6467085823405 1.80639475058194e-26 1.46948059791694e-25
27080-26810 25 3498 2588 1982 1312.22412145346 4.50996 0.423710670451279 -10.6439649735696 1.86040278708321e-26 1.51237182246304e-25
29150-29000 110 7381 9534 6964 4060.04057023439 3.99284 0.375152826942538 -10.6432378758455 1.87498209861172e-26 1.52365061557299e-25
28730-28730 82 6532 9782 7443 4073.05971192418 4.42899 0.416185988731962 -10.6418449944826 1.90322834465509e-26 1.54611965575382e-25
28840-28710 148 10391 13641 11776 6179.24782927402 4.1742 0.392373024520607 -10.6383446262496 1.9760881949457e-26 1.60380144106284e-25
27660-27570 80 5395 4881 3444 2279.16635969232 3.61041 0.33945635602518 -10.6358653926902 2.02935949681104e-26 1.6462123612855e-25
3450-3420 35 3746 5774 3766 2241.60236805494 4.80063 0.451534175378249 -10.6318105458153 2.11957089571223e-26 1.71799448710467e-25
28930-28640 9 3251 3248 2160 1410.20239180792 6.10162 0.574371987891975 -10.6231227408914 2.32645727951275e-26 1.88321190732516e-25
27050-27020 12 2962 3916 3132 1693.33375281966 5.9495 0.560347907358606 -10.617503675756 2.4708024015891e-26 1.9988080816898e-25
29180-29000 67 4850 5675 3755 2390.99968503892 3.9432 0.371501335231213 -10.6142181314719 2.55928025417087e-26 2.06831954227695e-25
27120-26810 24 3418 2525 1996 1294.36887079973 4.5496 0.428643405701493 -10.6139576296229 2.56642834491891e-26 2.07370864584768e-25
29290-29240 57 4702 5706 4689 2574.90636417934 4.28973 0.404540500167082 -10.6039449896517 2.85669828938957e-26 2.30408700121382e-25
27100-26830 41 3970 3051 2483 1568.04716437951 4.04521 0.381514547195323 -10.6030177124223 2.88517293259984e-26 2.32661924235212e-25
28850-28650 64 4759 5306 4098 2395.01316824613 4.01306 0.378491976582698 -10.6027599637775 2.8931376789963e-26 2.33260686958559e-25
28800-28700 147 10596 13802 12541 6398.71996003844 4.23542 0.399515920998258 -10.6013732369863 2.93636479725226e-26 2.36642898234742e-25
28920-28650 7 3734 3881 2434 1630.30038371555 6.67577 0.6297188751587 -10.6011948224066 2.94197263006331e-26 2.37080101261767e-25
28880-28680 78 5669 7078 5436 3094.52582808184 4.09907 0.386799934791469 -10.5973784974312 3.0645003997023e-26 2.46693423658677e-25
27110-26830 42 4015 3076 2495 1581.17482745485 4.02201 0.379618349644177 -10.5948888110458 3.14714771564593e-26 2.53205090455921e-25
27020-27020 14 2946 4731 3257 1847.34145936087 5.85225 0.552498826204743 -10.5923219684726 3.23466975107827e-26 2.60166000882222e-25
28920-28760 56 4515 5983 4048 2451.84187947072 4.2439 0.400668867663323 -10.5920471018479 3.24418376157772e-26 2.6091503340804e-25
28690-29220 10 3677 2640 1941 1323.13180599389 5.85661 0.553015415194919 -10.5903237551659 3.30446968159716e-26 2.65664693169263e-25
29800-29810 89 5773 6299 4628 2816.86169397411 3.76601 0.355998412347919 -10.578722932261 3.74021259481219e-26 2.99896962137829e-25
27650-27570 79 5278 4819 3363 2235.73892639732 3.60055 0.340425837010226 -10.5765929295908 3.82619490747812e-26 3.06677397485899e-25
27620-27460 13 2869 2751 2153 1284.73637007757 5.43236 0.513751754335362 -10.5738966238061 3.93785241347752e-26 3.15490467998536e-25
3440-3430 23 3167 5098 3261 1940.86552741066 5.20264 0.492081730053202 -10.5727251900263 3.98736386983487e-26 3.1935853798733e-25
29780-29820 28 3072 3296 2342 1448.97864710442 4.48891 0.424798252074134 -10.5671600302967 4.23113900934675e-26 3.38590345187604e-25
28930-28760 60 4677 6030 4334 2546.20637360089 4.19802 0.397361008105799 -10.5647584270653 4.34084861982514e-26 3.47155446239501e-25
3460-3420 37 3783 5866 3801 2269.96102003521 4.73784 0.448468140192616 -10.5644954235736 4.35303309211254e-26 3.48108418781519e-25
26870-26890 6 4012 4103 3332 1898.04553360224 7.11854 0.674389541958918 -10.5555305321208 4.78926328496734e-26 3.82097932788848e-25
28940-28660 6 4075 4070 2769 1777.00058604868 7.02341 0.665641991945989 -10.5513392160443 5.00781503255608e-26 3.99215157550441e-25
28820-28710 124 9019 11863 10630 5453.68540053291 4.25058 0.402925364908695 -10.5493093945226 5.11718281986534e-26 4.07783367903109e-25
29160-28990 97 6293 7732 5319 3265.89666990824 3.85737 0.365750323625406 -10.5464457983636 5.2755119669533e-26 4.20116463031895e-25
26860-26860 21 2871 3204 2463 1429.9647698613 4.88991 0.463666363909859 -10.5461742405042 5.29077622223212e-26 4.21280290289738e-25
29310-29230 72 5362 6074 5176 2836.4381327725 4.08866 0.387763914140517 -10.5441919087143 5.40353714997437e-26 4.30074062261955e-25
29290-29230 64 5070 6086 5192 2797.94852937105 4.24165 0.402353969194122 -10.5420919623854 5.52558731583116e-26 4.39518407093502e-25
29540-29370 289 18500 20221 19870 10145.6828828115 3.91908 0.371807893439336 -10.5406055116214 5.61362860033364e-26 4.46411885566824e-25
29530-29370 277 17846 19549 19247 9809.84990166114 3.93197 0.373086710697589 -10.5390368251731 5.70804887591911e-26 4.53781311838901e-25
3510-3450 12 2814 3288 2172 1364.73475500609 5.63653 0.535018570346447 -10.5352116700145 5.94493830109166e-26 4.72121600626259e-25
3530-3400 26 3060 3906 2829 1648.29803848179 4.78563 0.454565358028024 -10.5279234046122 6.42358967058354e-26 5.09323023471058e-25
29400-29220 186 10995 10531 9522 5304.85633001498 3.61196 0.343120064676349 -10.5268088175975 6.50008212319871e-26 5.1526204237387e-25
27010-27020 13 2881 4646 3179 1807.72745350402 5.92831 0.563180861177991 -10.5264758095717 6.52311064868004e-26 5.17024301842506e-25
27120-26820 41 3938 2977 2474 1550.38480272947 4.02852 0.383061218714984 -10.5166446267223 7.24063534238564e-26 5.72635511616947e-25
27110-26840 42 3854 3052 2394 1534.31894447167 3.97772 0.37830990567779 -10.5144481362551 7.41134190706174e-26 5.85921658998107e-25
27660-27560 65 4572 4269 3231 2018.8673322821 3.73816 0.355592538002617 -10.5124752098758 7.5680709646134e-26 5.98166379362074e-25
28830-28710 131 9144 12029 10508 5474.16578422109 4.17544 0.397542839637122 -10.5031263784367 8.35657070284168e-26 6.59242272335268e-25
28960-28300 29 3204 2710 2113 1325.04327547406 4.30652 0.410025381692911 -10.503054243526 8.3629608090838e-26 6.59706246571296e-25
29300-29240 62 4793 5725 4693 2594.32305676098 4.1773 0.397812114809909 -10.500696509201 8.57450931077622e-26 6.75941772951761e-25
29300-29230 68 5182 6109 5214 2823.9190215233 4.16618 0.396850234999107 -10.4981214644957 8.81161917704711e-26 6.93958492977649e-25
28890-28700 62 4869 6280 4995 2757.21822069826 4.26675 0.406597255141402 -10.4937941873595 9.22479755276945e-26 7.25396906408499e-25
29560-29370 295 18334 19883 19305 9951.53387786773 3.86027 0.367889445137711 -10.4930043260146 9.30226145574057e-26 7.31266591673768e-25
27620-27450 16 2761 2660 2064 1239.21967010349 5.07768 0.483970626027116 -10.4917086472073 9.43073090256987e-26 7.41141137052264e-25
3450-3430 26 3210 5143 3278 1959.4666817755 5.03797 0.480268125694952 -10.4899093053824 9.61206120322795e-26 7.55254181798805e-25
29320-29230 75 5448 6097 5256 2871.0642772912 4.04645 0.385937173015323 -10.4847268807107 1.01538605151286e-25 7.96714929805592e-25
28960-28710 45 3723 4374 2971 1852.80642805658 4.15363 0.396276589804127 -10.48163338249 1.04915862771894e-25 8.22616998768383e-25
3490-3370 42 3662 4478 3266 1923.84858290467 4.31011 0.411293598762409 -10.479393154696 1.07430860767763e-25 8.41776525213357e-25
27090-26840 41 3795 2986 2366 1509.46163238217 3.98915 0.380677093419376 -10.4790860879421 1.07780214493465e-25 8.44411842992423e-25
27640-27570 75 4946 4715 3290 2157.40302806016 3.62466 0.345905234873551 -10.4787611375031 1.08151141016709e-25 8.47215517165263e-25
28970-28290 36 3400 2966 2264 1428.90804942328 4.09978 0.391365585115121 -10.4755759133119 1.11854681988876e-25 8.75698642365362e-25
28960-28290 33 3305 2838 2193 1378.73439018326 4.17514 0.398633384581882 -10.473625063956 1.14184768196083e-25 8.93616928721476e-25
27630-27510 9 3036 2987 2223 1355.55219173692 6.04417 0.577144338924746 -10.4725373077379 1.15504803568971e-25 9.0362038484395e-25
29590-29560 24 2949 2621 1992 1247.68691182049 4.49567 0.429652857097203 -10.4634872490633 1.27090277937601e-25 9.92400116835408e-25
28920-28640 8 3250 3248 2138 1404.46801734296 6.26644 0.598995325967922 -10.461579571427 1.29675603003702e-25 1.01216128582977e-24
27620-27530 9 2986 3126 2270 1381.09514308813 6.07122 0.580342392583488 -10.4614450298424 1.29859891875654e-25 1.01341671759244e-24
28910-28760 71 5131 6752 4854 2840.46640177555 4.11137 0.393178194380777 -10.4567606458423 1.36440770850285e-25 1.06387701480195e-24
29810-29790 160 9099 10615 7876 4689.91253671943 3.65251 0.349305306508336 -10.4565091368887 1.36803306614266e-25 1.06657556329196e-24
28970-28660 12 2781 2951 1914 1251.08285364263 5.5103 0.527115862255844 -10.4536831575281 1.40943010154495e-25 1.09812414388832e-24
28690-29230 9 3637 2592 1942 1309.93197866032 5.99488 0.573821959896025 -10.4472903995792 1.50771290329555e-25 1.17371154571852e-24
29310-29240 69 4980 5694 4668 2613.5077489601 4.03083 0.38604989975089 -10.4412085418886 1.60751001387521e-25 1.24997495502038e-24
29160-28980 77 5132 6024 4267 2602.32219643396 3.8629 0.370029677710418 -10.4394272348004 1.63795979664546e-25 1.27312726599247e-24
29550-29370 301 18642 20310 19931 10200.4754466574 3.86701 0.37057157800598 -10.4352708861017 1.71124970565222e-25 1.32904737261574e-24
3530-3390 30 3125 4021 2782 1667.31297307495 4.59331 0.440191758276133 -10.4347962534097 1.71982306915623e-25 1.33538597232029e-24
27620-27470 10 2909 2770 2207 1302.508924807 5.83336 0.559046623415675 -10.4344783008867 1.72559009022478e-25 1.3394628374705e-24
29360-29380 232 15914 25481 20813 10795.1039096404 4.33334 0.415304074020892 -10.4341302457371 1.73192508726653e-25 1.34421934557881e-24
3460-3430 28 3250 5233 3315 1988.34302156222 4.95127 0.474619654537852 -10.4320761678973 1.76978378232709e-25 1.37294563598178e-24
27100-26840 43 3813 3028 2382 1523.37906713932 3.93249 0.377050433554881 -10.4296116689623 1.81629061977448e-25 1.40801341941865e-24
26880-26850 22 2811 3067 2408 1389.47613174063 4.78006 0.458349583245681 -10.4288624449873 1.83066760082519e-25 1.41890417094443e-24
28820-28610 24 2859 2963 2310 1359.40421481081 4.62098 0.443140589709917 -10.4278022681839 1.85120440985629e-25 1.43456448829298e-24
29110-29000 102 6885 9427 7095 4001.91611417883 4.08274 0.391546907502412 -10.4272163460725 1.86265216809871e-25 1.44309079666224e-24
29340-29250 242 13595 15372 12925 7188.47541705787 3.67223 0.352319238383933 -10.4230098309108 1.94692490963721e-25 1.50721046586661e-24
28970-28300 34 3300 2837 2192 1378.46723467285 4.13097 0.396346577229081 -10.4226330305514 1.95465556420643e-25 1.51301448788591e-24
3430-3430 17 2815 4551 2853 1715.55978539526 5.46285 0.524538854653887 -10.4145677003815 2.12761988097379e-25 1.64427712840613e-24
28730-28680 306 17991 23781 19448 10554.4547360361 3.89305 0.373976389879841 -10.4098908124822 2.23477824008446e-25 1.72490294280805e-24
3520-3450 13 2663 3068 2076 1290.48556845992 5.43891 0.522543121811772 -10.4085332122867 2.26687372732352e-25 1.74915510991991e-24
29170-28980 61 4307 4829 3303 2084.65189854329 3.87933 0.372708282872007 -10.4084821968654 2.26808866448118e-25 1.74998843938638e-24
27010-27000 53 4485 7004 4817 2774.27082476673 4.50572 0.432973897734529 -10.4064437041017 2.31716724578898e-25 1.78668654790663e-24
29500-29390 259 15939 16369 16265 8396.42189901206 3.80152 0.365319592495668 -10.4060228375139 2.32743031493171e-25 1.79417328896733e-24
29330-29230 90 6042 6807 5783 3186.16206386825 3.9313 0.377852917550143 -10.4043258038486 2.3692724708542e-25 1.82599442077661e-24
29410-29230 197 10847 10510 9078 5192.89340375216 3.49507 0.336158702668618 -10.3970866690654 2.55629452883343e-25 1.96720897064588e-24
28940-28740 46 3665 4187 2892 1799.4954742561 4.07837 0.392365295808841 -10.3943174570161 2.63164290035423e-25 2.02435270148267e-24
28730-28740 61 4816 7066 5141 2904.26955675041 4.36685 0.420149472317065 -10.3935686198773 2.65239357527771e-25 2.04019382433421e-24
28760-28730 124 8698 12625 10543 5511.68722707781 4.26612 0.410607003451486 -10.3897989308737 2.75934192243392e-25 2.12031921233782e-24
29800-29790 174 10107 12441 9706 5518.95617744025 3.76923 0.362800459115492 -10.3892655485837 2.77481544419567e-25 2.13195661935684e-24
28840-28720 147 9744 12927 11187 5853.59351292825 4.10457 0.395138527137424 -10.3876782102814 2.82137497807439e-25 2.16721576569461e-24
29540-29360 288 17833 19381 19198 9779.50965057393 3.86997 0.372586780767595 -10.3867582758811 2.84871182267113e-25 2.18782552739733e-24
28920-28660 4 5988 6295 3754 2587.16443682936 8.15242 0.785306764138057 -10.3811899251634 3.01987439684396e-25 2.31694641168426e-24
29280-29220 50 4128 4717 4086 2208.22352077221 4.2565 0.410050717550821 -10.3804347848783 3.04385761146484e-25 2.33507079499879e-24
28840-28630 36 3305 3430 2796 1606.14934422255 4.27138 0.411585674684029 -10.3778619577515 3.1269963112662e-25 2.39752661279207e-24
27620-27520 9 2918 2926 2124 1308.94138732617 5.99344 0.577757276556737 -10.3736244904911 3.26885874166521e-25 2.50441898393931e-24
29500-29400 261 15874 16520 16329 8427.15159832395 3.79556 0.366302299208026 -10.3618171290024 3.69867605999554e-25 2.82720658276127e-24
3530-3380 31 3092 3949 2661 1625.90905550333 4.50856 0.435120207430941 -10.3616403954216 3.70551759940583e-25 2.83226918429092e-24
28960-28720 46 3641 4145 2949 1802.40082823483 4.08072 0.393840563272883 -10.3613399761698 3.71717592610886e-25 2.84101262724588e-24
29530-29360 278 17219 18771 18639 9474.13885205539 3.8753 0.374040229146944 -10.3606530184386 3.74397135581089e-25 2.86098630271671e-24
28910-28650 6 3736 3922 2535 1658.4492705379 6.92356 0.668316437973917 -10.3596995473331 3.78147985437947e-25 2.88913794907722e-24
29090-28970 28 3162 4489 3558 1914.53396446567 4.89597 0.472792115691832 -10.355439279883 3.95367462184586e-25 3.01909774580268e-24
29560-29360 292 17640 19059 18657 9588.13125490076 3.82043 0.369096194578462 -10.3507793297919 4.1509302804751e-25 3.1663693715466e-24
29320-29240 73 5093 5757 4820 2674.48906701706 3.9818 0.384806574772115 -10.3475488153362 4.29337087170938e-25 3.27290653106734e-24
28820-28720 121 8389 11104 9942 5099.89054903794 4.18804 0.404817562734163 -10.3455066585529 4.38590178538631e-25 3.34147993249732e-24
3470-3470 10 2847 5120 2902 1813.88680938407 6.31367 0.611411779918706 -10.3263863855146 5.35396894231777e-25 4.06344728223597e-24
29110-28980 85 5733 7427 5725 3226.19345247446 4.03392 0.390724040238529 -10.3242247028911 5.47593906946247e-25 4.15364152756478e-24
3460-3440 21 2880 4796 2990 1795.38247512763 5.22164 0.505787295968698 -10.3237943412682 5.50054828629849e-25 4.17206420381566e-24
3420-3430 16 2718 4474 2810 1680.75944518425 5.52116 0.534821457435163 -10.3233735201729 5.52471791122642e-25 4.18966121731523e-24
27120-26830 44 3854 2953 2453 1533.40438429404 3.90823 0.37863145014921 -10.3219809625338 5.60545143256811e-25 4.24964269914118e-24
29390-29240 258 13795 14433 12426 6970.18820203744 3.53161 0.342195075187664 -10.3204717932186 5.69426579642992e-25 4.315209197727e-24
3440-3440 17 2750 4608 2878 1721.53131033843 5.46789 0.529852328396409 -10.3196559974673 5.74285436242874e-25 4.35152179732446e-24
28910-28640 7 3279 3305 2236 1437.9475531384 6.49393 0.629749824887599 -10.3119232305963 6.22430690098041e-25 4.7080783751393e-24
3450-3440 19 2792 4646 2898 1738.81615970346 5.32069 0.516268561765858 -10.3060476415615 6.61667614871633e-25 4.99990906878815e-24
28690-29250 11 3068 2320 1750 1153.0253007454 5.51829 0.535457945626414 -10.305745329267 6.63751440372258e-25 5.01536328145625e-24
27020-26980 64 4834 7216 4981 2896.99242654242 4.29278 0.416546410126229 -10.3056509943908 6.644030167224e-25 5.01999412529971e-24
28840-28610 32 3037 3134 2425 1440.51310507357 4.28453 0.415781028838511 -10.3047667140395 6.70541688617758e-25 5.06549028622573e-24
29430-29240 198 10599 10355 8834 5083.59408610694 3.45594 0.335390488431814 -10.3042206490369 6.74360502649887e-25 5.09344864740278e-24
28830-28720 128 8532 11273 9857 5131.32393470021 4.11442 0.399306250301179 -10.3039198051941 6.76473601902074e-25 5.10881374249516e-24
29350-29250 253 13771 15582 13125 7296.40485977685 3.62847 0.352146288168157 -10.3038595455851 6.76897647808406e-25 5.11171847832485e-24
26870-26900 6 3584 3672 2970 1695.6503197266 6.95542 0.675140524850161 -10.3021836413976 6.8879706043725e-25 5.1988541808439e-24
29520-29370 290 17389 18997 18609 9533.85818691474 3.8222 0.371219739700796 -10.2963249469166 7.32047544957319e-25 5.51823073797323e-24
28690-29240 9 3361 2467 1830 1230.0116391725 5.90356 0.573435729254594 -10.2950658917815 7.41687797228584e-25 5.58862552540127e-24
28830-28610 28 2875 2985 2275 1360.2206698137 4.39624 0.427097576023329 -10.2932818567029 7.55563434945406e-25 5.69053322932978e-24
28820-28630 30 3035 3214 2699 1511.58789567223 4.44967 0.432348624763602 -10.2918456115312 7.6692070391219e-25 5.77439366370303e-24
28950-28730 45 3547 4156 2783 1754.59984268015 4.07355 0.395864417227823 -10.2902602148162 7.79653887978609e-25 5.8678808784135e-24
29550-29360 299 17957 19449 19248 9825.51639117328 3.82157 0.371447809119199 -10.2883015231089 7.95674786005666e-25 5.9860263112877e-24
28730-28690 324 18306 24682 19706 10806.1673244572 3.84349 0.373831673067095 -10.2813430367613 8.55273832039918e-25 6.42619989573625e-24
29380-29240 275 14682 15382 13490 7480.34385947907 3.54175 0.344546576534418 -10.2794447098742 8.72287047384368e-25 6.55061454996994e-24
3530-3410 23 2739 3437 2530 1465.45528203531 4.79292 0.466317299140271 -10.2782392483477 8.83264281509351e-25 6.63189805346367e-24
29130-28970 64 4627 5859 4589 2572.29705775418 4.11812 0.400683832611886 -10.2777248234955 8.87990327326415e-25 6.66661103198334e-24
28810-28640 45 3692 4270 3511 1951.57678583432 4.22979 0.411623474475431 -10.275866832571 9.05269388588786e-25 6.79358074068568e-24
28700-29220 7 3871 2772 2068 1394.55427767912 6.44979 0.627885789796774 -10.2722381396749 9.39982015140845e-25 7.04837031766109e-24
27080-26850 33 3247 2615 2056 1306.27481027879 4.09582 0.398760635794112 -10.2713627782379 9.48551378772911e-25 7.1097489760395e-24
28820-28620 28 2933 3077 2575 1448.18229663035 4.48794 0.437111849477314 -10.2672544509351 9.89815384698923e-25 7.41432389428163e-24
28700-29230 7 3834 2742 2084 1388.61079184738 6.44358 0.627888223235799 -10.262304732861 1.04189835348612e-24 7.79680052496221e-24
27650-27560 64 4250 4062 2966 1885.73498880143 3.66017 0.356880516377666 -10.2560000738239 1.11218686777212e-24 8.31031872444452e-24
28760-28550 42 3574 2905 2360 1467.63981405883 3.91215 0.381594199024981 -10.2521109164929 1.15786784577442e-24 8.64119272296802e-24
28850-28710 160 10035 13123 11406 5979.94070682462 4.0113 0.391536821635282 -10.2450048578539 1.24618621526052e-24 9.28535117697127e-24
29120-28960 31 3066 4023 3050 1719.79467621071 4.59061 0.448301835412304 -10.2400041158214 1.31230787494734e-24 9.76792159717706e-24
28810-28650 50 3939 4486 3830 2091.32194817097 4.17662 0.407968325684113 -10.2376030022025 1.34527989418003e-24 1.00093208559975e-23
28730-28700 293 16569 22622 17943 9848.10389232412 3.8549 0.376556390629371 -10.2372446376557 1.35027083122431e-24 1.00453022768134e-23
27120-26840 44 3708 2914 2363 1488.57802845061 3.86446 0.377650422793698 -10.2329044549354 1.41219269194669e-24 1.04981382998754e-23
26870-26850 22 2658 2855 2288 1310.1691271861 4.69418 0.459375498146198 -10.2186163427573 1.63660200694068e-24 1.21329930958777e-23
29140-28970 62 4435 5622 4345 2455.20232859794 4.09629 0.401032595589355 -10.2143507552545 1.71020171940019e-24 1.26634226218948e-23
27410-27360 408 19474 23266 14628 9681.37688141623 3.33873 0.327023143045428 -10.2094705367935 1.79843496575997e-24 1.32970157378318e-23
29370-29240 261 13873 14727 12937 7140.99061167466 3.55038 0.347806746674011 -10.2079180190859 1.82743855982739e-24 1.35052979626591e-23
26890-26920 5 4000 4213 3321 1910.45403590569 7.39158 0.724163152185628 -10.2070681423953 1.84351142534064e-24 1.36201997905488e-23
27620-27540 9 2706 2868 2115 1270.45231257727 5.95008 0.583228091540222 -10.2019703001673 1.94290362540884e-24 1.43414534699587e-23
27640-27560 61 4069 4025 2954 1851.60351785134 3.70416 0.36310496998273 -10.2013446873571 1.95546116358702e-24 1.44316817918229e-23
27620-27500 8 2867 2897 2124 1297.05730418839 6.15096 0.603311528811376 -10.195325567446 2.08046291375153e-24 1.53428667477769e-23
3460-3450 19 2759 5021 3022 1820.31120939093 5.38733 0.528467983443343 -10.1942359916999 2.10392220884937e-24 1.55123439370841e-23
28970-28270 20 2643 2345 1822 1124.53736212506 4.61033 0.452414180591397 -10.1905023532814 2.18631510066009e-24 1.61106710861279e-23
27010-26990 61 4588 7044 4893 2816.65178384881 4.32194 0.424517359717765 -10.180838621324 2.41471291765967e-24 1.77573767386678e-23
3530-3420 18 2523 3206 2356 1359.34109493856 5.0408 0.49521294205682 -10.1790496975327 2.4595146687281e-24 1.80745404983833e-23
3450-3450 17 2678 4868 2917 1761.31952600529 5.50112 0.540527267618244 -10.1773295080444 2.50337131105814e-24 1.83864150611673e-23
29790-29800 122 7201 8950 7008 3964.47910896551 3.80497 0.373876516967345 -10.1770733351654 2.50996843651768e-24 1.84338246014526e-23
29170-29000 86 5218 6251 4245 2650.80688436317 3.72688 0.366238401040069 -10.1761169883894 2.53474939485188e-24 1.86094980200681e-23
28720-28730 77 5524 8315 6423 3485.27291581915 4.2927 0.421991320893318 -10.1724937698189 2.63085279713265e-24 1.93019510130243e-23
28830-28630 34 3039 3202 2570 1484.83655509418 4.23998 0.417043404827832 -10.1667673041956 2.79015399073592e-24 2.04441017109525e-23
29510-29390 324 19133 21042 21123 10658.2532058802 3.82313 0.376044649766768 -10.1666809059602 2.792629196103e-24 2.04599258635333e-23
29290-29250 51 3964 4885 4087 2214.1368734594 4.23137 0.416398121932154 -10.1618274563218 2.93522434445192e-24 2.1485212573812e-23
29510-29400 323 19160 21301 21439 10770.9952393999 3.84323 0.37849363384801 -10.1540043523376 3.18039758898978e-24 2.32375871826918e-23
29510-29370 250 14492 15878 15340 7921.78055251896 3.7678 0.371072695577321 -10.1537946091923 3.18724275094759e-24 2.32852424088892e-23
28840-28620 36 3118 3272 2660 1527.32774251836 4.19748 0.413452357148271 -10.152265244243 3.2375981107775e-24 2.36438019274903e-23
29530-29380 336 19576 21459 21425 10856.2702912424 3.7966 0.374018230828075 -10.1508478863657 3.28496879499743e-24 2.39829910279442e-23
26910-26770 13 2557 2310 1914 1122.91584510605 5.23646 0.516001070806716 -10.1481640801067 3.37655509302684e-24 2.46391614469775e-23
29420-29240 211 10815 10550 9028 5194.5595429668 3.39347 0.334572009277029 -10.1427154431835 3.57034380551201e-24 2.60312893596144e-23
28830-28620 32 2932 3105 2469 1432.08568841083 4.27587 0.421807270104933 -10.1370212095328 3.78464395836562e-24 2.75612030821784e-23
3420-3420 35 3260 5121 3287 1971.31067154803 4.61286 0.455212045700223 -10.1334377746167 3.92598683537143e-24 2.85648475447544e-23
29840-29820 38 3263 2917 1936 1332.75667970437 3.91777 0.386668070884993 -10.1321242736114 3.97909489200179e-24 2.89415096839731e-23
29110-28960 35 3158 4180 3194 1790.94273661904 4.47233 0.441439385805297 -10.1312523894216 4.01473961814465e-24 2.91925804006514e-23
27620-27510 9 2642 2720 2033 1221.02441337317 5.8925 0.582043712647201 -10.1238155427297 4.33191654064881e-24 3.14495055050631e-23
27400-27360 442 20432 24187 15484 10163.3983313806 3.29183 0.325319010929051 -10.1187869023566 4.56032560962163e-24 3.30781127593912e-23
29500-29380 232 13277 13563 13321 6945.02962314845 3.68367 0.36406405210406 -10.1182043132545 4.58754698407238e-24 3.32737004936048e-23
28960-28270 19 2570 2275 1795 1097.46318483907 4.64966 0.459742529942925 -10.1136226019346 4.80731214976104e-24 3.48325975893783e-23
28700-29240 7 3532 2615 1939 1297.73829190712 6.34555 0.627471832289635 -10.1128866624713 4.84357109522342e-24 3.50894387349919e-23
29330-29240 93 5700 6482 5381 3004.88548835635 3.79647 0.375451764785844 -10.1117268941552 4.90126217831842e-24 3.55053705297903e-23
29840-29830 30 2932 2636 1769 1203.22259921084 4.11526 0.407051717517731 -10.1099166067148 4.99267558111957e-24 3.61514542441241e-23
27630-27550 31 2833 2846 2075 1291.31355322611 4.17066 0.412618059284618 -10.1078098175262 5.10118933722671e-24 3.69310044865271e-23
27380-27370 450 20919 25289 16044 10527.7025244549 3.3176 0.328318561193044 -10.1048339939039 5.2584552074946e-24 3.80355824597437e-23
29160-29000 108 6185 7658 5393 3265.00332792706 3.69821 0.365991832651156 -10.1046123430327 5.27035932254534e-24 3.81153091664503e-23
3480-3470 10 2534 3767 2301 1430.02605747097 5.96895 0.590906302407226 -10.1013438544491 5.44902928290999e-24 3.93789013606943e-23
26910-26760 16 2534 2245 1901 1109.21129776628 4.91603 0.486896069145841 -10.0966729649412 5.71481935091891e-24 4.12675071133071e-23
29850-29800 30 2890 2696 1782 1209.9971706863 4.12349 0.408401836063415 -10.0966578697294 5.71569880574917e-24 4.1269261325324e-23
27090-26850 37 3256 2628 2095 1321.08846513835 3.94394 0.390736711790491 -10.0936044067249 5.89637927182922e-24 4.25501419209803e-23
26910-26750 16 2533 2240 1899 1107.86174178136 4.91425 0.486907524771545 -10.0927879182752 5.94564392161517e-24 4.28937157736641e-23
27110-26850 39 3314 2702 2121 1347.37918371046 3.89539 0.385960658983263 -10.0927130175868 5.95018358426096e-24 4.29240781847632e-23
28980-28270 23 2657 2339 1846 1132.97528245515 4.41668 0.437614107635895 -10.0926263206639 5.9554424927756e-24 4.29596255027933e-23
27390-27360 478 22033 26534 16835 11061.5672970937 3.30136 0.327120552425438 -10.0921734092843 5.98299036835992e-24 4.31535410538008e-23
28960-28730 46 3417 4010 2811 1721.92952704516 4.01348 0.397850070578392 -10.0879302518702 6.24728412435707e-24 4.50197472716117e-23
28820-28730 111 7413 10052 9085 4613.06411936096 4.16736 0.413384868896092 -10.0810595340958 6.69997019922568e-24 4.82283299507935e-23
3440-3410 53 4014 6090 3997 2390.10090634187 4.28727 0.425466731124834 -10.0766326259181 7.00869963166397e-24 5.0408679418596e-23
29850-29810 27 2847 2490 1674 1146.25043976877 4.19885 0.41678062970349 -10.0744791647527 7.16393359093669e-24 5.14966056176485e-23
29300-29250 56 4071 4906 4104 2238.80290680404 4.11022 0.408047910145556 -10.0728946341553 7.28032581471184e-24 5.23042743860427e-23
29500-29370 220 12290 12573 12118 6388.68206154498 3.63867 0.361513037734723 -10.0651146113519 7.87955028047013e-24 5.65372556921515e-23
27420-27370 347 16341 19869 12436 8216.83214581741 3.33563 0.331731915916898 -10.055202430518 8.71421551318811e-24 6.24052756168941e-23
29520-29360 296 16788 18279 18070 9229.85616292271 3.74405 0.37239507456466 -10.0539772785769 8.82327935740713e-24 6.31618987675269e-23
28710-28730 74 5215 7877 6132 3310.57924792301 4.27555 0.425278715460359 -10.0535215697657 8.86419088034604e-24 6.34407567863159e-23
28990-28270 23 2630 2318 1870 1131.4929640596 4.41472 0.439310477883369 -10.0491990939286 9.26170674267421e-24 6.6198077021418e-23
29540-29380 361 20316 22237 22157 11253.6243674181 3.74367 0.372685595773354 -10.0451055444205 9.65442727418205e-24 6.89176760056805e-23
28970-28710 44 3287 3797 2557 1614.4042706911 3.98402 0.396670627644081 -10.0436564741863 9.79736182254112e-24 6.9918762109461e-23
27100-26850 39 3272 2670 2111 1334.74678445161 3.88148 0.386561487106365 -10.0410431039435 1.00604594891748e-23 7.1764758607179e-23
28970-28280 29 2788 2498 1946 1201.3055702437 4.16249 0.414624505713959 -10.0391858247089 1.02516802612294e-23 7.30845774629511e-23
28720-28680 322 17360 23460 19189 10377.7102320938 3.79288 0.378015602686122 -10.0336720418124 1.08408269974582e-23 7.7187021566023e-23
28670-28700 147 8646 11313 9529 5094.42908111567 3.89998 0.388841268805457 -10.0297573680697 1.12793430979738e-23 8.02696020808006e-23
29530-29390 418 23825 26397 26880 13440.5091557798 3.78947 0.377895264148653 -10.0278214992865 1.15026425901711e-23 8.18272802648393e-23
26910-26780 13 2459 2217 1825 1076.112462667 5.17449 0.516069646284671 -10.0267207850546 1.16315548344587e-23 8.27261800890881e-23
29400-29230 228 11520 11089 9828 5559.05962510114 3.37907 0.337013477791489 -10.0265227252534 1.16549024033708e-23 8.28785958127278e-23
29100-28960 26 2724 3817 2865 1598.82860287033 4.74107 0.473011344508238 -10.0231670114973 1.20576075859471e-23 8.56905609815719e-23
29480-29510 45 3768 5030 4488 2295.16661778896 4.46758 0.44573218857864 -10.0230086739845 1.20769457327621e-23 8.5823288933373e-23
26920-26770 13 2439 2227 1798 1069.13007892554 5.16502 0.515477481066763 -10.0198811990639 1.24652689540198e-23 8.85391885006436e-23
27060-27020 11 2418 3309 2670 1425.68633546039 5.82605 0.581600853151519 -10.0172652467828 1.27995568862125e-23 9.08687950416194e-23
3440-3400 64 4448 6664 4417 2636.66705685497 4.15452 0.414856697769371 -10.0143458467732 1.31831122181247e-23 9.35559414034713e-23
28810-28710 119 7709 10304 9434 4773.64979677088 4.11536 0.41117296685361 -10.0088360354805 1.39382726236339e-23 9.88447257919942e-23
29520-29380 341 19003 20853 20662 10523.2336557324 3.72871 0.37260273113753 -10.0072045146461 1.41699949002868e-23 1.00460537928933e-22
3530-3430 17 2361 2963 2156 1255.65075208151 5.00845 0.500705480843253 -10.0027779354727 1.48180878781768e-23 1.04986419799103e-22
28860-28640 48 3398 3728 2716 1656.09617414713 3.8933 0.389261585920311 -10.0017481551026 1.49730170084936e-23 1.06064134875124e-22
28750-28500 81 4875 4158 3414 2093.25930789339 3.46557 0.346522828015053 -10.0009999223273 1.50865928369035e-23 1.06853752084404e-22
29510-29380 280 15772 17254 17055 8702.6971883851 3.73925 0.373898699126564 -10.0007143830036 1.51301600031371e-23 1.07138916972848e-22
29360-29250 332 16258 18159 15283 8555.58535665014 3.46148 0.346320961858571 -9.99499665728181 1.60292645296329e-23 1.13357042515134e-22
29150-28970 69 4452 5392 4252 2406.362477833 3.90915 0.391484645827455 -9.9854459467922 1.76505604987395e-23 1.24645908935386e-22
29310-29250 63 4216 4917 4053 2253.36266120462 3.94638 0.395306210383781 -9.98310465434716 1.80721785802693e-23 1.27581630907204e-22
29560-29380 370 20173 21840 21543 11044.7325627172 3.67952 0.368586962909201 -9.98276252228685 1.81346189096524e-23 1.28001525992849e-22
28980-28290 46 3405 2949 2319 1446.59472343131 3.75648 0.376344420647788 -9.98150821822569 1.83653666213089e-23 1.29602018491708e-22
28850-28720 161 9443 12481 10814 5673.48622469724 3.9246 0.393195339698713 -9.98129103676348 1.84056145993518e-23 1.29871907552808e-22
29850-29820 23 2675 2351 1547 1071.28930416189 4.33495 0.434362272875637 -9.98003726076414 1.8639677224956e-23 1.31494855870738e-22
29100-28990 95 5923 8467 6391 3567.22808947645 4.01813 0.402836007010732 -9.97460618931118 1.96880914351397e-23 1.38740004151653e-22
28470-28270 79 4910 5588 4672 2596.36804803958 3.82158 0.383194078032456 -9.97294998905138 2.00192718962579e-23 1.41050803455106e-22
3490-3470 8 2577 3830 2338 1452.05559063325 6.31456 0.633201200912364 -9.97244238823178 2.01218738907706e-23 1.41750605064172e-22
29550-29380 373 20475 22353 22231 11317.6921998288 3.7037 0.371592889537107 -9.96708079446264 2.12379305535912e-23 1.49466618989643e-22
26900-26760 14 2448 2147 1869 1074.23027496208 5.06394 0.508086486996657 -9.96668675620308 2.13223297728433e-23 1.5004431006917e-22
26900-26750 14 2449 2143 1865 1072.85496497725 5.06207 0.507941042599854 -9.96587034561033 2.1498255457504e-23 1.51241253535945e-22
29130-28960 45 3377 4403 3162 1854.58841114506 4.15496 0.416940448651643 -9.96534841038893 2.16114779747925e-23 1.52029531220709e-22
28830-28730 120 7534 10186 9030 4644.31688078571 4.06265 0.407839957918133 -9.96138643423933 2.24904146767372e-23 1.58126772820718e-22
28960-28280 28 2714 2405 1919 1170.51717476231 4.17587 0.419294154160148 -9.95929149743374 2.29693741895125e-23 1.61441744872572e-22
26900-26770 11 2470 2212 1882 1087.80526457991 5.43321 0.545596045850345 -9.95830808762613 2.31976783622035e-23 1.63019886908028e-22
28740-28760 35 3108 4681 3465 1922.26624239039 4.57593 0.459540237275895 -9.95762229211189 2.33582181260341e-23 1.6410359995681e-22
28760-28500 91 5317 4443 3760 2278.75623489406 3.41873 0.343377472075772 -9.95619216936476 2.36965471005601e-23 1.66444464683908e-22
28700-29250 7 3229 2454 1848 1213.33672560534 6.24806 0.627590221261288 -9.95563910406897 2.382868483723e-23 1.67336342423158e-22
28690-29260 10 2818 2098 1598 1051.78421115233 5.52325 0.554801461443282 -9.95536797691499 2.38937284780664e-23 1.67784023164241e-22
28970-28720 45 3236 3601 2562 1579.10794608952 3.91828 0.393829022415873 -9.94918821306888 2.54248676721962e-23 1.78323376841935e-22
27660-27580 86 4926 4392 3059 2061.89247194729 3.35413 0.337150744087994 -9.94844857866958 2.56145138484281e-23 1.79624358375732e-22
27620-27480 7 2820 2721 2176 1274.23962629095 6.31865 0.635148589209726 -9.94830267072206 2.56520904977394e-23 1.79868413715561e-22
29530-29400 426 23970 26870 27487 13672.828956545 3.78678 0.380775189241625 -9.94491572744213 2.65398565351059e-23 1.86022875508496e-22
27620-27490 7 2801 2743 2154 1270.35886852727 6.31424 0.635036164057679 -9.94312308474104 2.70219769526121e-23 1.89269148784379e-22
28720-28700 302 16005 22299 17732 9685.0074778916 3.78556 0.380777017516379 -9.94166810025967 2.7419653780958e-23 1.91981992752528e-22
29840-29800 55 3684 3454 2306 1565.39494609507 3.60898 0.363053784541724 -9.94062204022177 2.77091387708471e-23 1.9390415674127e-22
28700-28730 45 3683 5634 4549 2391.73260208615 4.52796 0.455618675925469 -9.93804155193545 2.84362637506729e-23 1.98928049231212e-22
28750-28550 45 3358 2880 2343 1434.28337001757 3.7763 0.380055763492404 -9.93616817683608 2.89759458707812e-23 2.02615989056525e-22
28950-28670 4 4581 5010 3121 2065.11407577448 7.82677 0.787973308754217 -9.93278876759 2.99752578525192e-23 2.09513350891342e-22
28720-28690 338 17665 24308 19489 10627.6084478611 3.75639 0.378233294065039 -9.93140055377807 3.03955812625989e-23 2.12405422629942e-22
29840-29810 49 3501 3140 2114 1445.8968469084 3.6625 0.368816305126922 -9.93041373236677 3.069791463822e-23 2.14448798143411e-22
29520-29390 418 23071 25570 25850 12986.9577239875 3.73872 0.376509627338481 -9.92995831887351 3.08384423877283e-23 2.15384079738055e-22
28740-28500 85 4916 4319 3531 2152.47356636083 3.43537 0.346037369083071 -9.92775225635189 3.15282386401809e-23 2.20130664681901e-22
29140-28960 42 3216 4265 2954 1764.11578330525 4.18286 0.421383277251544 -9.92648986271358 3.19298162132855e-23 2.22874482875423e-22
3430-3410 48 3617 5500 3548 2143.98531326415 4.2732 0.430669738097617 -9.92223133779897 3.3322211429761e-23 2.32368440768869e-22
27030-27030 6 2888 4256 3023 1708.17654286402 6.96607 0.702083455156242 -9.92199701840222 3.34005473359258e-23 2.32902181815955e-22
26920-26760 18 2411 2169 1780 1056.28061603292 4.67269 0.470952643904192 -9.92178086290884 3.34729724949991e-23 2.33369554461343e-22
28700-29270 11 2718 2053 1517 1014.72249083669 5.33257 0.53756794923597 -9.91980535896589 3.41421318781632e-23 2.37983671485321e-22
3450-3410 58 4063 6120 4016 2409.09600928949 4.16652 0.420045502572579 -9.91921538752143 3.43445282733285e-23 2.39342988187376e-22
28980-28300 44 3293 2826 2238 1393.55108572521 3.76696 0.379778591608454 -9.91884380495451 3.44726131556482e-23 2.40222686365697e-22
28930-28800 48 4028 5843 5492 2679.07570256313 4.59951 0.46412557626781 -9.91005641205556 3.76433570124134e-23 2.61952028753872e-22
28730-28750 43 3341 4807 3408 1965.58505597433 4.30706 0.434689812260023 -9.90836379614543 3.82864666670928e-23 2.66341530725425e-22
3450-3400 68 4496 6695 4445 2656.91486596933 4.07662 0.41145750967959 -9.90776349508661 3.8517154575349e-23 2.67888834680622e-22
28800-28640 57 3918 4687 3892 2138.88845329114 4.01699 0.40549212066106 -9.9064592028955 3.90231312831286e-23 2.7136426414347e-22
29500-29410 294 15744 16624 16292 8443.34064629212 3.62225 0.36573316851987 -9.90407849721384 3.99637099284518e-23 2.77726258986138e-22
29430-29250 232 11159 10939 9381 5393.43659789968 3.30809 0.334069343696955 -9.90241007739716 4.06362188597851e-23 2.82354436799289e-22
3440-3450 15 2375 4168 2447 1507.88127592355 5.45722 0.551168099850921 -9.90119404526504 4.11334266537953e-23 2.85702042648113e-22
27040-27030 7 2620 3621 2672 1497.89701803247 6.55283 0.661988221839865 -9.89870833555123 4.21685928672568e-23 2.92735234064842e-22
28700-29260 8 2968 2228 1696 1111.56078191013 5.92746 0.59881385633507 -9.89866111405812 4.21885057146333e-23 2.92857791007307e-22
26920-26750 19 2410 2164 1778 1055.68791007401 4.59282 0.46443035093549 -9.88914193354876 4.63987744209687e-23 3.21567561687173e-22
26860-26850 23 2430 2676 2067 1204.78877754362 4.50653 0.455776333349487 -9.88759359846595 4.71218633553636e-23 3.26404488316773e-22
28950-28740 52 3502 4163 2960 1794.16277485663 3.89335 0.393790529724526 -9.88685740672623 4.74695752738045e-23 3.2877789903612e-22
29560-29390 456 24633 27037 27340 13775.065746953 3.69717 0.374197257925968 -9.88026195331301 5.07001995581647e-23 3.50666464513933e-22
3530-3440 13 2233 2735 2026 1171.85799238544 5.29849 0.536292128823673 -9.87986073208445 5.09036053885573e-23 3.52016986333221e-22
26920-26780 12 2349 2139 1721 1026.029927734 5.22164 0.528564106804179 -9.87892108083584 5.13831445714551e-23 3.55295278439747e-22
29790-29810 80 4602 5149 3863 2310.52790319308 3.6305 0.367579438253654 -9.87676740860514 5.24991828931741e-23 3.62838132702158e-22
28850-28610 34 2782 3009 2285 1358.65703834059 4.10951 0.416251322588076 -9.87267065756686 5.46887838771432e-23 3.77689316433168e-22
28920-28800 44 3716 5481 4972 2464.61855023629 4.60473 0.466424506832811 -9.87239153018109 5.48412174740453e-23 3.78701707842126e-22
29840-29840 22 2527 2301 1506 1034.53032406496 4.3489 0.440548873761691 -9.87153925343938 5.5309260140439e-23 3.81872731079853e-22
6560-6510 23 2517 2390 1546 1056.67715929576 4.31473 0.437089872253699 -9.87149623150345 5.53329909565473e-23 3.82016235615775e-22
26900-26780 12 2368 2119 1792 1041.02013915559 5.2427 0.531122377687314 -9.87097632619373 5.56205679271607e-23 3.83981208705475e-22
29520-29400 423 23185 25994 26410 13194.9967801334 3.74464 0.379485659972621 -9.86767779617963 5.74798824852041e-23 3.96247547148135e-22
29540-29390 455 24760 27397 27920 13974.6804883938 3.7217 0.377217079932238 -9.86620320347007 5.83308585636113e-23 4.0194294983226e-22
29780-29830 19 2296 2470 1755 1083.54157070911 4.63096 0.469453735116584 -9.8645793309867 5.92824185736832e-23 4.08326315544964e-22
28990-28290 50 3472 3002 2396 1483.53067898438 3.67042 0.37213715515159 -9.86307671644797 6.01766055635635e-23 4.14397261998262e-22
27650-27580 86 4827 4352 2992 2028.06780307255 3.32948 0.337723325472261 -9.85861469924116 6.29113482470283e-23 4.32861855417179e-22
28940-28750 55 3551 4048 2831 1756.43163701112 3.77919 0.383649694261714 -9.85063226202435 6.81141255158763e-23 4.67889953681394e-22
6570-6510 18 2377 2293 1472 1003.33011504474 4.59786 0.466781908699344 -9.85013045615501 6.84550644827406e-23 4.70157214590942e-22
27620-27550 23 2387 2579 1822 1130.11115933268 4.41293 0.448046902899736 -9.8492699061784 6.90436801339579e-23 4.74124556636674e-22
3430-3440 8 2449 4098 2500 1512.93995348732 6.37404 0.647182783518982 -9.84890695320057 6.92934395122334e-23 4.75789266695859e-22
29510-29360 258 13923 15287 14896 7664.16603741927 3.6723 0.372908879410328 -9.84770376304934 7.01278070053045e-23 4.81416312900516e-22
28920-28770 59 4021 5620 4267 2381.79492639562 4.12457 0.418967081345578 -9.84462598063596 7.23076687833516e-23 4.96065573839331e-22
29550-29390 463 24942 27562 28022 14052.5077731197 3.70413 0.376376737479263 -9.84155398110071 7.45503043853807e-23 5.11207719177806e-22
27070-27020 21 2447 3407 2784 1477.40706244886 4.93742 0.50180129864216 -9.83939949102046 7.61640807700177e-23 5.22025284288186e-22
29850-29830 18 2437 2181 1429 984.172269093195 4.56973 0.464442653595865 -9.83917602278819 7.63334317361952e-23 5.23158355879093e-22
29780-29800 115 6348 7958 6260 3529.22958881883 3.72039 0.378244319193566 -9.83594062362454 7.88274939747007e-23 5.39909208942501e-22
27420-27360 364 16268 19845 12424 8213.85602179899 3.26375 0.331870383675746 -9.83441761333676 8.00292928955361e-23 5.47938033146637e-22
29480-29500 61 4262 5552 4877 2538.35480615418 4.16911 0.424050800762901 -9.83163088742561 8.22754279967917e-23 5.62989696482532e-22
28840-28730 149 8681 11859 10365 5369.79675922565 3.95767 0.402583838499911 -9.83067480721279 8.30603292390225e-23 5.68210651143448e-22
29320-29250 70 4373 5110 4249 2352.27212695433 3.85435 0.392210905335091 -9.8272452625072 8.59373125537695e-23 5.87396095031748e-22
3460-3460 12 2302 4317 2515 1534.36000221747 5.8066 0.590900797873609 -9.82669349210283 8.64093060786239e-23 5.9052886682909e-22
27010-26980 78 4890 7362 4994 2940.46306820719 4.02394 0.409503520267848 -9.82639419898524 8.66663989539675e-23 5.92192230192389e-22
28760-28740 119 7086 10298 8338 4450.48331982421 4.01223 0.408324094743775 -9.82608153009756 8.69357903882599e-23 5.93970385143878e-22
27640-27580 80 4493 4282 2904 1949.95272069557 3.37868 0.344051906077999 -9.8202515902138 9.21133658436861e-23 6.28715662119737e-22
29560-29400 465 24889 27605 28077 14065.9765872385 3.69917 0.377076914017331 -9.81012498123063 1.018423442748e-22 6.93732758043357e-22
29480-29520 34 3054 4303 3784 1925.8956771688 4.62101 0.471104212194783 -9.80888147841009 1.03105050455313e-22 7.02260315817862e-22
28810-28610 30 2622 2735 2192 1271.70250916492 4.1962 0.427836689152738 -9.80793876597021 1.04072637952713e-22 7.08738982371108e-22
28990-28300 48 3364 2889 2329 1435.648889927 3.68227 0.375491330832729 -9.80653009941727 1.05535249268845e-22 7.18586209446076e-22
3480-3390 103 5505 6633 4748 2871.23508394389 3.57802 0.365076834840273 -9.80073808899388 1.11765940457543e-22 7.60092804275956e-22
28920-28810 42 3594 5194 4923 2391.77073553901 4.62886 0.472469559119148 -9.79715416571368 1.15802254614563e-22 7.872537672156e-22
29150-28960 48 3302 4149 2887 1746.95542810353 3.97203 0.405428181532263 -9.79713273424328 1.15826820191054e-22 7.87379490127077e-22
6560-6520 22 2508 2428 1456 1040.84418117859 4.3579 0.444937331405634 -9.79440230408026 1.18999109852978e-22 8.08605280859176e-22
27120-26850 41 3180 2569 2101 1306.39621772721 3.77589 0.385604792381316 -9.79212961881161 1.21705048887723e-22 8.26689035582559e-22
27050-27030 7 2529 3197 2633 1411.43070596497 6.46664 0.660955822532749 -9.78377779853574 1.32182565961948e-22 8.96590120222096e-22
28720-28740 56 3861 5683 4179 2349.2221265397 4.18104 0.427371377247386 -9.78315958221613 1.32992704873512e-22 9.01990901247362e-22
3430-3400 61 4043 6081 3976 2393.88258266407 4.08306 0.417490238155847 -9.78001789144382 1.37186292265088e-22 9.29946495792462e-22
29100-29000 99 5866 8464 6484 3582.89681250561 3.96383 0.405310374250342 -9.77974854760219 1.37551850931965e-22 9.32327035196694e-22
28880-28690 107 5983 7623 6065 3380.70424694873 3.76342 0.384896222150527 -9.77773984727844 1.40308677920834e-22 9.50664973664672e-22
26890-26770 12 2302 2063 1783 1021.75820141693 5.21547 0.533464070499644 -9.77661066657654 1.41882354970021e-22 9.61026168458137e-22
27370-27370 468 20105 24153 15330 10101.4762266534 3.19734 0.327112492056585 -9.77444837502068 1.44944739530606e-22 9.81358833277656e-22
3460-3410 62 4092 6222 4038 2436.62573997266 4.08518 0.418179409856158 -9.76896932162254 1.53000595078484e-22 1.03503689293755e-21
6570-6520 18 2376 2333 1401 993.789038682018 4.58399 0.469383532852278 -9.76598293348174 1.57576481380495e-22 1.06538100738353e-21
29100-29010 89 5566 8538 6639 3582.15038024114 4.12025 0.421968238637476 -9.76437070602749 1.6010285113787e-22 1.08201056481198e-21
27410-27350 448 19238 22986 14417 9590.939507125 3.1851 0.326304227358835 -9.76114307903601 1.65281647442014e-22 1.11666082549919e-21
28910-28770 72 4575 6407 5044 2757.28805476386 4.04702 0.414704396145446 -9.75880590722244 1.69134861311562e-22 1.14239595094646e-21
28690-29270 13 2558 1907 1409 948.953044773349 4.99176 0.511515999694098 -9.75875521196806 1.69219418569143e-22 1.14290754757335e-21
28230-28230 19 2579 2109 1358 976.459059036819 4.47926 0.459174933260613 -9.75501961224039 1.75566739092934e-22 1.18509833722961e-21
29410-29240 226 10563 10382 8921 5123.50139327595 3.27057 0.335398939042722 -9.7512976182657 1.82125213276914e-22 1.22872926147854e-21
28980-28280 35 2806 2488 1978 1213.67174931482 3.90071 0.400186985715295 -9.74722241076376 1.89584404019041e-22 1.27838843833329e-21
29480-29410 134 6646 6155 5120 3049.99890950402 3.2765 0.336170940680683 -9.74651698100555 1.9090596690305e-22 1.28716601124784e-21
29540-29400 469 24956 27926 28640 14251.7776220686 3.70592 0.380332832805755 -9.74387431568679 1.95938340846802e-22 1.3202039312863e-21
28860-28650 59 3636 3889 3003 1783.59281501468 3.69801 0.379567658901808 -9.74268898219485 1.98237990109167e-22 1.33542107005329e-21
29550-29400 475 25160 28124 28755 14338.9493927361 3.69613 0.379412503919994 -9.74171672427245 2.00144180946698e-22 1.34791191146558e-21
29280-29240 53 3592 4153 3537 1932.17021708533 3.97441 0.408091419253509 -9.73902044422684 2.05525895532377e-22 1.38336583823946e-21
26890-26760 14 2280 2009 1772 1009.58148885522 4.97342 0.510792035613521 -9.73668896096803 2.10294789490031e-22 1.41487704836675e-21
26890-26750 13 2283 2005 1768 1007.70844428827 5.07873 0.521664066865097 -9.73563132312333 2.12494071150358e-22 1.42885844254651e-21
28850-28630 42 3006 3251 2580 1496.45645706958 3.94062 0.404975425029333 -9.73051729729635 2.23453683413484e-22 1.50146331890489e-21
28710-29230 5 3845 2842 2137 1415.78689960162 6.9586 0.715159923460316 -9.73012834461513 2.2430976251898e-22 1.50698134323798e-21
27000-27010 38 3070 5004 3376 1950.34247147454 4.47684 0.460142261533694 -9.72924858739973 2.26258088430506e-22 1.51983455899211e-21
26860-26870 6 2747 2967 2359 1342.69161274919 6.61761 0.680347422676725 -9.7268059829855 2.31755769059842e-22 1.55628019544224e-21
28800-28650 65 4148 4894 4239 2283.46913066203 3.91985 0.403078773279506 -9.72478632228454 2.36401206921864e-22 1.58673557127999e-21
3460-3400 74 4547 6792 4458 2686.04603345982 3.96819 0.408100627935269 -9.72356334735848 2.39258857114672e-22 1.60550072459426e-21
29280-29230 59 3881 4416 3898 2094.69403870676 3.93539 0.405017757172882 -9.71659850584078 2.56197080015978e-22 1.7168514400864e-21
28770-28660 114 6738 8879 7978 4101.1246522658 3.955 0.407082736142665 -9.71546190588777 2.5907169991273e-22 1.7357562947031e-21
29420-29250 249 11404 11188 9629 5531.50234284142 3.24028 0.333709622708509 -9.70987963059199 2.73660097275208e-22 1.83264498340527e-21
27400-27350 481 20182 23888 15254 10063.2421773489 3.15068 0.32465014762738 -9.70485638078976 2.87480886407138e-22 1.92375940673927e-21
29100-28980 84 4963 6722 5247 2910.46642526684 3.89958 0.401817453003148 -9.70485374568313 2.87488314828361e-22 1.92375940673927e-21
28760-28750 94 5597 8213 6390 3484.42793996197 3.99912 0.41210213128148 -9.70418620645873 2.89376254700822e-22 1.93609302652369e-21
28750-28760 45 3318 4966 3707 2054.78811705599 4.30546 0.443899780752153 -9.69917162881589 3.03956323655379e-22 2.03165033445324e-21
28760-28560 43 3208 2573 2170 1327.36593972795 3.72899 0.384556190341585 -9.69685514119006 3.10934842411048e-22 2.0774382221476e-21
27390-27350 519 21780 26243 16599 10962.4608356328 3.16498 0.326603815361997 -9.69057601474308 3.30658490785923e-22 2.20614800618527e-21
28920-28780 47 3429 4937 3953 2120.37201733226 4.28773 0.442496086742364 -9.68988202919927 3.32912981424228e-22 2.22027600171165e-21
28960-28740 53 3396 4082 2995 1776.27494162039 3.85043 0.397404908359205 -9.68892260021949 3.36054868410245e-22 2.2408842325803e-21
28720-29230 5 3758 2798 2089 1387.08038452395 6.92897 0.715149291243813 -9.68884170752536 3.36321109018514e-22 2.24231365141811e-21
28810-28720 119 7103 9528 8785 4431.17947184282 4.0058 0.413494423403046 -9.68767776749576 3.40175154220165e-22 2.26765948219868e-21
29490-29400 298 14981 15661 15272 7972.65796310706 3.51712 0.363129842846319 -9.68558410611772 3.47218036427611e-22 2.31320027610708e-21
28240-28230 19 2543 2103 1319 962.265729411157 4.45785 0.460522833647689 -9.67998538105288 3.66768430688776e-22 2.44054304959273e-21
28950-28290 27 2607 2147 1552 1034.81420993973 4.04842 0.418354939757989 -9.67699956444461 3.77636130090059e-22 2.51156983068051e-21
28930-28770 69 4295 5784 4627 2529.75279465225 3.98285 0.411830789997565 -9.67107259738819 4.00161825899056e-22 2.65920073614158e-21
26890-26780 13 2205 1971 1673 971.369476935515 5.02524 0.519928908384752 -9.66523767781695 4.23635402253125e-22 2.81173171982201e-21
28230-28220 31 2927 2319 1533 1101.9202268687 3.93771 0.407556870603623 -9.66175058988549 4.38309002141204e-22 2.90748558970994e-21
28680-29220 9 2840 2079 1367 1000.01273921986 5.6033 0.580113934936777 -9.6589717193656 4.503616098481e-22 2.98590806570218e-21
29500-29360 233 11830 12146 11836 6210.23243999804 3.51151 0.363677186645851 -9.65555884956299 4.65613562097587e-22 3.08497831471024e-21
28670-28690 198 10128 13085 11123 5952.46491248183 3.68996 0.382379686728797 -9.64997905718489 4.91657694694207e-22 3.25487584984928e-21
26910-26790 21 2277 2102 1701 1013.33955179993 4.38632 0.45458198309677 -9.64913075615479 4.95741477413204e-22 3.28157626097147e-21
3420-3440 7 2364 4033 2462 1482.66637419547 6.53814 0.677861629315663 -9.64524118971486 5.1490009720728e-22 3.40578941057274e-21
28980-28680 14 2176 2808 1532 1067.74856388464 5.05549 0.524702282844477 -9.63497449540806 5.69061298207753e-22 3.75962595091452e-21
28990-28280 37 2797 2501 2012 1223.53785450987 3.83063 0.397579193127501 -9.63488433385624 5.69561077357433e-22 3.76273613719881e-21
28250-28250 29 2436 2745 2008 1207.85984016518 4.17038 0.432970446589454 -9.63201935069649 5.85670305281322e-22 3.86778041689987e-21
28940-28760 65 4008 4967 4098 2245.63739080944 3.89523 0.404545310508265 -9.62865894939288 6.05140466432628e-22 3.99432752773321e-21
29860-29800 26 2427 2188 1565 1019.99172450021 4.08261 0.42407644623864 -9.62705406396578 6.1466382286739e-22 4.05594920926235e-21
28740-28550 53 3402 2977 2441 1482.75211400399 3.58326 0.372223200199011 -9.62663974580965 6.17146368463139e-22 4.07191622645984e-21
28850-28620 40 2850 3165 2477 1438.6309405991 3.95444 0.410848205596013 -9.62505521877275 6.26732536940826e-22 4.13390345720112e-21
28910-28780 58 3894 5610 4591 2434.42302566485 4.18179 0.434510122344738 -9.62415500830668 6.32244165846804e-22 4.16983373100835e-21
29090-28960 25 2396 3443 2609 1440.87442003616 4.64633 0.482891273106407 -9.62190147420932 6.46252863689635e-22 4.26070819781548e-21
6570-6530 19 2290 2214 1355 954.720545359779 4.44613 0.46243727328904 -9.61456825583963 6.93998809762983e-22 4.57084648831603e-21
6560-6530 23 2413 2303 1399 997.250556181188 4.2299 0.440205274921075 -9.60892364372257 7.33113116405091e-22 4.82380767261624e-21
27000-27020 12 2070 3520 2330 1339.31933973358 5.60909 0.584016301420497 -9.60434321142749 7.6645004922181e-22 5.04009218939055e-21
28240-28240 20 2299 2081 1377 940.762692775545 4.34932 0.45290886730186 -9.60308039173566 7.75901880886373e-22 5.10147028164162e-21
28730-29230 5 3616 2662 2031 1334.70593161054 6.87326 0.715874212338221 -9.60121808509694 7.90051527207731e-22 5.192133269121e-21
28710-29240 5 3536 2713 1973 1319.50890565486 6.85672 0.715010912716829 -9.58967635581656 8.83617470444985e-22 5.794117693684e-21
6560-6540 11 2238 2109 1324 918.732763446777 5.18795 0.541100968613712 -9.58776324276005 9.00152275594378e-22 5.89925935390291e-21
29590-29570 21 2310 1950 1506 950.954412456114 4.29334 0.44798604582097 -9.58364267419382 9.36812796404042e-22 6.13517754089455e-21
28710-28740 54 3579 5323 3917 2197.33054339266 4.13624 0.431691777644491 -9.58146586473983 9.567722045891e-22 6.26367707220016e-21
28970-28730 47 3032 3465 2466 1511.84085377457 3.78982 0.395790225472806 -9.57532370943013 1.01538720246756e-21 6.64037011014568e-21
28240-28220 31 2886 2297 1490 1083.70398328821 3.91317 0.408704976255887 -9.57455021144782 1.02301620223862e-21 6.68857514971423e-21
29120-29010 121 6563 9435 7363 4034.8825657306 3.84311 0.401407755356169 -9.57408280329811 1.02765370356128e-21 6.71821808625116e-21
29000-28270 26 2373 2202 1796 1066.0812252885 4.14732 0.433184898533388 -9.57402902766124 1.02818858375937e-21 6.72137596572279e-21
29590-29550 53 3273 3254 2574 1538.51911078335 3.63793 0.380113334258178 -9.5706428909151 1.06242947936843e-21 6.94276221285612e-21
29110-29010 123 6661 9705 7500 4121.36333031495 3.85022 0.402300796712392 -9.57050362435631 1.06386165389959e-21 6.95177084565406e-21
27670-27530 29 2983 2016 1650 1086.22012232743 4.01465 0.419530367760639 -9.56939955100134 1.07528340919636e-21 7.02534386408483e-21
27600-27460 12 2150 1999 1816 999.362670352536 5.18309 0.541632810203445 -9.56938462215553 1.07543867809587e-21 7.02600430213074e-21
27080-26860 33 2708 2216 1781 1113.65754771407 3.86071 0.403553512862384 -9.5667758497974 1.10291490970025e-21 7.20188218052331e-21
27600-27470 14 2168 1995 1863 1012.94200999129 4.97815 0.520396329946655 -9.56607978195866 1.11036270976474e-21 7.24978512463211e-21
29860-29810 25 2474 2030 1478 981.527523756473 4.08386 0.426919839350281 -9.56587451118373 1.11256855564982e-21 7.26382179201011e-21
27610-27500 12 2067 2110 1745 990.263551817138 5.16982 0.540517310866944 -9.56458090580125 1.12656977668223e-21 7.35375297973243e-21
29420-29360 856 42591 69723 54986 29149.3527234397 3.87421 0.405442068830142 -9.55553188384866 1.22950722838425e-21 8.01277591117183e-21
26920-26790 20 2181 2031 1606 968.145067708014 4.39098 0.459740345838184 -9.55099109034944 1.28461398883656e-21 8.36602360164916e-21
28250-28230 25 2576 2148 1374 990.215617327594 4.09707 0.429061485168679 -9.54890450276384 1.31074938322876e-21 8.53280147212575e-21
28710-29260 6 2969 2291 1730 1127.48780438026 6.36505 0.666578336862563 -9.54883971023513 1.31156930313644e-21 8.53771041855935e-21
3450-3460 11 2069 3892 2280 1385.39281259863 5.78463 0.605938958574252 -9.54655560475161 1.34080014540238e-21 8.72404811351932e-21
29340-29190 79 4390 3774 3248 1932.48175577106 3.38382 0.354489614220603 -9.54561471186937 1.35302782278325e-21 8.8022836534369e-21
28710-29270 7 2705 2115 1550 1026.94578822089 6.00631 0.629271655014175 -9.54485314728911 1.36300571721275e-21 8.86586161780673e-21
28720-29240 5 3442 2668 1925 1289.73963172038 6.82371 0.715079729861814 -9.54258266407157 1.39318730003071e-21 9.05627617781143e-21
29480-29480 81 4817 6183 5475 2855.51727302168 3.92506 0.411499435877611 -9.53842652044341 1.45015782821815e-21 9.41905257388535e-21
29490-29390 312 15061 15559 15233 7969.12716848446 3.44826 0.361557519098821 -9.5372315010573 1.46696107691461e-21 9.52533013738194e-21
28680-29230 8 2844 2022 1384 994.636552399094 5.76647 0.60463845549269 -9.53705959474855 1.46939405837304e-21 9.54065032042625e-21
29430-29360 860 42411 69355 54357 28933.0973903369 3.85635 0.404361881495161 -9.53686859831898 1.47210190333942e-21 9.55727501156677e-21
29830-29840 24 2409 2133 1389 968.790237541508 4.1248 0.432539497549133 -9.53624536935568 1.48097209312595e-21 9.61245626767654e-21
6580-6500 16 2142 2033 1326 898.675231474469 4.609 0.483477156953148 -9.53302991388364 1.5275835269824e-21 9.90953804311409e-21
28950-28300 25 2474 1995 1468 973.868984409695 4.07234 0.427269967392118 -9.53107691625725 1.55659972318516e-21 1.00937283645257e-20
29330-29250 95 5030 5884 4824 2703.65263960636 3.60865 0.378824237404641 -9.52593417138068 1.63564118588161e-21 1.05988502610198e-20
29590-29540 69 3827 3878 3070 1828.95669960549 3.50316 0.367756357661414 -9.52575774956976 1.63842201071641e-21 1.06158088307399e-20
28930-28780 55 3660 5094 4306 2258.61168500642 4.14965 0.435689477784294 -9.52433321271698 1.66104811334499e-21 1.07575721135473e-20
29510-29410 383 19170 21597 21730 10927.9602178638 3.61262 0.379389019224156 -9.52221779772009 1.69521903912746e-21 1.09728474419037e-20
26900-26790 20 2187 2001 1669 978.129583724388 4.40594 0.462791824062695 -9.52035663896009 1.72585739475691e-21 1.1166704674324e-20
3510-3460 7 2300 2631 1752 1099.40913822845 6.10487 0.641489674795444 -9.51670925162722 1.78749805144402e-21 1.15580369168618e-20
28810-28730 106 6276 8592 8063 4009.21463650048 4.02877 0.423578765449284 -9.51126227800288 1.88362828286938e-21 1.21680904418708e-20
27080-27020 37 2803 3842 3111 1675.49446565092 4.29315 0.45145844982053 -9.50951196690401 1.91559096221043e-21 1.23721014130511e-20
29350-29190 81 4354 3802 3171 1916.72742881299 3.3344 0.351091126669101 -9.49726282623264 2.15479662205954e-21 1.38873000985319e-20
3500-3470 5 2746 3974 2457 1520.3464799202 7.06138 0.74362172034793 -9.49592594489478 2.18262870231552e-21 1.40645760487628e-20
29860-29820 22 2331 1939 1387 926.494479111289 4.18697 0.441216659726713 -9.48960967528159 2.31900966452281e-21 1.49293011219677e-20
27360-27370 385 15635 18473 11744 7784.06080039273 3.09947 0.326722949929081 -9.48653670672142 2.38837645577181e-21 1.53659526182055e-20
6580-6510 9 2191 2089 1379 920.132671192027 5.48194 0.578427287616405 -9.47731793179526 2.60902689334234e-21 1.67605904017687e-20
28720-29260 6 2837 2236 1671 1088.81280562147 6.31447 0.666701537636359 -9.47121653728471 2.76603238985814e-21 1.77498599491713e-20
27610-27460 8 2219 2112 1842 1028.61576103453 5.81438 0.613974756817711 -9.47006552529789 2.79668204063302e-21 1.79421017320841e-20
29580-29570 31 2451 2279 1783 1089.10708997059 3.91993 0.414003379250434 -9.46834793268255 2.84304459563541e-21 1.82314224180824e-20
27660-27590 94 4755 4256 2894 1988.23689809103 3.16705 0.334623566257488 -9.46452889439909 2.94887310681047e-21 1.89016498151317e-20
28810-28620 36 2683 2810 2461 1355.11315182066 4.02143 0.424895134333239 -9.46453329733063 2.94874888214482e-21 1.89016498151317e-20
27060-27030 8 2095 2720 2263 1200.08277784876 6.03802 0.638226261705689 -9.46062155130993 3.06118105387045e-21 1.9606013397974e-20
29090-29010 78 4673 7203 5742 3052.39899721572 4.07888 0.431185736517985 -9.45967137908208 3.08912502122798e-21 1.9783032472473e-20
28250-28220 35 2902 2301 1544 1101.32728082515 3.75775 0.397299289539558 -9.4582283992257 3.13204541504111e-21 2.00529466730055e-20
28250-28240 27 2399 2145 1451 985.297919695432 3.97623 0.420450886826679 -9.45705891603276 3.16726318554248e-21 2.02734236977635e-20
3530-3370 29 2357 3128 2145 1287.50678067427 4.26417 0.450938835706378 -9.45621499580245 3.1929200117106e-21 2.04356336583669e-20
27610-27490 9 2101 2082 1804 1001.03539508231 5.60388 0.593036394604383 -9.44946308981817 3.40573118795648e-21 2.17783392416568e-20
28800-28710 143 7845 10614 9895 4959.33597550313 3.90101 0.412909792231627 -9.44761641107368 3.46634029650952e-21 2.21604469875457e-20
27070-27030 20 2129 2840 2374 1256.73271279873 4.77246 0.505151975800962 -9.44757369835302 3.46775470434487e-21 2.21683963967856e-20
29390-29250 325 13975 14820 12784 7183.42299277899 3.23275 0.342200743938201 -9.44693318977477 3.48903338207699e-21 2.23022260994737e-20
29380-29250 347 14982 15980 13936 7765.18705732583 3.25124 0.344176056849057 -9.44643048671321 3.50582436539013e-21 2.24073464836425e-20
28710-29250 5 3218 2535 1885 1231.17552824013 6.75639 0.715384791032544 -9.44441322244427 3.57401149444349e-21 2.28319080936293e-20
27600-27450 12 2054 1919 1726 954.624153675384 5.11638 0.541763107408959 -9.44394835943257 3.5899097354259e-21 2.29312115956983e-20
6580-6490 17 2077 2024 1323 888.947049974863 4.50433 0.476993914978044 -9.44315861730646 3.61707931198628e-21 2.3103624175423e-20
28480-28270 57 3444 4189 3381 1887.25735599056 3.83243 0.405977455426621 -9.44000604934571 3.72757880900422e-21 2.37906750092818e-20
27380-27360 525 20852 25269 15993 10561.4303446729 3.09195 0.327633939318414 -9.43719777558229 3.82881856140788e-21 2.44284049821768e-20
28800-28610 41 2750 3040 2391 1387.99902541047 3.86517 0.409783960186824 -9.43221556105398 4.0151666085402e-21 2.55921477649139e-20
28450-28270 150 7257 8761 7347 4038.17234418563 3.5263 0.373941049457287 -9.43009952005311 4.09700059348827e-21 2.61073304318455e-20
6580-6520 9 2200 2136 1309 913.198517794604 5.47107 0.580174966248521 -9.43003949947078 4.09934568024387e-21 2.61209903861043e-20
3420-3410 58 3574 5470 3550 2141.74791163183 3.99345 0.423486950273914 -9.42993131776386 4.10357584205514e-21 2.61466600874301e-20
29850-29840 14 2140 1974 1221 864.568959622613 4.74777 0.503491885155413 -9.42969270352077 4.11292149635127e-21 2.62036324095647e-20
29080-28970 39 2828 4020 3194 1726.27931997052 4.25973 0.451841434458345 -9.42749558323039 4.19997013816544e-21 2.67450831319507e-20
28720-29270 7 2541 2040 1479 978.36350081401 5.936 0.629681162108209 -9.42698887985878 4.22030260544333e-21 2.68732389927243e-20
29780-29810 72 3845 4328 3239 1940.93514898717 3.52822 0.374294863944626 -9.42629828541141 4.24817091527134e-21 2.70440533449474e-20
29310-29260 55 3294 3904 3052 1749.39224010515 3.77314 0.400282330662588 -9.42620434545258 4.25197581357935e-21 2.70669466738751e-20
27110-26860 38 2767 2298 1845 1151.96897320471 3.7022 0.392786288343736 -9.42549215036683 4.28093207464208e-21 2.72472616756903e-20
3480-3380 111 5311 6353 4500 2753.86653457252 3.40491 0.361289180574238 -9.42433288225337 4.32848300799004e-21 2.75418024263246e-20
27420-27350 398 16092 19601 12288 8148.78894284584 3.11832 0.330947948510922 -9.42240194722274 4.40884866080801e-21 2.80435301602558e-20
29340-29260 295 12670 14181 11791 6673.23385698512 3.26735 0.346809913975847 -9.42116591986736 4.46106510317439e-21 2.83728816916139e-20
27600-27480 11 2057 1942 1791 972.164175316178 5.26953 0.559395567962783 -9.42004851587867 4.5087964389263e-21 2.86694274621475e-20
27090-26860 36 2705 2227 1826 1127.1701230189 3.74995 0.398358791509009 -9.41350863996242 4.79845725531669e-21 3.04747039593311e-20
6570-6540 10 2116 2032 1282 880.913842310662 5.26545 0.559586130980021 -9.40954727614312 4.98278436953276e-21 3.16321183392399e-20
28820-28740 118 6487 8899 8006 4080.92029968372 3.89687 0.414171651005112 -9.40882814851469 5.01698945581363e-21 3.18414675118865e-20
29110-28950 24 2154 2672 1726 1094.02079298668 4.30297 0.457389141938871 -9.40767897420978 5.07213227692951e-21 3.21851427623905e-20
26880-26910 4 3355 3609 2808 1618.95038474113 7.47477 0.794636663322774 -9.40652616165417 5.12805192141493e-21 3.25336118523349e-20
29860-29830 18 2175 1836 1293 866.488990045999 4.38319 0.46599501798157 -9.40608651613108 5.14953810980213e-21 3.26667289613053e-20
29480-29490 80 4596 5858 5199 2714.65540932202 3.86875 0.411437861333311 -9.40299927460051 5.30294514892062e-21 3.3621792365565e-20
6580-6530 10 2124 2024 1267 877.398033808163 5.25966 0.559568745952704 -9.39949200818141 5.48271321861149e-21 3.47360836007892e-20
28860-28710 131 6859 8867 7919 4114.79596413835 3.75475 0.399475617289926 -9.39920822066041 5.49751984960117e-21 3.48264887829295e-20
28980-28690 28 2381 3111 1718 1193.11515758602 4.20417 0.447366012709066 -9.39760380405469 5.58197725974405e-21 3.53597943952619e-20
28490-28270 36 2526 2725 2074 1236.24478940937 3.88623 0.413702279810658 -9.39379509705431 5.78764337055065e-21 3.66375569156075e-20
27050-27040 7 2152 2682 2305 1210.04344463923 6.24354 0.665047094672191 -9.38811730366091 6.10822797071338e-21 3.86424316223059e-20
3430-3450 7 2138 3709 2111 1325.54226745277 6.37594 0.679316280435317 -9.38582229865594 6.2427393391116e-21 3.94799068524484e-20
29370-29250 329 14116 15342 13330 7406.39195837535 3.26013 0.347419076485618 -9.38384940932816 6.36071010544638e-21 4.02122412058521e-20
28940-28290 22 2293 1842 1373 903.368300038629 4.1498 0.442315081510906 -9.38198891903149 6.47397872773774e-21 4.0910371424257e-20
28720-29250 5 3100 2481 1827 1194.69055451525 6.71285 0.715538321550622 -9.3815374645819 6.50176314261492e-21 4.10839445788644e-20
28840-28600 23 2163 2142 1406 941.31103724548 4.14488 0.441884865851748 -9.38000037293987 6.59724951099818e-21 4.16751275924945e-20
3520-3460 7 2173 2431 1671 1033.9350148993 6.0158 0.641416632885622 -9.37892451296862 6.66490728414894e-21 4.20963725053869e-20
29090-28990 94 5086 7338 5714 3132.88619576793 3.84229 0.409712109333976 -9.37801644167921 6.72254700625625e-21 4.24500935135743e-20
29490-29410 319 14773 15650 15176 7938.7346407977 3.40957 0.363595617063762 -9.37737595129892 6.76349828073661e-21 4.27045246171844e-20
28680-29240 8 2597 1920 1295 927.126376161614 5.66442 0.604144081016929 -9.37593409611781 6.85659174843159e-21 4.32796695720744e-20
28680-29250 10 2335 1791 1237 861.80968028927 5.23372 0.558324677373012 -9.37397970832164 6.98480282817838e-21 4.40846620944216e-20
28700-29280 15 2227 1690 1280 845.335932637303 4.61394 0.492210574679437 -9.37392175007393 6.98864096513382e-21 4.41067397035385e-20
28820-28600 17 2004 2020 1329 880.188089801166 4.48977 0.479297825456887 -9.36738483009898 7.43518799175009e-21 4.68907556485694e-20
29010-28270 30 2375 2201 1812 1072.73768000924 3.94586 0.421366982880373 -9.36441767096089 7.64708053411243e-21 4.82012897558992e-20
29850-29790 36 2583 2335 1656 1090.73483869157 3.70149 0.395351693157703 -9.36253265120081 7.78478546173451e-21 4.90573519377516e-20
27610-27450 8 2123 2031 1755 984.382475924686 5.75057 0.614213025634607 -9.36250417247884 7.78688458975298e-21 4.90681953908674e-20
27100-26860 38 2719 2268 1842 1140.41347208508 3.68726 0.394021157189241 -9.35801670723906 8.12474017117497e-21 5.11822317332034e-20
6570-6500 28 2345 2253 1434 992.144815381858 3.93286 0.420408435305372 -9.3548456023518 8.37219052118666e-21 5.27205684189138e-20
28950-28750 61 3402 4080 2947 1772.21799662572 3.63919 0.389084194409734 -9.35323026186547 8.50109065507917e-21 5.3524468329406e-20
28690-28730 52 3393 5196 4194 2212.96585526302 4.20208 0.449674188339646 -9.34471204195537 9.21398512461335e-21 5.79679516330413e-20
27000-27000 54 3386 5434 3653 2131.45018560785 4.09151 0.437944749664501 -9.34252787829574 9.40610677480941e-21 5.91508179189882e-20
28420-28270 145 6989 8790 7335 4001.54206838516 3.56308 0.381502231853142 -9.33961303583962 9.66868348432757e-21 6.07843589359428e-20
29300-29260 51 3120 3811 3066 1712.41236941483 3.85307 0.412809844862516 -9.33376818223568 1.02172365616325e-20 6.42049462053253e-20
28900-28650 13 1860 2270 1561 948.592091187628 4.9907 0.534798241247682 -9.33193081281923 1.03959534140902e-20 6.53058462942097e-20
3530-3450 11 1862 2271 1666 970.63138435022 5.26737 0.564643649957448 -9.32866591309868 1.07211822674735e-20 6.73064974400045e-20
27040-27040 6 2215 3032 2318 1274.86261981896 6.5425 0.70137610302024 -9.32808965499986 1.0779621129784e-20 6.76635430292906e-20
29120-28950 21 2033 2531 1573 1020.38282640757 4.39663 0.471474058676907 -9.32528924815666 1.10681284162565e-20 6.94408850269007e-20
29790-29790 227 10116 13193 10354 5820.23271634596 3.45392 0.370621628987769 -9.31926945127493 1.17144083131051e-20 7.34423113649055e-20
29410-29360 832 38971 64444 50846 26927.1326720276 3.79912 0.407756181480729 -9.31714756724633 1.19509941709666e-20 7.4907454280222e-20
3470-3390 109 5176 6408 4616 2768.99656255971 3.44009 0.369244585198128 -9.31656265534515 1.20170373133904e-20 7.53104841925153e-20
28850-28730 170 8447 11469 10042 5223.41376370081 3.72221 0.399674243977636 -9.31310402209216 1.24149974261282e-20 7.77781774203329e-20
27670-27500 28 3479 2038 1483 1116.35223343144 4.10692 0.441084181424217 -9.31096347176498 1.26677949002157e-20 7.93274238040744e-20
27650-27590 96 4661 4229 2834 1960.14236518405 3.11423 0.334728028677867 -9.30376437325588 1.35559307533528e-20 8.47989551250547e-20
28760-28640 132 6428 8297 6841 3733.32582905279 3.59948 0.386923915031128 -9.30280859506878 1.36783803805235e-20 8.55566824534505e-20
3420-3450 7 2055 3645 2081 1298.20340542201 6.34574 0.682283556776648 -9.30073806803319 1.39474097362323e-20 8.72183941212022e-20
28950-28270 16 2022 1732 1327 836.436371203399 4.50378 0.484266400284901 -9.30021793823337 1.40158098260043e-20 8.76376728777112e-20
29350-29380 115 5822 8572 6429 3594.0182751086 3.7473 0.403069030795735 -9.29691675134299 1.44577343651492e-20 9.03660664768583e-20
28730-28760 26 2193 3264 2242 1306.56014341126 4.44579 0.478211012741298 -9.29671662645658 1.4484963343698e-20 9.05318936124416e-20
28410-28270 142 6818 8479 7184 3895.37162341293 3.5542 0.382332234221565 -9.29609706390088 1.45695828867831e-20 9.1038830615322e-20
27670-27540 43 3131 2271 1812 1191.43220436069 3.56919 0.383978487860464 -9.29528235944004 1.46815991981899e-20 9.1729930038994e-20
28970-28740 52 3027 3591 2647 1574.50056485083 3.70034 0.398441856681985 -9.2870383222918 1.58641122355763e-20 9.90657083355253e-20
28710-29220 4 3889 2863 2121 1420.47774623222 7.28611 0.784663917691552 -9.28564138170626 1.60736142085172e-20 1.00359473922305e-19
29320-29260 62 3438 4074 3201 1832.67577519163 3.66474 0.394860429496488 -9.28109656510616 1.67743189035186e-20 1.04668973207221e-19
28810-28630 41 2755 2903 2588 1410.70604431222 3.88902 0.419170572582998 -9.27790492480814 1.72843642673826e-20 1.07825628526484e-19
28750-28560 48 3032 2527 2151 1296.99182950241 3.53165 0.380928536042802 -9.27117082984333 1.84113628298519e-20 1.14795471373126e-19
28750-28640 116 5839 7717 6487 3476.50275284016 3.68528 0.397591698443388 -9.26900300678637 1.87893952498582e-20 1.17107468495511e-19
29340-29380 82 4292 5976 4333 2504.34082972862 3.71318 0.40065228791147 -9.26784133807995 1.89951187638926e-20 1.18338476511673e-19
29340-29210 107 5087 4846 4164 2412.90334284416 3.26254 0.352188389728573 -9.26361504407183 1.97625315066533e-20 1.23083931818815e-19
28830-28600 20 2026 2022 1305 880.331928404345 4.25182 0.459003706146613 -9.26314153146056 1.98503990954752e-20 1.23625246179832e-19
28940-28300 19 2172 1706 1290 845.934956120508 4.26864 0.460883956629179 -9.26185343415453 2.00913848509358e-20 1.2511405050285e-19
3420-3400 73 3995 6038 3971 2388.94244516803 3.81533 0.412047568589795 -9.25943352958558 2.05519643776169e-20 1.27957613715157e-19
29480-29530 23 2153 3171 2722 1390.38660703859 4.71597 0.509320191781849 -9.25933724183631 2.05705051568667e-20 1.28066900503692e-19
28720-29220 4 3834 2820 2097 1401.36162402396 7.26651 0.784791012272973 -9.25917190404188 2.06023805205991e-20 1.28259190652748e-19
1280-1260 15 1963 2046 1217 852.734190200441 4.6267 0.499751749564455 -9.25799108304317 2.08314544630412e-20 1.29672828967527e-19
29340-29180 61 3383 3025 2109 1420.66612304633 3.31085 0.357633327311226 -9.25765450058542 2.08972099068481e-20 1.30075902871592e-19
28750-28650 114 5758 7637 6447 3443.21200811517 3.69677 0.39937105472687 -9.25648934091606 2.11264267000513e-20 1.31490052327717e-19
29410-29250 269 11100 11009 9541 5459.96391925089 3.10522 0.335581236906352 -9.25325547217377 2.17757170712069e-20 1.35446694134571e-19
27610-27520 9 1927 1991 1696 940.510455035378 5.51322 0.596169354112152 -9.24774651039441 2.2927532288627e-20 1.42529033600185e-19
28760-28650 129 6284 8151 6840 3689.42380362504 3.61601 0.391071348929695 -9.24642787330068 2.32120483351502e-20 1.4427006219714e-19
28680-28700 260 11748 16130 13236 7149.47616632446 3.55784 0.384846079115067 -9.24483999476797 2.35592931063065e-20 1.46414260105189e-19
26910-26800 26 2181 1975 1525 946.108966881704 3.97173 0.429626144325207 -9.24462603021314 2.36064748303866e-20 1.46686390226962e-19
29350-29260 313 12850 14395 11995 6788.48434848071 3.20446 0.346652048185643 -9.24402852251925 2.37387276435215e-20 1.47494049522541e-19
28830-28740 130 6635 9014 7987 4122.91346486432 3.769 0.407729740456396 -9.24385798701478 2.3776608295781e-20 1.47722332313445e-19
28710-28700 364 16008 22517 18019 9829.54112921075 3.53098 0.382026942075553 -9.24276158337194 2.40215811352348e-20 1.49201438224165e-19
28800-28720 138 7232 9807 9221 4601.83394440491 3.84312 0.415901122235652 -9.24046499714864 2.45428311575972e-20 1.52402495747803e-19
26930-26900 54 3077 3096 2509 1474.9340503762 3.5476 0.384054329888553 -9.23722296249335 2.5297753295037e-20 1.57022625521394e-19
29000-28290 58 3280 2900 2402 1450.13537939443 3.4163 0.369878565661369 -9.23627349454348 2.55231554911649e-20 1.5839894575186e-19
29290-29260 49 2990 3765 3043 1681.81851572266 3.88549 0.420767643924303 -9.23428113746876 2.60026125743808e-20 1.61366775425698e-19
29820-29780 266 10750 12565 9543 5655.29896450862 3.17466 0.343833032409394 -9.23314398816365 2.62802457735276e-20 1.63074100083903e-19
28430-28270 162 7504 9522 7948 4330.29844327192 3.51575 0.380777477451752 -9.23307279389675 2.62977248992447e-20 1.63174752975646e-19
28410-28440 53 3293 4679 3912 2058.04788101645 4.06735 0.440557940803084 -9.23225992118046 2.64981124294071e-20 1.64402403766566e-19
28440-28270 160 7349 9171 7616 4180.83803539552 3.48202 0.377245356969385 -9.23013141417662 2.7030007145117e-20 1.6765431103546e-19
27020-27030 5 2337 3562 2479 1407.99315944628 6.95019 0.754059169335477 -9.21704016429023 3.05414157288462e-20 1.89162465492906e-19
26930-26880 61 3330 3303 2747 1597.71823386427 3.48535 0.378357343057476 -9.21180426550072 3.20688452997842e-20 1.98509030457467e-19
26920-26800 24 2100 1912 1490 916.569564428504 4.04286 0.439012997961174 -9.20897262339153 3.29261151549601e-20 2.03766971419065e-19
27000-26990 62 3549 5519 3748 2192.8049544968 3.92987 0.426771622990946 -9.20837231918972 3.31107451448282e-20 2.04880240643724e-19
28710-29280 8 2215 1744 1311 853.730674992873 5.54428 0.602267298504526 -9.20567660645888 3.39525379154329e-20 2.10008852866542e-19
29400-29240 273 11201 10912 9608 5475.72299563603 3.08741 0.335438849996599 -9.20410122423536 3.44542428721012e-20 2.13081588840815e-19
29100-28950 19 1899 2504 1594 1001.92791652231 4.5164 0.490858095902042 -9.20102936360954 3.54536956976401e-20 2.19210410123641e-19
27600-27490 20 2012 1942 1747 963.449794628757 4.38361 0.476433130846117 -9.200898619987 3.54968641309371e-20 2.19466856046279e-19
28730-29220 4 3710 2715 2059 1360.55795147455 7.22377 0.785164564258995 -9.20032231157627 3.56877676109457e-20 2.20615600024377e-19
27610-27510 12 1831 1931 1654 911.736966428138 5.04936 0.548873509444198 -9.19950435736446 3.59604605321175e-20 2.22290743061433e-19
28240-28250 13 1898 1790 1207 800.696787369492 4.74368 0.515847815680243 -9.19589115008504 3.71899015780488e-20 2.29791982160754e-19
27350-27370 299 11618 13337 8262 5630.76714587606 2.99286 0.325529188144167 -9.19381629544689 3.79145844868418e-20 2.34225067670737e-19
28730-29270 7 2298 1824 1395 894.70591851774 5.8062 0.631776845864986 -9.19027570879639 3.9183574746205e-20 2.41949244635257e-19
26890-26790 21 2019 1842 1542 904.353833071462 4.2193 0.459276016605002 -9.18685343586067 4.04500358974903e-20 2.49662342559263e-19
1290-1260 15 1942 1899 1166 815.864353671642 4.56208 0.496806812594002 -9.18281230694266 4.19976952488451e-20 2.59079026780102e-19
27660-27610 96 4480 4121 2829 1918.75828814975 3.08221 0.335771247485802 -9.17947930318854 4.33180938397456e-20 2.67110049369909e-19
29280-29250 46 2896 3399 3005 1601.95292112002 3.90685 0.425743925495909 -9.17652611324829 4.45222627569875e-20 2.74443896734102e-19
27670-27510 27 3193 1886 1423 1041.63021743396 4.05846 0.442305330324738 -9.17570880559702 4.48613279533483e-20 2.76481387628834e-19
29090-29000 98 5008 7311 5734 3126.0072563441 3.77749 0.41185237340973 -9.1719445032854 4.64562170650313e-20 2.86242702153605e-19
28880-28700 116 5595 7329 6003 3277.76373727254 3.59808 0.392490162008424 -9.16731535452611 4.84945473469179e-20 2.98674264010395e-19
29350-29210 111 5071 4931 4146 2423.13895944554 3.21405 0.350613867636141 -9.16691683487722 4.86741036685048e-20 2.99723194163502e-19
28920-28830 68 4034 5837 5326 2657.47480809476 4.07682 0.444851674551264 -9.16444083654257 4.98045029849712e-20 3.06625671923901e-19
27630-27560 37 2424 2389 1733 1096.27605381043 3.66829 0.400336436362295 -9.16301906493356 5.04652909370794e-20 3.10605386169123e-19
28720-28750 39 2560 3651 2628 1509.3224662099 4.06237 0.443643228334723 -9.15684860871621 5.34349604430556e-20 3.28664800334457e-19
28660-28690 49 3009 3836 3300 1751.97886920591 3.94573 0.431014965975718 -9.15450736474762 5.46063865933358e-20 3.35790304432013e-19
26930-26890 57 3147 3143 2617 1517.39792607844 3.50946 0.383359195329155 -9.15448851742923 5.4615918975864e-20 3.35832995713215e-19
29480-29400 171 7148 6663 5597 3327.32730981429 3.04184 0.332449977322473 -9.1497811356241 5.70490104651622e-20 3.50561330064334e-19
28940-28780 59 3541 4622 4270 2164.72521264572 3.98384 0.435529693402685 -9.14710907214167 5.8477463445504e-20 3.59219891277583e-19
27640-27590 93 4332 4170 2760 1889.74509405895 3.10696 0.3396939547974 -9.14635619718334 5.88862865211414e-20 3.61696971872313e-19
29530-29410 535 24199 27505 28057 14009.5685381282 3.48531 0.381281870154592 -9.14103016092277 6.18602119562733e-20 3.79693916707846e-19
27660-27600 98 4500 4146 2866 1934.91291129 3.06385 0.335185416569233 -9.1407467364268 6.20225637491149e-20 3.80672402203234e-19
28950-28280 24 2138 1791 1378 877.953768843929 3.97962 0.435458438368143 -9.13892800881435 6.30744397529708e-20 3.87091798133737e-19
28740-28640 120 5799 7647 6447 3454.62352290287 3.62572 0.396907765432665 -9.13492830783487 6.54501271343504e-20 4.01576511096395e-19
29280-28700 24 2052 1961 1646 952.36417039771 4.09905 0.448754884451122 -9.13426555364558 6.58522330206733e-20 4.04005443593428e-19
27630-27570 51 2899 2810 1889 1268.40323550858 3.40864 0.373171546950966 -9.13424288356793 6.58660305031669e-20 4.04051858044548e-19
29860-29840 14 1976 1675 1131 776.888315953863 4.59143 0.50306523935434 -9.12691362975566 7.04799085756515e-20 4.32028445920617e-19
29520-29410 522 23386 26553 26919 13495.2531906659 3.46628 0.379998772501355 -9.12182440185038 7.38701469929601e-20 4.52617396426647e-19
28230-28240 11 2138 1722 1079 791.472462158878 4.97101 0.544982700048091 -9.12140557733557 7.4156224542415e-20 4.54348782669389e-19
27120-26860 40 2657 2188 1824 1117.45969089807 3.58111 0.392626405718428 -9.12091941316228 7.44896718552335e-20 4.563702220396e-19
28700-28700 317 13723 19373 15661 8488.30839489165 3.51843 0.385789317991193 -9.12007267108015 7.50739720541357e-20 4.59863099639085e-19
28960-28750 63 3315 4061 3030 1777.78898985844 3.59601 0.394312191786255 -9.11969140550701 7.53385438878415e-20 4.61440129702726e-19
26900-26800 25 2090 1873 1494 910.833948404522 3.97347 0.435873554926197 -9.11611698627894 7.78641934773181e-20 4.76774329140286e-19
23360-23260 21 1976 1781 1402 858.425010743017 4.14284 0.454544053408732 -9.11428156626778 7.91934187416778e-20 4.84821802947612e-19
29140-29010 163 7278 10137 7668 4335.92455752253 3.50856 0.385156885248685 -9.10942465817362 8.28199964170655e-20 5.06736608097055e-19
29190-28990 48 2804 3393 2028 1375.31838727425 3.61879 0.397611220595539 -9.10133938573749 8.92245979341691e-20 5.4535722904189e-19
29280-28710 24 2025 1955 1622 942.64229212205 4.08396 0.448735570881714 -9.10103435439255 8.94755730911881e-20 5.46865458273678e-19
28890-28650 21 1878 2221 1546 946.036613181704 4.28553 0.471006383016012 -9.09866516627255 9.14488073549005e-20 5.58793970581497e-19
28800-28730 121 6344 8737 8411 4128.66227742398 3.87698 0.42622543157515 -9.096086043113 9.36458034512315e-20 5.72002983349248e-19
3440-3460 9 1770 3200 1814 1134.60108032422 5.78602 0.63617252645978 -9.09504852365393 9.45442434200664e-20 5.77436392269795e-19
29350-29180 62 3304 3005 2026 1389.78076072435 3.25382 0.357791475148881 -9.09417770847655 9.53048975771523e-20 5.82054731953153e-19
28940-28770 74 3996 5102 4548 2371.09770238644 3.78403 0.416312163593733 -9.08939372869684 9.95928408968031e-20 6.0784164920872e-19
28800-28620 47 2797 3114 2656 1468.55855666179 3.74672 0.412310889037662 -9.08711477404947 1.01702005949994e-19 6.20422427151659e-19
29290-29190 57 3145 3435 2936 1632.94393056367 3.61828 0.398475014025878 -9.08032736584438 1.08248775358761e-19 6.59894631224229e-19
29840-29790 65 3330 3140 2150 1443.78511331809 3.24012 0.356982008293061 -9.07642757306179 1.12196923299899e-19 6.83513039431427e-19
29290-29180 54 2924 3292 2469 1476.84477540467 3.54954 0.391190785845698 -9.07367613389283 1.15067770049736e-19 7.00903689512835e-19
21640-21640 88 4394 3820 2419 1764.3007574581 3.08699 0.340390479234624 -9.06896369274472 1.20154316562729e-19 7.31577697736259e-19
29160-28970 69 3441 3832 2948 1744.8939189211 3.4332 0.378703575471667 -9.06566970333228 1.23841122210384e-19 7.53600746962341e-19
27380-27350 566 20618 25003 15776 10472.8687303553 2.96639 0.327237199452758 -9.06494178792998 1.24670804478847e-19 7.58471578153892e-19
6580-6540 8 1967 1862 1210 817.734652254034 5.4817 0.604890272848212 -9.06229653442159 1.27732395542942e-19 7.76915414890628e-19
1300-1260 15 1865 1806 1131 783.681238062428 4.50316 0.496920240627098 -9.06213258602253 1.27924574264935e-19 7.78047821056949e-19
28400-28270 137 6228 7757 6574 3568.2002540949 3.47715 0.383963777826772 -9.05593053918987 1.35408243340769e-19 8.22907949289849e-19
28690-29280 17 2086 1558 1182 786.413671770613 4.32487 0.477613173773339 -9.05517223987374 1.36352421580529e-19 8.28529452031267e-19
27650-27610 98 4426 4141 2791 1908.01920658764 3.04286 0.33605335608384 -9.05468710526383 1.36959884919829e-19 8.32103653542344e-19
6560-6500 38 2498 2345 1509 1050.40144825573 3.56571 0.393818946082728 -9.05418727336666 1.3758854870616e-19 8.35766482912246e-19
28720-29280 8 2055 1673 1235 805.188227069041 5.45918 0.603037567345405 -9.05280466216311 1.39342420922858e-19 8.46182350071042e-19
28910-28860 37 2531 3799 3165 1645.4525634138 4.26657 0.471323000677931 -9.05233403728221 1.39944444433047e-19 8.4971886634357e-19
28870-28710 132 6322 8464 7453 3880.4820822422 3.65675 0.403984202312457 -9.05170981850922 1.40746912488905e-19 8.54511290497067e-19
29130-29010 170 7470 10393 7974 4473.42722972651 3.49248 0.385838639772192 -9.05165057670752 1.40823306976045e-19 8.54935072596273e-19
28860-28720 132 6370 8337 7550 3888.28241886946 3.65972 0.40440837094152 -9.04955644924756 1.43550247002633e-19 8.71367874208003e-19
1280-1250 20 1959 1930 1184 830.649102196743 4.16663 0.460474336349955 -9.04855791354813 1.44868833558391e-19 8.79330695478941e-19
28940-28650 9 1798 1788 1466 841.475695451221 5.3515 0.591574271700714 -9.04619514964499 1.48036769191277e-19 8.98181165124129e-19
29360-29190 96 4611 3712 3198 1953.29935878986 3.1088 0.343804033190879 -9.04236563350236 1.53317287481508e-19 9.29871499893693e-19
29590-29580 26 2195 1749 1413 888.019031635143 3.8784 0.429008728969639 -9.04037902755317 1.56129508078017e-19 9.46750529015923e-19
28950-28760 76 3943 5070 4335 2313.82035716767 3.70845 0.410381485920756 -9.03658766641422 1.61638728553094e-19 9.79791227163412e-19
29290-29160 46 2625 2744 2068 1258.2785726616 3.5498 0.392847804781523 -9.03605713126443 1.62424814578073e-19 9.84510153150035e-19
29000-28300 59 3193 2785 2356 1411.56074756302 3.35069 0.37086127346752 -9.03488512977541 1.64174767039916e-19 9.95070675987004e-19
29480-29420 136 5664 5341 4269 2609.89294970856 3.02103 0.334453880368243 -9.0327324438368 1.67437684180665e-19 1.01465765528119e-18
28690-28700 311 13175 18531 15031 8142.71178101602 3.48507 0.385835907606068 -9.03251772968163 1.67766629037984e-19 1.01660352293824e-18
29560-29410 580 25212 28312 28746 14452.473090897 3.41151 0.37769409652223 -9.03248002513928 1.6782445876285e-19 1.01690642840088e-18
28850-28600 26 2047 2067 1337 901.658794816945 3.90101 0.432238574451337 -9.02512258727429 1.79494292129928e-19 1.08710998881307e-18
28740-28650 122 5726 7603 6421 3434.09248270144 3.59239 0.398163108033706 -9.02240617993356 1.8400256173481e-19 1.11394613101232e-18
29440-29420 297 13437 22933 17542 9405.4621395686 3.76695 0.417513589173073 -9.02233861563897 1.84116108882789e-19 1.11458150508082e-18
6570-6490 33 2281 2247 1437 987.363328858814 3.68299 0.408216184969849 -9.0221487414161 1.84435578384424e-19 1.11641123373673e-18
28730-29240 4 3279 2527 1867 1233.10834260416 7.08152 0.784975255476291 -9.02132356458733 1.85830339862483e-19 1.12469639066363e-18
29830-29780 252 9655 11072 8324 5001.52470890078 3.07162 0.340501916500306 -9.02086553179316 1.86609026252593e-19 1.12930379587314e-18
29330-29260 89 4145 4855 3788 2195.78320309724 3.39651 0.376577842998473 -9.0194158450816 1.8909490398848e-19 1.14413402081967e-18
29580-29580 29 2162 1928 1572 948.949764297205 3.81499 0.42301769349734 -9.01852201272267 1.90643897985646e-19 1.15312968802121e-18
29490-29380 299 12620 13029 12595 6667.40978500715 3.24592 0.359947206538322 -9.01777322289457 1.9195118241551e-19 1.16092862984231e-18
28230-28210 45 3145 2449 1539 1162.34300777282 3.46532 0.384277172172033 -9.01774917244379 1.91993317702223e-19 1.16112930863519e-18
28730-29260 5 2612 2054 1594 1013.57201046727 6.47476 0.718312195991974 -9.01384969573249 1.98947295474042e-19 1.20268045706848e-18
28930-28290 22 2141 1678 1205 821.094501831322 4.00945 0.444904075448681 -9.01193442482885 2.02453380422953e-19 1.22347624735258e-18
27060-27040 8 1765 2233 1970 1016.86133826633 5.79755 0.643360421378629 -9.01136267854853 2.03511799811396e-19 1.22952872764961e-18
21640-21650 58 3258 2811 1828 1306.92617313828 3.26174 0.361983938302968 -9.01073793059529 2.04674588130734e-19 1.23638096724645e-18
27620-27570 41 2517 2581 1616 1115.49407581891 3.54211 0.393120637461679 -9.0102453613278 2.0559599008761e-19 1.24177334923193e-18
26930-26870 68 3412 3380 2825 1642.82898272468 3.36518 0.373738891146431 -9.00410675150774 2.17428539708125e-19 1.31177400753513e-18
28680-29260 9 2118 1606 1108 775.678952079028 5.23386 0.581285826386091 -9.00393285164292 2.17773363580778e-19 1.31373212633261e-18
27140-26820 9 2105 1488 1263 789.759964059452 5.25966 0.584197237371977 -9.00323133901155 2.19169879234989e-19 1.32203369030102e-18
28750-28630 116 5329 6904 5632 3095.30874405952 3.5131 0.390276951132624 -9.00155492261231 2.22543096856804e-19 1.34213122038146e-18
29800-29700 356 16069 22136 20904 10407.7533963228 3.64867 0.405365338580392 -9.00094308084822 2.23786955290481e-19 1.34944449834992e-18
28500-28270 36 2287 2323 1708 1061.97432577979 3.66173 0.406823754298993 -9.00076816843488 2.24143808596162e-19 1.35153348805693e-18
28930-28840 71 4031 5854 5482 2696.38270792729 4.03467 0.448259144561629 -9.00075790599441 2.24164763304651e-19 1.35159698957101e-18
27220-27170 84 4369 3356 2364 1673.59786883113 3.07759 0.34204526511216 -8.99762310530294 2.30657108300502e-19 1.39003147433778e-18
27650-27600 100 4429 4147 2810 1915.04358897116 3.01803 0.335456301998219 -8.99680051641572 2.32391286529559e-19 1.40028708755985e-18
28710-28690 434 17687 24579 19830 10820.4964560198 3.41234 0.379290222924801 -8.99665236782768 2.32704978902139e-19 1.40211210511781e-18
29090-28980 87 4279 5891 4683 2570.31991442703 3.66404 0.4073426971282 -8.99497002243665 2.36296691384334e-19 1.42348859334757e-18
29290-28700 25 2022 1890 1629 934.422441639145 4.01095 0.446175283341558 -8.9896391975271 2.48043361137444e-19 1.49293458218958e-18
27370-27360 561 20043 24134 15281 10150.0717149995 2.93262 0.326280631313861 -8.98803933035629 2.51679977878935e-19 1.51461190567418e-18
28740-28560 56 3070 2637 2233 1343.18354562268 3.35446 0.373324549627114 -8.98537560873338 2.57852037420788e-19 1.55089167829462e-18
3470-3380 115 4964 6120 4344 2641.24674475178 3.28993 0.366240752661909 -8.98298058260268 2.63529051973557e-19 1.58452249695869e-18
28400-28410 114 5562 8040 6896 3579.57077375274 3.75422 0.418128015492774 -8.97863930484947 2.74135880210799e-19 1.64745792218262e-18
29440-29410 346 15194 25293 19561 10482.9091711828 3.70152 0.412298706391054 -8.97775220358911 2.76354637563916e-19 1.66063792821322e-18
27230-27170 97 4866 3712 2602 1855.75760230547 3.0167 0.336026027906798 -8.97757317533685 2.76804557826103e-19 1.66326445844814e-18
28900-28640 13 1656 1971 1378 835.235461155586 4.80499 0.535321008677616 -8.97589637934851 2.810538432604e-19 1.68817175540004e-18
29550-29410 591 25447 28839 29401 14717.7171780157 3.41062 0.380063380305747 -8.9738199863932 2.86405184038731e-19 1.71999630484912e-18
27600-27520 19 1816 1848 1571 883.865545865447 4.3324 0.482831621117045 -8.97290456234863 2.88796299458583e-19 1.73411512622341e-18
28680-28690 326 13477 18273 15159 8181.18677601738 3.42205 0.381418567580541 -8.9719028032954 2.91435529516079e-19 1.74963864587944e-18
29440-29400 386 16764 27706 21447 11508.2694007032 3.67773 0.409927811024401 -8.97164093747783 2.92129359900039e-19 1.75372287491843e-18
29260-28700 18 1796 1750 1449 838.359591620551 4.33423 0.483148831182637 -8.97080079782348 2.94366399948171e-19 1.76682517502682e-18
29020-28800 39 2666 3523 3463 1687.10854304993 4.22594 0.471099135048217 -8.97037408092651 2.95509092002862e-19 1.7735195760442e-18
28760-28630 132 5831 7411 6025 3338.07702064639 3.43331 0.382743162433511 -8.97027891641657 2.95764527183777e-19 1.77497043735458e-18
27670-27520 28 2851 1756 1367 965.47692322388 3.89295 0.434176428524658 -8.96628806814403 3.06675210620317e-19 1.83925695208994e-18
23340-23260 24 1935 1877 1465 884.228569108433 3.98987 0.444986145045916 -8.96627733606436 3.06705080927929e-19 1.83935102413859e-18
29540-29410 585 25222 28620 29267 14620.3648639737 3.41593 0.380991028216616 -8.96590075628473 3.07755027251325e-19 1.8453916478002e-18
27140-26830 9 2061 1471 1250 778.545185034115 5.23883 0.584318910976827 -8.9656950305573 3.08330112558361e-19 1.8486690569863e-18
27610-27530 6 1962 2143 1720 971.753046274829 6.14912 0.68594106613924 -8.9645020066402 3.11686081369506e-19 1.86853139949995e-18
29010-28290 66 3352 2949 2447 1483.07151649648 3.25721 0.363355677030115 -8.96425077174391 3.12397390309152e-19 1.87262248527125e-18
28840-28740 172 7775 10757 9307 4864.92989395982 3.5996 0.401573345385132 -8.96374774910921 3.13826397136865e-19 1.880840678348e-18
29160-28960 50 2704 3079 2069 1323.97275399258 3.50167 0.390691101955987 -8.9627690414858 3.16625280750093e-19 1.89726433247988e-18
27150-26820 9 2044 1472 1246 775.617110070256 5.23333 0.584072696886216 -8.96006997856916 3.24472421434554e-19 1.94347724548102e-18
28940-28280 16 1885 1514 1224 762.013317480319 4.36724 0.487649324138648 -8.95569806762902 3.37592720055929e-19 2.02103638087037e-18
28900-28710 53 3006 4212 3443 1844.73078580544 3.90613 0.436209480333607 -8.95471514132917 3.40613936990001e-19 2.03874673234368e-18
29150-29010 166 7096 9739 7473 4209.61477645312 3.43752 0.383906838708923 -8.95403933115765 3.42706653379221e-19 2.05098868065185e-18
29400-29360 925 38928 64185 50514 26878.4221233735 3.63971 0.406493319264481 -8.95391356900974 3.43097488446061e-19 2.05323293920993e-18
27620-27560 28 2013 2141 1481 942.032933543224 3.8561 0.430756585727971 -8.95192260991094 3.49343847347428e-19 2.08993848606879e-18
29000-28280 43 2537 2382 1955 1163.28658434088 3.53334 0.394851490367991 -8.94851846927677 3.60285175437932e-19 2.15410266963467e-18
29590-29520 126 5261 5023 4089 2460.88567785936 3.0474 0.34057074529781 -8.94793377667986 3.62198221996912e-19 2.16534086889533e-18
29290-29210 51 2872 3301 2868 1557.1644042909 3.71257 0.414921301119934 -8.94763790692548 3.6317009409818e-19 2.1708507860467e-18
29300-29190 59 3093 3346 2834 1591.37261499333 3.52889 0.394594339682818 -8.94308984576548 3.78437832608769e-19 2.26013420018327e-18
21640-21660 25 2133 1730 1240 838.145714222371 3.85123 0.430796334750856 -8.93979046922468 3.89908964502709e-19 2.32789241802414e-18
1290-1250 20 1936 1783 1129 792.638701730056 4.09781 0.458439326559962 -8.93861680066283 3.94071808121936e-19 2.35242111035685e-18
29250-28700 17 1767 1671 1356 801.039360720343 4.35133 0.486805420589088 -8.9385324297121 3.94372746471708e-19 2.35400083018718e-18
6590-6500 12 1740 1641 1129 739.059205967439 4.74353 0.530707129036689 -8.93813468049918 3.95794518327481e-19 2.36226986981149e-18
28910-28800 69 3770 5550 4886 2482.33875667083 3.95493 0.442495434394725 -8.93778187289572 3.9705988159515e-19 2.36971302280311e-18
28920-28790 50 2928 4437 3589 1899.59493416537 4.03518 0.451480123645223 -8.93766299314713 3.97487149696836e-19 2.37215384302231e-18
29090-28950 17 1695 2333 1561 940.06131977207 4.58577 0.513244287835076 -8.93486680825892 4.07669000182981e-19 2.43191053290368e-18
29860-29790 27 2058 1822 1426 885.268581993435 3.81801 0.427335248244319 -8.93446377761316 4.0915765995083e-19 2.44056643662653e-18
29780-29790 226 9219 12104 9600 5367.38366793901 3.33992 0.37385379203646 -8.93377307384795 4.11721385809386e-19 2.45563277208514e-18
27000-26980 78 3855 5858 3931 2337.72026471104 3.68532 0.412564927362446 -8.93270489022692 4.15717507718787e-19 2.47888063271213e-18
29290-28710 25 1983 1866 1592 917.475776637166 3.984 0.446060765770467 -8.9315180084617 4.2020263545679e-19 2.5054108763878e-18
29110-28940 13 1629 1965 1366 828.157928361929 4.79256 0.53674737554836 -8.92888893720796 4.30308608263032e-19 2.56448741766097e-18
27240-27170 96 4823 3632 2565 1828.80798741087 3.01029 0.33718304542407 -8.92777404737057 4.34666325624614e-19 2.58998173163054e-18
29020-28810 39 2636 3393 3375 1643.56882010841 4.18752 0.469098683341885 -8.92673056790388 4.38784408689017e-19 2.61403906435288e-18
29270-28700 23 1895 1861 1536 891.441444122079 4.06438 0.455354333350686 -8.92574207122448 4.42721042960978e-19 2.63724906471656e-18
27150-26830 9 2010 1455 1233 765.69790826436 5.21458 0.584301524772091 -8.9244718109702 4.47831048348966e-19 2.66756635763749e-18
27030-27040 5 2043 2844 2077 1169.4138668546 6.68145 0.74906702413837 -8.9196975064128 4.67563527504113e-19 2.78369892614593e-18
28920-28840 68 3765 5471 5005 2494.84468127934 3.98383 0.446645516097063 -8.91945071864214 4.6860653963464e-19 2.78978054241879e-18
29190-29000 51 2758 3354 2057 1371.94144639981 3.5252 0.395303149304533 -8.91770427926805 4.76053582867131e-19 2.83372512350261e-18
28460-28270 148 6320 7550 6385 3514.53452919723 3.33968 0.374558269285706 -8.91631591324445 4.82057064852129e-19 2.86880258843341e-18
28800-28630 52 2889 3247 2855 1548.842868612 3.6759 0.412304365974646 -8.91548942592823 4.85666356884957e-19 2.88988420049891e-18
28710-28670 416 16754 22392 18934 10147.6968837371 3.37983 0.379112140485955 -8.91512807249084 4.87252772200908e-19 2.89919088566474e-18
28980-28670 8 1815 2332 1222 873.937981501508 5.5783 0.625776706243465 -8.91419503642715 4.91372703247538e-19 2.92330236878823e-18
28920-28850 56 3238 4732 4237 2133.07075109439 4.039 0.45314551141168 -8.91324213977966 4.95615849032931e-19 2.94814015065371e-18
29450-29230 117 5109 4368 3779 2263.98409951289 3.03346 0.340347746447313 -8.91281920930696 4.97510691155857e-19 2.9591400083565e-18
27640-27610 93 4079 4066 2697 1826.87527709443 3.05619 0.34307887534949 -8.90813464377348 5.18983461805848e-19 3.08544245987641e-18
28930-28300 19 2028 1553 1136 769.497092252888 4.12966 0.463636354295452 -8.90711151349063 5.23793649550447e-19 3.11361155850401e-18
23360-23280 18 1758 1701 1351 804.20402472716 4.27328 0.479776682893523 -8.90680948203056 5.25222033742856e-19 3.1219592535153e-18
26930-26910 45 2557 2624 2159 1250.06217439868 3.57258 0.401199832760649 -8.9047402173325 5.35112138939898e-19 3.18030942599398e-18
28700-28740 33 2210 3262 2484 1367.07649914705 4.16238 0.467465895800151 -8.90414338190459 5.3799875739729e-19 3.19717226726428e-18
29310-29190 54 2849 2796 2289 1350.15878164479 3.41624 0.383772997093131 -8.90173102738731 5.49823771319814e-19 3.26654670700267e-18
27610-27470 5 2236 2115 1891 1039.81300069065 6.51131 0.731522287106804 -8.90103921182158 5.53262072392752e-19 3.28682333473076e-18
28940-28640 10 1683 1651 1330 776.012050620093 5.08025 0.570884488590461 -8.89890365920575 5.64010235390844e-19 3.34960186970462e-18
28810-28600 22 1851 1889 1252 826.765145745871 4.01931 0.451884442077063 -8.8945602147505 5.86511012799123e-19 3.48227486399553e-18
6560-6550 7 1940 1855 1178 805.337172161169 5.65354 0.635696693630964 -8.89344935632889 5.92406674902189e-19 3.51631298794136e-18
26860-26880 4 2571 2732 2181 1242.52541690146 7.09206 0.797470714058913 -8.89319210655155 5.93780303638258e-19 3.5243050291927e-18
28240-28210 45 3093 2424 1485 1139.81008148287 3.43625 0.38644450946524 -8.89195524584088 6.00428785182522e-19 3.56344000066903e-18
29800-29780 336 12987 16442 13234 7415.70476013936 3.23057 0.363341880817542 -8.8912638722547 6.04177101079857e-19 3.58535740684752e-18
28940-28270 13 1795 1463 1193 733.302751635936 4.61496 0.51918835310049 -8.88879263285231 6.17764989231004e-19 3.66481773966439e-18
29270-28710 23 1868 1865 1529 887.024269977859 4.05706 0.456482302718966 -8.88765767559547 6.24106178309336e-19 3.7020973532192e-18
29300-29160 46 2523 2671 1902 1197.10617188912 3.47585 0.391105594835882 -8.88725010562236 6.2639899230968e-19 3.7155279874112e-18
29430-29260 291 10918 10637 9188 5317.26929804563 2.94739 0.331697182422125 -8.88579862155443 6.34632203021608e-19 3.76419164604391e-18
28430-28460 53 2962 4690 3480 1921.68224053594 3.96643 0.446623390364363 -8.88093148329603 6.63027855027488e-19 3.93063694789989e-18
28890-28710 66 3390 4464 3705 2001.33028813197 3.70248 0.41696448468334 -8.87960891646528 6.7095839401501e-19 3.97692439328639e-18
6590-6490 13 1695 1633 1121 730.976223092409 4.61044 0.519294947299443 -8.87827556121798 6.79048460542641e-19 4.02450815295783e-18
28700-28690 384 15353 21362 17404 9444.28281821624 3.39205 0.38219413725574 -8.87519244297999 6.98125955415496e-19 4.13606216652475e-18
28910-28820 78 4133 6241 5605 2802.3158957741 3.95296 0.445404517450585 -8.87498250392308 6.99444084851684e-19 4.14349282665804e-18
29260-28710 20 1778 1775 1446 840.776536386912 4.18381 0.47174014138789 -8.86889017049096 7.38784976618031e-19 4.37315109641469e-18
6590-6510 8 1791 1690 1184 762.396051831557 5.37964 0.606585824437847 -8.86871793987828 7.39928342915562e-19 4.37971918682891e-18
29520-29670 21 1823 2137 1903 1004.48841309611 4.37318 0.493173798044187 -8.86741374797905 7.48643237059108e-19 4.43069687583088e-18
29300-29180 56 2835 3183 2341 1421.63331284752 3.43894 0.387836306935279 -8.86697592277766 7.51591550480006e-19 4.44773988457203e-18
28760-28570 56 3007 2487 1934 1245.75491373458 3.24231 0.36573161946133 -8.86525907563126 7.63263863771351e-19 4.51619553799822e-18
28930-28790 57 3152 4658 3903 2037.55143234779 3.94545 0.445090695155 -8.86438124317062 7.69300971595483e-19 4.5515014366376e-18
28980-28700 41 2432 3165 1855 1248.16742203528 3.70851 0.418404128900571 -8.86347106583118 7.7561032842489e-19 4.58862082703055e-18
29080-29010 84 4186 6426 5173 2747.3602564319 3.81443 0.430367435845727 -8.86320000383891 7.77499190227165e-19 4.599585747377e-18
27640-27600 96 4134 4099 2725 1847.58484984278 3.02546 0.341437250747312 -8.86094721650933 7.93374271172008e-19 4.69200226867072e-18
29510-29670 18 1743 1948 1752 929.12200681042 4.48471 0.506183633711442 -8.85984210265399 8.01278483865535e-19 4.7378833106632e-18
29530-29670 22 1849 2156 1922 1015.76188549985 4.32134 0.487761504864154 -8.85952455294789 8.03564076602308e-19 4.75096451819356e-18
29180-29010 104 4448 5477 3908 2369.7770856429 3.2781 0.370065114904388 -8.85817462430417 8.13352397421178e-19 4.80817895480302e-18
27080-27030 41 2460 3280 2681 1451.7374546282 3.93133 0.443822733114704 -8.85787591127967 8.15534224937968e-19 4.8206374138536e-18
23360-23270 24 1890 1787 1393 848.505466441503 3.92912 0.443715981015164 -8.85503256295657 8.36593854650746e-19 4.94354379933295e-18
6590-6520 8 1808 1737 1119 757.600170827189 5.37064 0.60699131772259 -8.84796481650426 8.91297396740189e-19 5.26312077622327e-18
28670-28680 268 10850 14154 12013 6461.71616407532 3.36244 0.380048044597065 -8.84739645302618 8.9584691302061e-19 5.28933927745117e-18
28730-29250 4 2908 2320 1752 1127.43883929927 6.95184 0.785756717375718 -8.84732192537488 8.96445174696121e-19 5.29238962861255e-18
27050-26970 32 2075 2635 1737 1086.4978888015 3.86956 0.437445010012148 -8.84582313146482 9.08560673517854e-19 5.36367232119554e-18
28250-28210 47 3100 2401 1516 1145.47725094355 3.37889 0.382021320350606 -8.84476330736586 9.17225230697543e-19 5.41433038942734e-18
28740-28630 118 5201 6854 5544 3053.05444867498 3.46729 0.392018971132927 -8.84469008714184 9.17826845171341e-19 5.41763506069591e-18
29310-29180 46 2520 2582 1744 1148.02920572602 3.41372 0.385966950252806 -8.84459900823505 9.18575739581262e-19 5.42180873738005e-18
29590-29500 151 6005 5757 4807 2848.81530385333 2.99542 0.338890865540616 -8.83890441563126 9.66617708885843e-19 5.70121984585978e-18
28900-28720 50 2801 3907 3211 1717.24117510276 3.88642 0.439737547163156 -8.83804119910118 9.74113578995756e-19 5.74490870916358e-18
29590-29530 109 4574 4462 3615 2167.12688131084 3.0741 0.347888333484638 -8.83645431102049 9.88043643035042e-19 5.82600241882379e-18
29360-29260 422 15398 17178 14346 8152.90934646629 3.03121 0.343083206250785 -8.83521348357108 9.99072810930098e-19 5.88996460074134e-18
28950-28650 13 1650 1626 1413 788.400882044644 4.72047 0.534279913684591 -8.83520720267398 9.99128947206265e-19 5.89002775887599e-18
26940-26880 64 3161 3108 2630 1521.91947386145 3.34158 0.378229797646421 -8.83478788520026 1.00288370256759e-18 5.91189388152653e-18
26910-26810 29 2059 1868 1341 875.350380216779 3.69587 0.418342709190842 -8.83455473705786 1.00497743993847e-18 5.92396693503142e-18
27050-27050 7 1715 2041 1788 939.5965734529 5.87662 0.66542971079464 -8.83131567317591 1.03451569438718e-18 6.09669818166551e-18
23350-23260 24 1897 1740 1392 841.866832621514 3.91752 0.443621650640828 -8.83077742983344 1.03950653892493e-18 6.12555386968395e-18
26940-26900 59 2958 2983 2438 1430.04362806549 3.37 0.381633956901518 -8.83045084399825 1.04254637981695e-18 6.14318772475068e-18
28760-28760 80 3896 5799 4471 2454.34594466449 3.71984 0.421329619161557 -8.82881560406861 1.05789962708742e-18 6.23224045451938e-18
29800-29660 94 4503 3990 3925 2141.32432384038 3.27757 0.371329911820162 -8.82657110076941 1.07933742788092e-18 6.35651213885541e-18
28890-28640 18 1665 1958 1355 833.091289501105 4.32513 0.490034859611456 -8.82616215882998 1.08328928183756e-18 6.3789165422041e-18
29320-29190 48 2633 2458 2048 1211.8470183058 3.43066 0.388713472899961 -8.82568494259065 1.08791898257526e-18 6.40588749752674e-18
28810-28740 112 5419 7492 7011 3499.46353151516 3.7469 0.424590177982255 -8.82475393571292 1.09700744195928e-18 6.45910888611272e-18
29380-29370 619 25461 41541 33324 17584.8711075076 3.60621 0.408840033931453 -8.82058714229435 1.13861096964609e-18 6.70041681116446e-18
27080-26970 11 1549 2006 1460 843.383697094339 5.06267 0.574019751334679 -8.81967616394431 1.14791219026099e-18 6.75484542163471e-18
27010-27030 4 2276 3491 2400 1370.85898959841 7.23425 0.820472593247052 -8.81717924329678 1.17379256404309e-18 6.90525731691621e-18
6590-6530 9 1739 1645 1082 726.92549757573 5.13905 0.582931739643624 -8.81587268824753 1.18756369810026e-18 6.98532024189885e-18
28920-28860 44 2618 3741 3210 1662.89875237728 4.02738 0.456860022411117 -8.81534715364038 1.19314773978116e-18 7.01721096777135e-18
27070-27040 20 1764 2317 2058 1058.29765119278 4.52109 0.513503602014645 -8.80439717952167 1.31557736081974e-18 7.72883818310508e-18
28960-28760 82 3965 5177 4489 2371.82395816725 3.63261 0.412641421495786 -8.80330971900714 1.32839306730505e-18 7.80306813306663e-18
29340-29270 319 11710 13010 10756 6156.44207218046 3.02959 0.344180358171885 -8.80234316578604 1.33988732632613e-18 7.8688038770249e-18
1300-1250 20 1855 1688 1098 760.507094120679 4.03688 0.458620323928033 -8.80223255919833 1.34120890756094e-18 7.87620846172848e-18
28930-28850 64 3496 5115 4725 2339.78054945533 3.97859 0.452258714545107 -8.7971509226477 1.40333515464559e-18 8.23693959364902e-18
29590-29410 68 3500 2814 2595 1515.33295524314 3.24473 0.368870779219467 -8.79638745218608 1.41291141604115e-18 8.2927725215252e-18
1320-1260 16 1789 1576 1040 718.692143247631 4.28174 0.486885967910317 -8.79413236358173 1.44157556972524e-18 8.45871325065713e-18
28710-28750 38 2289 3315 2424 1376.13438646992 3.96454 0.450849555291298 -8.79349441327902 1.44978817141676e-18 8.50613240068824e-18
28410-28430 90 4324 6311 5278 2774.99504281651 3.72725 0.423945112242757 -8.7918190986161 1.47157583322632e-18 8.63279217763557e-18
29300-29210 54 2849 3225 2793 1528.08300245898 3.6 0.409532158446345 -8.7905262666313 1.48861001836142e-18 8.730745898997e-18
28690-29210 10 2258 1386 1074 752.793514275624 5.0369 0.573082715475694 -8.789135387771 1.5071535180006e-18 8.83830484258042e-18
27600-27530 6 1821 1972 1564 892.457744868556 6.0257 0.685674214449437 -8.78798582637151 1.5226517542162e-18 8.9287863686164e-18
26890-26800 25 1922 1711 1367 835.833783316006 3.84673 0.437738388264796 -8.78774267892194 1.52594994547967e-18 8.94772223163378e-18
29370-29370 540 21667 34125 27071 14499.7943796659 3.52259 0.400861643003453 -8.78753785328441 1.52873379174703e-18 8.96364055056918e-18
29250-28710 20 1730 1726 1355 806.867927138582 4.12336 0.469338268126872 -8.78547628046186 1.55703401787952e-18 9.12751361204507e-18
21630-21640 83 3946 3587 2188 1615.2568282244 3.04235 0.346316928271195 -8.78486739479622 1.5654910188846e-18 9.17667467197535e-18
29130-28950 36 2229 2756 1593 1096.60346348732 3.70944 0.422502884364842 -8.77966974623234 1.63955369542551e-18 9.60691042412228e-18
28920-28670 2 6803 7574 4345 3020.81258843509 9.37694 1.06811851958211 -8.77893512096713 1.65029688116175e-18 9.66854907062959e-18
3410-3420 22 1752 2578 1814 1045.16640408093 4.36338 0.497042727895803 -8.77867362044802 1.65413782619236e-18 9.69017627839906e-18
6570-6550 7 1835 1789 1137 772.412347282744 5.59287 0.637120040785782 -8.77836445503569 1.6586902670705e-18 9.71596724628594e-18
28710-28680 452 17421 23851 19633 10642.7837673963 3.32716 0.379072744060216 -8.77709962649019 1.6774439860179e-18 9.82404415640401e-18
28680-29270 12 1946 1463 982 705.612709564941 4.67638 0.532912290788091 -8.7751346887383 1.70699437582526e-18 9.99575328365525e-18
28870-28720 131 5891 7904 7087 3655.95462706875 3.57968 0.407969773978039 -8.77437196756619 1.71860280430794e-18 1.00619119394352e-17
27210-27120 26 2677 1750 1167 896.412626034362 3.893 0.443680569051198 -8.77433725548225 1.71913296426529e-18 1.00645614463985e-17
28690-28690 386 15004 20804 17000 9224.58759523361 3.34926 0.381943235874198 -8.7689918348142 1.80273112604265e-18 1.05487430105574e-17
29360-29370 499 19800 30542 24256 13048.1321242339 3.48319 0.397297239347953 -8.7672050287366 1.83156079625578e-18 1.07155066075838e-17
28860-28610 30 1997 1985 1583 939.637297342963 3.75024 0.427984462176378 -8.76255584611591 1.90872498635454e-18 1.11634283063729e-17
29290-29200 53 2805 3111 2736 1491.29752406384 3.59157 0.409926027131413 -8.76151733695574 1.92639532224937e-18 1.12652512598573e-17
28930-28670 2 6764 7483 4253 2981.30373482663 9.35795 1.06808068648683 -8.76146288650628 1.92732624560171e-18 1.12701868891623e-17
29490-29370 303 11829 12202 11575 6214.29573884198 3.12078 0.356260938191517 -8.7598091586948 1.95581214514198e-18 1.14341821848765e-17
27250-27170 96 4636 3501 2476 1764.55148519743 2.95652 0.337521427236325 -8.75948969310349 1.96136274444558e-18 1.14655985516301e-17
29860-29700 25 1900 1756 1500 869.305142002481 3.9045 0.445856815630001 -8.75729643536737 1.9998920429221e-18 1.16866156469449e-17
29080-28960 34 2147 3116 2391 1316.42273393878 4.06294 0.464000210111649 -8.7563410884044 2.01690754971527e-18 1.17839236717842e-17
29010-28300 67 3263 2826 2403 1443.43165504263 3.19424 0.364793299396626 -8.75630479419651 2.01755678992138e-18 1.17871858053213e-17
28970-28750 61 2963 3613 2725 1593.63757218377 3.48156 0.397634375005892 -8.75567155450734 2.02891761292498e-18 1.18519572424534e-17
29120-28940 13 1543 1847 1263 775.927798777359 4.69742 0.53650116688914 -8.75565317556534 2.02924828730666e-18 1.18533548995475e-17
28350-28820 10 1810 1373 1346 752.66403999519 5.0357 0.575150813913647 -8.75545092355334 2.03289072746016e-18 1.18740964247639e-17
27920-27880 33 2284 1850 1313 898.552741842761 3.54339 0.404830162916036 -8.75278499867145 2.08151015163367e-18 1.21553443531789e-17
26940-26890 61 3003 2972 2526 1455.06488963789 3.34616 0.382524026758583 -8.74757199402786 2.17992290675495e-18 1.27243125509302e-17
28910-28810 71 3687 5370 4879 2443.50276636214 3.88954 0.444701969662367 -8.74638673049065 2.20293191733292e-18 1.28568809848123e-17
29540-29670 26 1903 2227 1964 1046.10630280262 4.11927 0.471034041600234 -8.74515733342581 2.22705103320271e-18 1.29970614102973e-17
26990-27010 29 2008 3550 2259 1333.18314474248 4.31534 0.493579219367778 -8.74295039446729 2.27100413141961e-18 1.32499935082646e-17
29280-28720 27 1926 1845 1544 897.754353743288 3.83847 0.439183373176992 -8.74000876972609 2.33092332800121e-18 1.35940823937176e-17
26920-26810 29 1993 1825 1339 859.657089784139 3.66903 0.420158003463845 -8.73249250515605 2.49120765771221e-18 1.45197274800226e-17
6560-6490 43 2438 2338 1514 1046.42306206427 3.37633 0.38667341000138 -8.73172738715541 2.50812171203405e-18 1.46163382499418e-17
28700-29290 12 1801 1405 1015 685.059211373317 4.6329 0.530583084301246 -8.73171590409646 2.50837642357382e-18 1.46171656859975e-17
26930-26920 20 1712 1863 1616 883.402510414677 4.2563 0.487535269863289 -8.73024606392587 2.54119144198854e-18 1.48057285353457e-17
29450-29220 109 4704 3977 3534 2090.53047361117 3.02009 0.346086779661814 -8.72638673804099 2.62938429329809e-18 1.53113104594918e-17
29360-29210 141 5666 5134 4496 2631.69657305598 2.97923 0.341431865766016 -8.72570436966895 2.64528908841031e-18 1.54018515600631e-17
28800-28600 29 1948 2050 1346 890.436857879709 3.72113 0.426461445945409 -8.7256021903031 2.64767887065644e-18 1.54150735972531e-17
29090-29020 92 4344 6763 5439 2885.02457023445 3.75227 0.430046142991338 -8.72526834249746 2.65550180965125e-18 1.5459925454922e-17
23340-23280 19 1666 1741 1394 808.75132777256 4.20208 0.48160552052732 -8.72514959794595 2.65828980788468e-18 1.54747672003774e-17
28260-28260 38 2263 3363 2512 1399.63878312069 3.98948 0.45726654557907 -8.72462675247854 2.67060009187669e-18 1.55443358431479e-17
26960-26860 44 2385 2370 1689 1083.86407814198 3.39421 0.389075510732543 -8.72378983723138 2.69042233814407e-18 1.56590091380736e-17
29320-29180 39 2283 2185 1472 990.213220983263 3.43938 0.394261346563801 -8.72359506383437 2.69505632222831e-18 1.5685276180581e-17
27640-27440 29 2216 1700 1239 847.030399028465 3.64745 0.418156581826648 -8.7226778542237 2.71698442097658e-18 1.58100596781562e-17
29790-29690 316 12952 17488 16015 8171.88442894587 3.46667 0.397452637289382 -8.72222744930704 2.72781683067844e-18 1.58716686903919e-17
27140-26840 7 1976 1458 1217 756.721016099817 5.56289 0.637784385025249 -8.72221406476242 2.72813938562851e-18 1.58728332271929e-17
29100-28940 11 1515 1935 1254 782.518446080438 4.95366 0.56793865784679 -8.72216826617116 2.72924337356133e-18 1.58785439810525e-17
29580-29560 80 3501 3397 2625 1622.01892724406 3.10345 0.356055951413439 -8.71619302218135 2.87712635679416e-18 1.672915899222e-17
3400-3400 34 2089 2983 2074 1218.32490409169 3.94896 0.453155391071051 -8.71436368205638 2.92396308612065e-18 1.69961580319735e-17
29020-28830 53 2983 4239 3977 1963.6324118361 3.99816 0.458830565320335 -8.71379541820328 2.93866504421335e-18 1.70785539746838e-17
27130-26810 21 2118 1436 1194 777.216978469247 3.99699 0.458801658963225 -8.71181376391283 2.99050714905217e-18 1.7377506700318e-17
1310-1260 12 1666 1625 989 696.127560402435 4.65634 0.534521324955097 -8.71122737510551 3.00602007893273e-18 1.7466867881126e-17
29800-29690 285 11675 14762 13930 7098.66164621312 3.41083 0.391670672608113 -8.70841299495163 3.08158734819024e-18 1.78995445009778e-17
28690-29200 9 2185 1371 1045 733.850626918279 5.15327 0.591966075135865 -8.70534472253268 3.16610958091456e-18 1.83814385205816e-17
29070-29010 88 4131 6601 5017 2736.16008112184 3.73967 0.42960721148468 -8.70485216693485 3.17988965545896e-18 1.84597883163972e-17
28400-28400 187 7867 11660 9743 5125.01672789874 3.55285 0.408298401724635 -8.70160737437599 3.2721597709368e-18 1.89911806238195e-17
29510-29680 25 1860 2206 1984 1040.91276233596 4.16958 0.479215105536652 -8.70084809247721 3.29412977165365e-18 1.9117835898954e-17
28910-28870 33 2103 3185 2512 1347.38314251112 4.14102 0.476181968738729 -8.69630691474903 3.42860305925402e-18 1.9881359390639e-17
26940-26870 70 3234 3197 2668 1558.16312589667 3.24303 0.372945430749279 -8.69571079968125 3.44665286350556e-18 1.99842370242696e-17
21630-21650 53 2837 2587 1615 1166.74951384882 3.22694 0.37126450510618 -8.69176418737912 3.56854182587226e-18 2.06817206829738e-17
28890-28720 64 3174 4128 3512 1876.93501643142 3.65301 0.420295059382403 -8.69152858497908 3.57595139582912e-18 2.07228109356973e-17
23350-23280 19 1669 1642 1338 781.370096506213 4.15149 0.477917295976154 -8.68662485404441 3.73366553940258e-18 2.16290390678312e-17
27150-26840 7 1929 1445 1200 744.85953462742 5.53992 0.637777793298527 -8.68628061372983 3.74499147026363e-18 2.16927116925349e-17
29850-29850 7 1816 1701 1068 741.030541363251 5.53271 0.636997130838426 -8.68561777470628 3.7668953080634e-18 2.18176395656861e-17
28470-28260 65 3026 3207 2551 1503.20704918464 3.30004 0.379966764548479 -8.68507377746701 3.78496641763821e-18 2.19193691829372e-17
28930-28280 17 1803 1401 1111 709.6339215905 4.17385 0.480623624742162 -8.68424647730062 3.8126127752649e-18 2.20755301883724e-17
28930-28270 13 1718 1353 1095 684.587290591914 4.51446 0.52011288701293 -8.67976938906876 3.96572091229931e-18 2.29548714712013e-17
29340-29200 96 4205 3664 3273 1909.74505238975 3.0749 0.354348708766147 -8.67760995048113 4.04172414265642e-18 2.33895822545748e-17
29470-29410 202 7388 7227 5980 3554.18431618895 2.89045 0.33310996514671 -8.67715580548261 4.05789022560365e-18 2.34810400086583e-17
29310-29210 54 2728 2902 2463 1389.34591591712 3.45872 0.398680155989081 -8.67542143206462 4.12021778778457e-18 2.38374443645217e-17
21640-21630 125 5364 4488 2876 2122.79169767921 2.83725 0.327074182581186 -8.67463969758205 4.14861878987032e-18 2.39996162606507e-17
29100-29020 119 5263 8203 6506 3484.08036977693 3.65071 0.420896863712766 -8.67365070383458 4.18482673581418e-18 2.42058382921324e-17
28730-28530 93 3934 3572 2878 1770.98267898844 3.00938 0.346978718118753 -8.67308817862604 4.2055602873897e-18 2.43246800689514e-17
29180-28970 45 2381 2415 1843 1125.05193044297 3.41615 0.393885135768649 -8.67295077988891 4.21063991952873e-18 2.43518878892686e-17
27670-27480 28 3428 1787 1317 1034.04512150966 3.99431 0.460574151981794 -8.67244825229712 4.22927000779412e-18 2.44563611269472e-17
28260-28250 37 2139 2598 1985 1147.45701204587 3.73559 0.430803130577127 -8.67122716218969 4.27487897339466e-18 2.47178969267852e-17
28950-28640 13 1561 1522 1282 731.793907080945 4.61159 0.531950804650156 -8.66921223441658 4.35120251343819e-18 2.51536012624283e-17
28700-29210 7 2378 1417 1127 782.580582275413 5.61222 0.647436680130255 -8.66836314501178 4.38376665567929e-18 2.53407196077895e-17
3400-3420 20 1635 2376 1689 969.466514878804 4.39283 0.506768035493841 -8.66833128883199 4.38499306996866e-18 2.53466790613309e-17
29770-29800 81 3625 4407 3595 2010.00554581192 3.40506 0.392963901977681 -8.66507864813079 4.51201410151335e-18 2.60727659778626e-17
5690-5660 5 1870 2505 1549 977.814401467489 6.42254 0.741204155366625 -8.66501135050258 4.51468017725136e-18 2.6087009428465e-17
28400-28420 87 4097 6028 5117 2663.72967866983 3.71685 0.429012876978189 -8.66372546276043 4.56592193656909e-18 2.63760456860567e-17
27080-26950 17 1555 1940 1399 824.973637037764 4.39445 0.507241501875427 -8.66343150334485 4.57771640870312e-18 2.64418230975337e-17
29810-29780 319 11236 13364 10313 6052.58389159883 3.00405 0.346850572484578 -8.6609209785494 4.67967869083426e-18 2.70211486770485e-17
27080-26960 13 1479 1916 1391 806.596437801324 4.7539 0.548893939287645 -8.66087910984433 4.68139801091697e-18 2.70298726545375e-17
26900-26810 29 1972 1770 1305 840.872051248655 3.63632 0.419875512557544 -8.66048091298002 4.69778098972209e-18 2.71220507986315e-17
26950-26870 59 2793 2800 2007 1285.16909973166 3.21079 0.370799699658276 -8.65910723719699 4.7547336059307e-18 2.74471934595127e-17
5690-5650 5 1869 2498 1529 972.186617653184 6.4142 0.740911051336646 -8.65717692018041 4.83591807195639e-18 2.79108691142825e-17
3410-3430 9 1457 2256 1527 883.678649696372 5.42271 0.626583224278928 -8.65441090394341 4.95464045666018e-18 2.85820904001746e-17
29260-28720 22 1719 1732 1413 820.672624231391 4.00801 0.463315622810598 -8.65070338105313 5.11829766448965e-18 2.95169961376194e-17
29320-29210 51 2641 2631 2301 1297.86852835744 3.44241 0.398026726989331 -8.64869696554218 5.20907829671275e-18 3.00298396272059e-17
29800-29650 78 3861 3060 3041 1706.29358179181 3.21705 0.372225615016314 -8.64274124938465 5.48801121844254e-18 3.16280184309086e-17
27210-27170 88 4275 3185 2282 1619.72597759928 2.95858 0.342360828244518 -8.64171089401969 5.53774137897829e-18 3.19075283098029e-17
29080-28990 107 4633 6651 5231 2870.52844262071 3.52106 0.40746508579638 -8.64138435085776 5.55359463410396e-18 3.19974502890012e-17
29350-29270 337 11876 13236 10949 6269.32502984865 2.97441 0.34423316742587 -8.64068938756001 5.58748349836037e-18 3.21898429550555e-17
29270-28720 25 1802 1781 1465 852.792181009283 3.87619 0.448724040138491 -8.63825617379836 5.70775196219951e-18 3.28710337954526e-17
28730-29280 7 1839 1461 1141 722.691651217026 5.49605 0.636286941070038 -8.63768755136536 5.73622403588262e-18 3.30335378040103e-17
29590-29510 149 5633 5430 4444 2668.15015976318 2.9169 0.337795278863933 -8.63511700373836 5.86669587250555e-18 3.37713954447214e-17
26870-26910 3 3107 3151 2542 1456.06539495923 7.73723 0.896239906925914 -8.63299483327561 5.97661365874113e-18 3.43980245507751e-17
27080-26870 50 2713 2168 1745 1111.75771976664 3.24157 0.375658531725912 -8.62903542847088 6.1871526663002e-18 3.55892332981035e-17
3410-3400 38 2176 3184 2203 1292.37735537831 3.87197 0.448763507275175 -8.62809574755311 6.23818482821979e-18 3.58795931104573e-17
21650-21650 70 3355 2861 1913 1355.09899313617 3.03438 0.351724023991707 -8.62716702746593 6.28902990960872e-18 3.61672214111656e-17
29300-29200 55 2764 3025 2644 1453.82252907947 3.49884 0.405569216974017 -8.62698762496584 6.29889878031231e-18 3.62191567931842e-17
27670-27490 29 3332 1766 1315 1018.65075511496 3.92047 0.454455513694087 -8.62674343359722 6.31235623238508e-18 3.62949287270918e-17
28870-28650 60 2800 3326 2337 1441.53198104619 3.35697 0.389217754332738 -8.62490368979282 6.41466147711314e-18 3.68766250105187e-17
29390-29360 734 28333 46734 36801 19619.551734317 3.51585 0.40773566233417 -8.62286259202175 6.53007951272755e-18 3.75351482962623e-17
29020-28840 49 2771 4058 3820 1870.33220191232 4.042 0.46881677517223 -8.62170466569955 6.59646561175161e-18 3.79150574413046e-17
28400-28430 56 2954 4380 3837 1953.270617938 3.90924 0.453448815663916 -8.62111995052292 6.63024111706019e-18 3.81058135648079e-17
27230-27160 117 5296 3951 2787 2004.62071407246 2.85063 0.33067894900146 -8.62052875674877 6.66456439154913e-18 3.82979864680778e-17
29440-29390 469 18202 29554 23079 12405.0426188718 3.50021 0.406071035335823 -8.61969872692926 6.71305006263484e-18 3.85731910143953e-17
2200-2170 17 1551 1752 1222 756.150607290047 4.2668 0.495062614531367 -8.6187171423923 6.77083819397903e-18 3.88959605148185e-17
28360-28820 13 1714 1319 1280 719.536989243105 4.58695 0.532240383448071 -8.61818299434995 6.80249072632417e-18 3.90749965660696e-17
23340-23270 27 1823 1862 1444 865.023227687303 3.78366 0.439242090145104 -8.61407080860216 7.05111062802986e-18 4.04833967295387e-17
21600-21630 38 2365 2059 1305 943.64192432974 3.40663 0.395491570180305 -8.61366640427154 7.07603969703413e-18 4.06193309803185e-17
27220-27160 104 4797 3593 2548 1821.66979342434 2.88394 0.334991534079156 -8.60898890533452 7.37077821187446e-18 4.22887841570621e-17
29510-29690 23 1751 2161 1947 1010.1104058788 4.2479 0.49344588173025 -8.60863491563611 7.39357072205412e-18 4.24157994747935e-17
5670-5660 7 1551 2142 1309 828.53698501998 5.69441 0.661707248959204 -8.60563726581348 7.58939161526056e-18 4.35199403330313e-17
28860-28630 39 2187 2233 1830 1064.14635044301 3.54594 0.412121608650403 -8.60410856205689 7.6912159031053e-18 4.40901841801797e-17
27890-27880 24 1759 1768 1192 784.279376782585 3.81319 0.443606807693502 -8.59588286532477 8.26270526517366e-18 4.73077089250737e-17
5670-5650 7 1550 2135 1289 822.909201205675 5.68454 0.661337572587075 -8.59551445984161 8.28925850834198e-18 4.74555474956603e-17
29780-29690 332 13105 17675 16215 8277.03363371672 3.41224 0.397114200998584 -8.59258360664243 8.50352501100837e-18 4.86650228695143e-17
29010-28280 50 2545 2382 1976 1174.248600892 3.32294 0.386877103539526 -8.58914163330923 8.76214530289375e-18 5.01273882213991e-17
29140-28950 34 2113 2698 1457 1041.05224030851 3.71716 0.432951203960565 -8.58562851315224 9.03411512375377e-18 5.16536755631708e-17
26950-26880 58 2724 2675 1995 1253.34657101031 3.19882 0.372618308138156 -8.58471094781668 9.10651044907971e-18 5.20584230451072e-17
27370-27350 610 19834 23870 15089 10076.6246066325 2.79532 0.325702917755231 -8.58243525956692 9.2885410708684e-18 5.30826408399958e-17
29080-28950 18 1541 2254 1494 893.789488891865 4.42818 0.515995020337411 -8.58181813152049 9.3385205957432e-18 5.33635627379702e-17
29530-29690 27 1870 2366 2153 1105.90000698993 4.14549 0.483240136976006 -8.57853543226814 9.6088718756199e-18 5.48794228378978e-17
28820-28750 119 5260 7539 6778 3440.14260488263 3.63188 0.423429532238771 -8.57729942659015 9.712654252957e-18 5.54697149077707e-17
27220-27120 29 2685 1801 1135 900.616644898806 3.7387 0.435914244497442 -8.5766811553852 9.7649822830815e-18 5.57587411443559e-17
29400-29250 333 11715 11598 10281 5842.94677038233 2.88632 0.336602827150264 -8.57486121174879 9.920635438316e-18 5.66325686676837e-17
29820-29770 333 11571 13636 10877 6273.25837293706 2.99331 0.349099051836976 -8.57438806118881 9.96150172910225e-18 5.68558444127246e-17
1320-1250 23 1853 1627 1065 745.739435684499 3.80194 0.44342094798409 -8.5741138806507 9.98525884734093e-18 5.69864229010474e-17
29480-29390 211 7555 7051 5949 3548.37043479712 2.8222 0.329197789942512 -8.57295603747708 1.00862014904444e-17 5.75498436709461e-17
21650-21640 93 4099 3481 2275 1645.29855554795 2.89894 0.338267324622236 -8.56997248774682 1.03509766930086e-17 5.90528024894373e-17
6590-6540 8 1616 1520 1038 681.055263917378 5.21555 0.608586523333721 -8.56993421782126 1.03544171323078e-17 5.90698314802616e-17
29150-28950 39 2266 2732 1491 1077.45019740361 3.56487 0.416057031508514 -8.56823292432645 1.0508507814299e-17 5.99409760383652e-17
27240-27160 116 5254 3870 2748 1977.2040778496 2.8428 0.331833563226078 -8.56695009260153 1.06261918156249e-17 6.06015874008037e-17
29520-29680 30 1948 2390 2149 1121.13512616225 4.01064 0.468264696062056 -8.56489563286338 1.08173781866224e-17 6.16783673141905e-17
29290-28720 28 1891 1747 1506 870.329152095269 3.73887 0.436719071909902 -8.56126828502536 1.11632594037788e-17 6.36309221015428e-17
29370-29190 89 4024 3112 2745 1678.6141019648 2.99497 0.349852276968274 -8.56067240019063 1.12211136543321e-17 6.39522594742108e-17
29590-29400 70 3506 2745 2702 1530.44876742099 3.21621 0.375702675089175 -8.56052454898175 1.12355142332615e-17 6.40258901615918e-17
29250-28720 22 1670 1677 1320 785.258604194954 3.94307 0.460730368162745 -8.55829971468104 1.1454426194431e-17 6.52618939598342e-17
6550-6540 37 2211 2173 1310 941.802443305898 3.44331 0.402347609247223 -8.55804845284306 1.1479412027398e-17 6.54013777501188e-17
29450-29240 124 4899 4302 3686 2211.29483359037 2.91063 0.340126490478636 -8.55750740898942 1.15333969448861e-17 6.57002847534764e-17
28350-28830 8 1695 1346 1274 716.177049341347 5.28824 0.618021613355688 -8.55673118561661 1.16112857202093e-17 6.61381690902501e-17
29300-28700 26 1833 1676 1431 833.708253881225 3.78488 0.442333291469063 -8.55662076639555 1.16224076344981e-17 6.61986118758395e-17
27600-27500 31 1939 1954 1653 943.473649242227 3.70767 0.433359133795126 -8.55564326676743 1.17213253438559e-17 6.67532283955285e-17
5680-5660 5 1754 2375 1523 936.795166095792 6.3604 0.74360823396004 -8.55342381054579 1.19490176822701e-17 6.80320141760689e-17
29350-29200 101 4185 3711 3223 1907.245217656 2.99672 0.350427521018302 -8.55161156920024 1.21381667018296e-17 6.90786076904213e-17
29110-28930 12 1459 1615 1095 691.108949019084 4.64528 0.543270405658229 -8.55058217012754 1.22469208567952e-17 6.96914129767249e-17
29130-28940 23 1695 2006 1225 819.596225787731 3.94098 0.460939972425843 -8.54987006809548 1.23227152579418e-17 7.01196457564205e-17
3480-3480 5 1690 2781 1717 1034.53077394701 6.50412 0.760904189295969 -8.54788050114665 1.25369419783732e-17 7.1316747810294e-17
29280-29180 54 2579 2964 2253 1333.42876721038 3.39768 0.397550369090385 -8.54653731222241 1.26836438248067e-17 7.21417709782736e-17
5680-5650 5 1753 2368 1503 931.167382281487 6.35168 0.74320339980478 -8.54635877149783 1.2703270994122e-17 7.22502368440632e-17
26950-26860 43 2266 2192 1658 1033.11647840765 3.35695 0.392795918515571 -8.54630469149578 1.27092219775528e-17 7.22809128872486e-17
29170-28970 56 2633 2686 2046 1252.99598939501 3.25077 0.380423535195572 -8.54513115933487 1.28390376014433e-17 7.30128061476689e-17
29300-28710 25 1789 1660 1404 818.807409904068 3.81617 0.446646687525462 -8.544036152856 1.29613464352694e-17 7.36954219179769e-17
28700-28670 398 14671 19640 16768 8957.98807056891 3.25986 0.381647534570854 -8.5415335803135 1.32452094234504e-17 7.52829975426851e-17
28720-28760 22 1627 2403 1640 963.354088789982 4.24379 0.49699866907953 -8.53884530736002 1.35569723587825e-17 7.70111099033308e-17
26940-26910 49 2466 2557 2138 1226.22994539832 3.41747 0.400280284130986 -8.53768158791321 1.3694166131101e-17 7.77734110993286e-17
29530-29680 31 1971 2409 2186 1135.98644362316 3.98173 0.466384535171492 -8.53743565103653 1.37233351321399e-17 7.79288314685608e-17
28450-28260 113 4468 5258 4192 2407.63053149054 3.17772 0.37251711369247 -8.5304109315976 1.45828773205651e-17 8.27518140194161e-17
27060-27050 9 1436 1740 1517 798.333237852652 5.27469 0.618347120361279 -8.53030027486722 1.45968336706865e-17 8.28237615226848e-17
27590-27460 12 1514 1420 1289 710.593189062316 4.68552 0.549398296871157 -8.52846049379762 1.48308128538849e-17 8.41403352626554e-17
28870-28640 51 2470 3024 2008 1272.39899337449 3.41313 0.400299506064039 -8.5264520812948 1.50904646836517e-17 8.55909612251384e-17
27630-27580 61 2806 2739 1852 1244.7037780316 3.11315 0.365130888670057 -8.52612612867481 1.51330255177122e-17 8.58210985734414e-17
23350-23270 27 1808 1732 1382 829.156285785957 3.72106 0.436433395911063 -8.52606349615587 1.51412172328454e-17 8.58637994657163e-17
27230-27180 109 4814 3669 2585 1847.65488843965 2.83444 0.332448723242638 -8.5259602615751 1.51547288477216e-17 8.59366637374408e-17
28340-28820 7 1778 1356 1336 741.394489925657 5.53272 0.648956560112063 -8.52556791956145 1.5206188228888e-17 8.62246994769944e-17
28800-28740 123 5457 7616 7265 3588.0100502002 3.64525 0.427651666181651 -8.52387085802619 1.54307670719894e-17 8.74713690152947e-17
28390-28410 113 4874 6930 6034 3126.72722902704 3.56695 0.418475373010371 -8.52368652629006 1.54553565983693e-17 8.7603098750297e-17
29840-29850 6 1809 1700 1067 738.990570356939 5.75258 0.674902913773454 -8.52357005895824 1.54709130627413e-17 8.76874419462222e-17
28660-28700 36 2082 2767 2294 1233.74672977034 3.88309 0.455669544926774 -8.52172037502806 1.57200554481101e-17 8.90839782342642e-17
29440-29220 138 5517 4705 4364 2514.17241153619 2.94284 0.345398490802553 -8.52012772979364 1.59377451883168e-17 9.03057644120184e-17
28700-28680 419 15231 20873 17323 9360.90419628417 3.24878 0.38135171207881 -8.51911445885852 1.60777889890178e-17 9.10913137679004e-17
21630-21660 20 1719 1513 1030 700.628028979376 3.91601 0.459756986965486 -8.51756488419993 1.62943067499374e-17 9.2305930811026e-17
29450-29250 138 5296 4780 4152 2450.51249504399 2.90422 0.341038245233826 -8.51582970247454 1.65401748100286e-17 9.36823826162492e-17
28440-28470 35 2037 3172 2305 1292.70496090875 3.99353 0.469179697945055 -8.51172942841485 1.71358067745317e-17 9.70220969545686e-17
28410-28260 113 4521 5669 4550 2557.44305507924 3.26792 0.384217377870241 -8.50540464426605 1.80963305364848e-17 1.02397939460027e-16
28350-28840 7 1627 1446 1246 716.025615084485 5.48214 0.644649032869808 -8.50406222994536 1.83069325127718e-17 1.03562513695625e-16
27660-27440 42 3007 1959 1405 1036.2961139526 3.39724 0.39950487212572 -8.50363197750099 1.83749421845388e-17 1.03938176281153e-16
27890-27870 25 1731 1763 1204 783.273682060192 3.75092 0.441107500706435 -8.50342476531645 1.84077849372356e-17 1.04119409937245e-16
27920-27870 35 2195 1797 1273 871.461015132476 3.41046 0.401080670182349 -8.50316855603463 1.84484737345857e-17 1.04340454013335e-16
29270-29220 58 2786 3352 2882 1562.35405507764 3.5269 0.414847948691349 -8.50167995114711 1.86866419410391e-17 1.0568287074732e-16
29800-29670 108 4781 4478 4630 2419.34971193114 3.25255 0.382579860120124 -8.50161828331441 1.86965736110488e-17 1.05734428023232e-16
27080-26920 28 1777 1993 1373 864.59169095372 3.72929 0.438686781642406 -8.50103116766738 1.87913904325872e-17 1.0626600948075e-16
27230-27150 125 5698 4123 2845 2102.3457478144 2.82267 0.332048118350324 -8.50079637572042 1.88294410579328e-17 1.06473310520271e-16
28860-28620 37 2069 2103 1712 1001.08098421338 3.53339 0.415653741313633 -8.50079483856843 1.88296904206899e-17 1.06473310520271e-16
27080-26880 46 2510 2006 1606 1026.55128882404 3.24701 0.381999058396715 -8.50004949846792 1.895098702181e-17 1.07141663719289e-16
26950-26890 55 2576 2568 1899 1194.0702502868 3.20577 0.37720532970074 -8.49875103160726 1.91641436254193e-17 1.08336145431517e-16
27090-26800 13 1907 1295 930 663.674371076591 4.46968 0.526077673159334 -8.49623914657164 1.9583231712044e-17 1.10652213869918e-16
28360-28840 10 1506 1363 1159 670.512227397676 4.86712 0.572894574867109 -8.49566425876281 1.96804115500616e-17 1.11186779613824e-16
27080-26800 11 1907 1284 924 659.124095448442 4.70399 0.553761308939658 -8.49460915424642 1.98600075028348e-17 1.12181877195181e-16
29860-29850 7 1715 1478 1007 679.747500801204 5.4072 0.636584399921568 -8.49407532739236 1.9951488601419e-17 1.12693711153287e-16
28330-28770 21 1808 1388 1232 737.946814806272 3.92017 0.461540470258652 -8.49366689571004 2.00217615529431e-17 1.13080788386695e-16
21630-21630 120 4943 4284 2683 1990.13937692363 2.80144 0.32984123814459 -8.49328848355152 2.00870874016016e-17 1.13444800669237e-16
28770-28670 192 7636 10458 9316 4817.44104408637 3.42169 0.402911127394022 -8.49241354350904 2.02389359304327e-17 1.14277501506606e-16
26950-26900 54 2536 2595 1825 1176.03237393023 3.2105 0.378154658368555 -8.48991613707753 2.06786265718017e-17 1.16724599841787e-16
27880-27870 15 1498 1488 1061 671.146378048339 4.27556 0.503729913649942 -8.48781111885356 2.10565436185848e-17 1.18811279362164e-16
28420-28260 115 4529 5715 4470 2549.53356797369 3.23711 0.381531247006472 -8.48453026976898 2.16591883778591e-17 1.22174480466199e-16
29430-29270 313 10575 10456 8860 5188.99320410485 2.80063 0.330128499286635 -8.48346923969518 2.18577020421563e-17 1.23278162054996e-16
27610-27480 4 2137 2084 1840 1010.15996899465 6.7924 0.800683023675497 -8.48326184031023 2.18967146962348e-17 1.23487452470785e-16
29520-29690 28 1844 2348 2118 1092.7702954654 4.07445 0.480322834207479 -8.48272628690746 2.19977724687751e-17 1.24046582127683e-16
26940-26920 24 1701 1879 1643 893.448229762931 4.00487 0.472183830501699 -8.48159112873367 2.22134982262167e-17 1.25257623716886e-16
28360-28830 11 1581 1276 1193 674.918850890665 4.73752 0.558572600705579 -8.48147516694915 2.22356527897977e-17 1.25377096893207e-16
29420-29260 328 11162 10913 9479 5484.02613678235 2.81347 0.331739991860548 -8.48094154397103 2.23378830636556e-17 1.2594257562782e-16
28430-28470 21 1589 2674 1980 1074.83381898565 4.47249 0.527401948834625 -8.48023752992603 2.2473466249012e-17 1.26701494283017e-16
29180-28960 30 1850 1920 1298 847.658544812011 3.59798 0.424311216771284 -8.47956781363406 2.26031976132996e-17 1.27421816994894e-16
26850-26860 21 1595 1765 1448 816.706499512202 4.06926 0.479902034606673 -8.47935740671158 2.26441080610319e-17 1.27641344647627e-16
1330-1260 12 1581 1357 934 631.226149988785 4.51311 0.53237241423025 -8.47735104607231 2.30379026674301e-17 1.29827242020237e-16
29850-29700 46 2422 2198 1969 1125.06578233671 3.38333 0.399188988641316 -8.4754995154895 2.34072990629992e-17 1.31874542470416e-16
28920-28290 20 1769 1417 1027 691.4827675995 3.89666 0.459798028394344 -8.47471360452842 2.35658561610063e-17 1.32750535140436e-16
27880-27880 14 1494 1461 1011 654.645111273313 4.34036 0.512201457038414 -8.47392721181674 2.37255710014002e-17 1.3364443057131e-16
27240-27180 108 4782 3590 2548 1822.28626328963 2.82749 0.333693777649741 -8.4733092116979 2.38518346309828e-17 1.34343992554927e-16
26960-26850 36 1999 2104 1469 937.86295244391 3.47741 0.410537398175302 -8.47038899113399 2.44574899346183e-17 1.37701477131777e-16
2200-2180 8 1438 1654 1162 706.203436353289 5.26796 0.622134403548147 -8.46755513404362 2.50597315992005e-17 1.41043248251588e-16
28700-29200 6 2290 1393 1089 758.308376748661 5.7903 0.683854866845454 -8.46714902241461 2.51472271540057e-17 1.41529554907114e-16
27100-26800 14 1918 1288 933 665.426458792131 4.36496 0.515593713047224 -8.46589057065694 2.54202753862498e-17 1.43053862917065e-16
27620-27580 49 2421 2544 1604 1100.70036152018 3.25691 0.384811647010282 -8.46363901171163 2.59161170259305e-17 1.4578729316526e-16
23330-23260 27 1766 1723 1324 809.531165072544 3.68566 0.435608153170639 -8.46095587312038 2.65194744266654e-17 1.49136102389873e-16
29770-29670 130 5276 5515 5291 2807.41227941112 3.19785 0.378181097419421 -8.45587943427898 2.76991697296125e-17 1.55682516528926e-16
28390-28400 178 7050 10334 8745 4585.77155054831 3.46098 0.40929968562714 -8.45587013662118 2.77013771804182e-17 1.55688175233392e-16
29540-29690 31 1926 2440 2203 1138.73400113418 3.98529 0.471307800487776 -8.45580452872702 2.77169587469518e-17 1.55768995827038e-16
29820-29700 237 9062 11663 10614 5510.08368090077 3.30817 0.391357571046982 -8.45307173789174 2.83737219604268e-17 1.59390916545013e-16
29800-29770 412 14401 18517 15395 8456.02124645585 3.12192 0.369332172613614 -8.45288637827856 2.84188207522906e-17 1.5963734564848e-16
27690-27480 8 3084 1395 1014 846.475458368219 5.5326 0.654584879608745 -8.45208112612431 2.86155644034834e-17 1.60700746478982e-16
29470-29420 178 6237 6190 4961 3000.72854284848 2.82587 0.334342059031086 -8.45202018543687 2.86305083449314e-17 1.60777706339581e-16
21650-21660 37 2236 1782 1328 888.068676528816 3.35576 0.397108464834854 -8.45048290416379 2.90100393784085e-17 1.62901948995246e-16
28910-28290 18 1694 1372 998 666.84827067645 3.99844 0.473215812193668 -8.44951473079147 2.92516092994099e-17 1.64244226979063e-16
27080-26940 21 1553 1904 1397 821.690424535941 4.07832 0.482717844559523 -8.44866666939524 2.946483971764e-17 1.65427163412989e-16
26930-26860 64 2844 2875 2334 1379.30831830497 3.19471 0.378142798509113 -8.44842984235917 2.95246592035895e-17 1.65755836642397e-16
28340-28800 14 1644 1243 1136 667.647687906271 4.36896 0.517182868747011 -8.4476177098444 2.97307048312394e-17 1.66898155568068e-16
3400-3430 9 1342 2054 1413 812.175559348658 5.29993 0.627593370692806 -8.44485238452283 3.04429895959152e-17 1.70859697926867e-16
27360-27420 2 5035 5996 3700 2403.68208694065 9.04698 1.07140369927186 -8.44403956269113 3.06555369940415e-17 1.72045162606248e-16
28830-28750 130 5396 7679 6768 3485.70385656523 3.52029 0.416921648822851 -8.44351781430292 3.07927414271708e-17 1.72800224211764e-16
27590-27470 14 1513 1404 1326 717.637053110802 4.47441 0.52992799833239 -8.44342951951982 3.08160202093015e-17 1.72923374612261e-16
6580-6550 6 1703 1642 1063 715.336424751628 5.70523 0.675854085175718 -8.44150851312649 3.1326810335011e-17 1.75744029425494e-16
29080-29000 110 4529 6582 5251 2852.97825066619 3.47088 0.411181879355787 -8.4412165754803 3.14051633718997e-17 1.76175969475848e-16
1310-1250 19 1669 1564 966 687.238711915014 3.96331 0.469556472428787 -8.44054304370016 3.15866706171079e-17 1.77163526922461e-16
29800-29710 429 16385 22783 21360 10705.2668743382 3.41364 0.404566735592581 -8.43777060633314 3.23447633375661e-17 1.81344926581728e-16
29090-28940 10 1360 1779 1190 723.263623950866 4.9777 0.589986536633817 -8.43697827805735 3.25646954535252e-17 1.82554323611544e-16
29150-28770 15 1481 1418 1121 671.255787961753 4.2756 0.506780938472737 -8.43678970395023 3.26172562474031e-17 1.82833165503859e-16
27110-26870 54 2705 2180 1745 1115.61891573344 3.13166 0.37124188537473 -8.43562496247274 3.29437616050266e-17 1.84639417674784e-16
29170-29010 127 4774 6032 4427 2630.28781146398 3.13535 0.371696084348661 -8.43524829750152 3.30500382985685e-17 1.85227059090434e-16
23360-23290 21 1587 1595 1209 736.508173677175 3.91721 0.464443181342699 -8.43421501141756 3.33433214404529e-17 1.86838446531418e-16
27220-27150 114 5222 3771 2616 1927.02710487717 2.83029 0.335581783473709 -8.43399102901883 3.34072333538862e-17 1.87180397917228e-16
27240-27150 124 5649 4026 2804 2071.08780643984 2.81218 0.333459086369988 -8.43335919391254 3.35881753865074e-17 1.88169822101807e-16
29310-29200 53 2544 2540 2171 1243.98526623522 3.32202 0.393932727087846 -8.43295460656321 3.37045466381353e-17 1.88813607057805e-16
28230-28200 54 3141 2395 1491 1149.64288581865 3.17716 0.376814302039249 -8.43162626917527 3.40894193022153e-17 1.90953172962904e-16
28490-28280 66 2849 3073 2322 1409.68471251703 3.18132 0.377355058262405 -8.43058105317979 3.43953053369187e-17 1.92633319355515e-16
26850-26850 24 1658 1790 1484 838.96859259856 3.9122 0.464083850240047 -8.42995058936599 3.45811202439917e-17 1.93657260291013e-16
3410-3410 35 1966 2899 2019 1177.93443405779 3.85646 0.457489788334804 -8.42961362525438 3.46808384847109e-17 1.94207303779257e-16
3400-3410 31 1839 2684 1884 1095.19553390769 3.92802 0.466052644603281 -8.42826474950155 3.50828614397772e-17 1.96424639157855e-16
6550-6510 51 2521 2489 1544 1093.37609218095 3.18726 0.378207212165976 -8.42728885181682 3.53765837124073e-17 1.98043500841335e-16
27590-27450 12 1454 1375 1218 680.160548833435 4.62154 0.548557900407508 -8.4248972750586 3.61066882501468e-17 2.02078392049572e-16
28970-28760 83 3619 4807 4143 2193.84226448785 3.4989 0.415310612816163 -8.42478177676408 3.61423215406089e-17 2.02269090814448e-16
29580-29400 153 5964 5546 5341 2929.80514778093 3.01772 0.358209614548735 -8.42445121166848 3.6244498624485e-17 2.02832166787664e-16
28850-28740 198 7606 10444 9056 4758.61929322932 3.3576 0.398582055413757 -8.42385258148918 3.64302599232016e-17 2.03862929580595e-16
27090-26870 54 2693 2176 1788 1122.91637516785 3.14137 0.373029978127228 -8.42122330705267 3.72573351744452e-17 2.08446246367965e-16
29280-29190 56 2625 2951 2493 1391.76291967038 3.4072 0.404627517743499 -8.42058495375207 3.74609163729897e-17 2.09567152426143e-16
26960-26870 68 2907 2949 2037 1336.58355964823 3.05699 0.363050970535824 -8.42027232802059 3.756101768646e-17 2.10118082976845e-16
28330-28780 18 1726 1288 1170 695.804599552448 4.0606 0.482278879710451 -8.41960060489703 3.77769937411963e-17 2.11298916379283e-16
27670-27570 83 3791 3091 2007 1477.98585458549 2.90883 0.345555401881205 -8.41783076869585 3.83519244538808e-17 2.14486933664053e-16
27360-27360 501 15770 18583 11839 7927.42412595603 2.73018 0.324362440523364 -8.41705762731272 3.86057799779997e-17 2.15888023535761e-16
28680-28680 401 14213 19391 16114 8717.99650923213 3.20807 0.381158767605941 -8.41662829783838 3.8747462313825e-17 2.16670983579873e-16
29310-29160 39 2152 1990 1339 913.541310360292 3.31943 0.394427569259511 -8.41581913595225 3.90158882745543e-17 2.18153172892996e-16
29540-29680 35 2024 2483 2234 1167.99104035458 3.84376 0.456853215952827 -8.41354935319753 3.97786791886241e-17 2.22370293601866e-16
28990-28680 12 1449 1890 1004 712.620489439354 4.69041 0.557657823785539 -8.41091435126217 4.06826725828568e-17 2.27374774958797e-16
27250-27160 116 5060 3737 2659 1911.72896197616 2.79192 0.332051340687204 -8.40809302970811 4.16730565322907e-17 2.32849797067356e-16
28690-29290 14 1662 1272 933 629.766005123326 4.28387 0.509554979485166 -8.40708831447274 4.20314591378696e-17 2.34801796760622e-16
27220-27180 98 4285 3299 2331 1657.1552466944 2.83076 0.336799086292562 -8.40489974719457 4.28227246038088e-17 2.3917055172399e-16
28260-28230 34 2109 1801 1194 842.777012475522 3.40387 0.404989321419091 -8.40484206147665 4.28437781121303e-17 2.39277832190539e-16
29590-29480 169 6111 5808 5074 2942.95700478501 2.8748 0.342110429371018 -8.403133984077 4.34718218762669e-17 2.42743568284193e-16
29440-29230 159 5987 5117 4665 2721.49956948547 2.84879 0.339035277678237 -8.40264294549932 4.36540466890894e-17 2.43750602169152e-16
29160-29010 160 5860 7752 5828 3372.76114487048 3.1618 0.376352454576869 -8.40117567119366 4.4203054691009e-17 2.46773586850783e-16
28950-28780 77 3559 4699 4493 2241.82212549534 3.64225 0.433640292089623 -8.39925051524419 4.49337291580832e-17 2.50787959365069e-16
29770-29690 325 12171 16387 15012 7684.89215015464 3.33343 0.396934081896159 -8.39793633336277 4.54393433441938e-17 2.53577192780238e-16
29110-29020 166 6365 9439 7448 4062.64258766634 3.38463 0.403217404156705 -8.39404536456234 4.69694782216702e-17 2.62003451819839e-16
27110-26800 16 1928 1286 936 668.585112827704 4.17593 0.497524315669895 -8.39342836924882 4.72167376930865e-17 2.63371375947973e-16
29070-29020 87 3758 6102 4603 2518.07673488794 3.63363 0.43294892692186 -8.39274935292709 4.74903360626293e-17 2.64886092448432e-16
26960-26880 66 2832 2779 2036 1298.63735178399 3.0585 0.364651307493001 -8.38747098086761 4.96711736577183e-17 2.76847671962017e-16
27690-27470 13 3074 1431 964 843.556798018777 4.82068 0.57478289849274 -8.38694992786854 4.98917376762084e-17 2.78041156286485e-16
28750-28570 61 2801 2403 1920 1206.67339994686 3.06649 0.365638154774643 -8.38669212123934 5.00012253078715e-17 2.78615396230145e-16
29770-29660 121 4768 4668 4339 2392.99154655218 3.06609 0.365715848931167 -8.38379238697743 5.12491533313567e-17 2.85507720934741e-16
29440-29380 538 19369 31131 24323 13128.3726384459 3.38039 0.403205665379222 -8.38377443536564 5.12569738650902e-17 2.85539021398215e-16
28940-28790 64 3057 4241 3907 1966.43139450743 3.72193 0.443971686247465 -8.3832586374712 5.14821822352861e-17 2.86781277190891e-16
28950-28770 92 3991 5172 4792 2448.7514086025 3.50927 0.418625263713123 -8.38284907723096 5.16616998864175e-17 2.87768917233204e-16
5700-5660 4 1934 2417 1541 969.871125976869 6.73379 0.803534351948143 -8.38021025029776 5.28332407469424e-17 2.94218867410609e-16
27690-27490 13 2925 1359 983 817.218031965662 4.77432 0.569731674397182 -8.37993735976897 5.29558788159791e-17 2.94876489288788e-16
28400-28260 106 4172 5239 4237 2370.93854990984 3.25032 0.387897736230836 -8.37933187865682 5.3228987900545e-17 2.96379009237847e-16
28430-28260 125 4759 5983 4802 2701.82965653891 3.19921 0.381849706322226 -8.37820352508328 5.37416564055298e-17 2.99174884562102e-16
29290-28690 8 1471 1365 1167 666.538613672002 5.18363 0.618724446178053 -8.37793728514611 5.3863331132493e-17 2.99839364125971e-16
28410-28280 213 7683 9589 8097 4435.36485504189 3.1435 0.375222948653876 -8.37768248742677 5.39800310645288e-17 3.00463196606175e-16
27080-26790 11 1842 1237 886 635.003907078963 4.64953 0.555127077962995 -8.37561060839912 5.49382774543542e-17 3.05692002982583e-16
29100-28930 9 1373 1655 1055 675.116142041591 5.03102 0.600755201525258 -8.3744952899424 5.54610403096754e-17 3.08547841812065e-16
28910-28790 73 3276 5000 4070 2155.82900760176 3.66337 0.437462132381401 -8.37414517184039 5.56261543291698e-17 3.09419508394836e-16
29120-29020 165 6294 9190 7347 3991.62271891357 3.36736 0.402113558730241 -8.37414281810065 5.56272659805693e-17 3.09419508394836e-16
5710-5660 4 1942 2447 1503 967.20947115522 6.72986 0.803651056061458 -8.3741106058303 5.56424817659066e-17 3.09490868210231e-16
28330-28790 14 1619 1209 1105 652.278455720576 4.33483 0.517671737015759 -8.37370888635272 5.58325831094972e-17 3.10534916865768e-16
5700-5650 4 1933 2410 1521 964.243342162565 6.72538 0.803262217256052 -8.37258550824103 5.63675940939299e-17 3.13497144591889e-16
27090-26790 13 1842 1248 892 639.554182707111 4.41548 0.527408090951577 -8.37203948019926 5.66294640378237e-17 3.14926560097122e-16
28260-28220 44 2425 1946 1388 956.63495129209 3.20827 0.383290957397406 -8.3703377016522 5.74533427726037e-17 3.19453495018375e-16
28920-28870 42 2201 3174 2590 1382.36529229362 3.8235 0.456795320552507 -8.37027219963366 5.74852893014215e-17 3.19603715804799e-16
5710-5650 4 1948 2440 1483 962.488591394525 6.7228 0.803193809111875 -8.37008824374487 5.75751016665298e-17 3.20089325720242e-16
29130-28930 19 1539 1669 1030 700.864138301615 3.99197 0.477004674138309 -8.36883022555545 5.81930213897597e-17 3.23496916900032e-16
29830-29770 312 10225 11818 9207 5431.63105020264 2.87448 0.343551081865775 -8.36696904727769 5.91192192562884e-17 3.28561167536556e-16
29290-29120 33 2021 1933 1164 844.581053234971 3.45148 0.412561767614553 -8.3659608812576 5.962697885399e-17 3.31354690494424e-16
29700-29710 115 4764 7121 6089 3155.87776386768 3.5547 0.42491277563508 -8.36571677829463 5.97505658916647e-17 3.32013021904875e-16
28980-28660 13 1399 1711 1012 680.764340584504 4.50631 0.538758449956024 -8.36424271223072 6.05022589764421e-17 3.36146703863715e-16
28240-28200 52 3073 2330 1430 1115.74660893333 3.18888 0.381284375416824 -8.36351715279795 6.08756722509035e-17 3.38177894815125e-16
29740-29700 299 11347 17013 15094 7674.09328752262 3.45545 0.413419292203122 -8.35821193773613 6.36759768163455e-17 3.53597872201427e-16
29500-29420 424 15185 16288 16029 8358.98593075285 3.06157 0.366327893377664 -8.35744827815559 6.4089389684073e-17 3.55878347050949e-16
28260-28270 29 1777 2902 2219 1193.44691356392 4.15259 0.496921093454703 -8.35663702302456 6.45314686804664e-17 3.58287113842692e-16
1330-1250 19 1643 1412 965 659.959918935541 3.90351 0.467162801155061 -8.35577580960183 6.50040626878973e-17 3.60880113402391e-16
28340-28840 6 1621 1432 1236 710.105830247099 5.69401 0.681996481516667 -8.34903332621247 6.88239180900996e-17 3.81988505703173e-16
21640-21670 18 1744 1332 937 653.649875112399 3.96922 0.475448365777812 -8.34837762721934 6.92069991211868e-17 3.84081813654795e-16
28920-28300 17 1661 1291 962 641.258740321594 4.02501 0.48222644369198 -8.3467279244609 7.01801358177161e-17 3.89465814066731e-16
28260-28240 36 1994 1852 1340 869.513039497872 3.36492 0.403177407499007 -8.34600665031397 7.06098337071978e-17 3.91816892194982e-16
29860-29710 34 1991 1747 1526 892.233266915745 3.48801 0.417944542669802 -8.34563205420982 7.08340213748941e-17 3.93044099092067e-16
28440-28260 122 4574 5651 4438 2543.63532028684 3.14529 0.376879419252108 -8.34561776876874 7.08425847840243e-17 3.93074795419103e-16
27660-27620 115 4262 4017 2756 1872.59952071244 2.77355 0.332368047665092 -8.3448221199357 7.13211520688024e-17 3.95696294230772e-16
29790-29660 118 4741 4397 4265 2328.67948917718 3.06287 0.367117063247174 -8.3430268653299 7.24127069120266e-17 4.01649230271302e-16
27610-27550 12 1333 1566 1213 693.150521270664 4.64925 0.557358515206686 -8.34158316735809 7.3302445451045e-17 4.06514759286503e-16
29360-29270 448 14435 16027 13274 7632.20628604218 2.84183 0.340711083167458 -8.34088525903941 7.37364174787934e-17 4.08903958195062e-16
21640-21620 151 5871 4914 3105 2325.01263582316 2.68897 0.322400695236886 -8.34045288853064 7.40065433815999e-17 4.10384385917382e-16
26990-27000 45 2284 3920 2509 1493.8074844719 3.83629 0.460091085825623 -8.33811677180207 7.54830145904387e-17 4.18482299454538e-16
29870-29800 18 1542 1382 1024 654.443460183879 3.97051 0.476223618032282 -8.33749532750193 7.58806468349294e-17 4.20650826176106e-16
29120-28930 12 1357 1537 1025 650.31203808666 4.55628 0.546495952516652 -8.33726429331939 7.60290006137929e-17 4.214372038469e-16
29280-28690 8 1434 1358 1125 651.398785150701 5.15021 0.618127416663497 -8.33195065348161 7.95210954240726e-17 4.40643581199072e-16
29290-29150 44 2182 2105 1614 999.735178478496 3.27367 0.392993363283884 -8.33009680465287 8.07762774173501e-17 4.47579689458499e-16
27870-27870 10 1372 1414 1003 626.723596353988 4.76875 0.572550824257209 -8.32894943549919 8.15628916842939e-17 4.51880374479914e-16
3510-3470 5 1639 1917 1249 790.135306370477 6.11372 0.734111902798118 -8.3280464097328 8.21872969543496e-17 4.55281390809574e-16
29500-29680 18 1447 1708 1425 781.309353963898 4.23062 0.508051429641385 -8.32714546825492 8.28149581951071e-17 4.58719163996563e-16
23320-23260 27 1710 1684 1383 809.198960605637 3.68491 0.44261558877874 -8.32530861964253 8.41093198547379e-17 4.65848945223128e-16
29590-29430 88 3881 3301 3343 1820.56360535752 3.13353 0.376488541487686 -8.32305111089113 8.57274580272586e-17 4.7473007697278e-16
28930-28860 60 2863 4112 3722 1877.3975338867 3.74884 0.450421572509036 -8.32295641831699 8.57959985276736e-17 4.75069054961288e-16
29590-29590 29 1934 1522 1176 768.870152691233 3.50367 0.421156357217292 -8.31915745391977 8.85907978709913e-17 4.9037687867888e-16
28940-28670 2 4827 5200 3190 2140.28897444903 8.87947 1.0676117390267 -8.31713693503064 9.01136190017027e-17 4.98742284175628e-16
29820-29840 20 1691 1460 935 667.805706463154 3.84543 0.462382325452855 -8.31656681991142 9.05479520766646e-17 5.01103365019893e-16
26910-26820 35 1943 1880 1288 855.053849720116 3.38196 0.406699174335572 -8.31562586597111 9.12693223458324e-17 5.04987755102581e-16
28690-28680 435 14976 20503 17050 9222.15144070735 3.17044 0.38126425639392 -8.31560536783026 9.12850998902768e-17 5.05053500992968e-16
27230-27120 37 2892 1939 1189 966.897411059049 3.48288 0.418935529118889 -8.31363555432715 9.28138924106192e-17 5.13402330384992e-16
26960-26890 63 2694 2680 1954 1244.98851643448 3.06498 0.368670691288937 -8.31361051980939 9.28334835349964e-17 5.13488794522159e-16
27680-27480 20 3095 1446 1092 882.119634217604 4.2555 0.511933503998676 -8.31259569639351 9.36310907174742e-17 5.17856410037743e-16
26960-26900 62 2663 2681 1901 1228.69203928588 3.06925 0.369259982417225 -8.31189707652459 9.41840991253096e-17 5.20892780584275e-16
29280-29160 51 2341 2542 1936 1164.69795921236 3.28122 0.394789791334007 -8.3113208882241 9.46426166734775e-17 5.2336168297368e-16
29830-29850 6 1700 1541 953 674.966582878214 5.62111 0.676579961269909 -8.30812557014944 9.72256141997129e-17 5.37370333458794e-16
26850-26870 6 1479 1595 1363 745.098956336114 5.76367 0.694031792372417 -8.30462364049209 1.00136345605468e-16 5.53340148924446e-16
26890-26810 29 1816 1608 1179 767.64694094697 3.50121 0.421610800349617 -8.30436154946426 1.00357614456939e-16 5.54491962445407e-16
29390-29190 93 3910 3047 2685 1643.5196321496 2.89699 0.348863479430337 -8.30407970751932 1.00596095918674e-16 5.55785929176584e-16
28670-29220 8 1778 1318 848 628.692141162179 5.09971 0.614152959395411 -8.30364483301246 1.00965163131282e-16 5.57801231444476e-16
21660-21650 58 2860 2230 1618 1118.53451321397 3.02866 0.36475113973488 -8.30334982598547 1.01216288053783e-16 5.59164795157381e-16
27090-26780 12 1804 1211 868 622.818820565055 4.4939 0.541289135704078 -8.30221188662568 1.02190742780995e-16 5.64403851112172e-16
28910-28300 15 1580 1246 935 616.28762131388 4.15064 0.499956418137395 -8.30201119141947 1.02363561732471e-16 5.65334258266943e-16
29140-28940 22 1584 2006 1128 783.083342646393 3.9394 0.474580793200409 -8.30080726034965 1.03406334898653e-16 5.7097170185268e-16
27100-26790 15 1856 1241 894 642.231431490992 4.2117 0.507491754548988 -8.29904811748516 1.0494885985663e-16 5.79439609027044e-16
28730-28540 88 3456 3159 2469 1550.77369553852 2.89272 0.348598201164531 -8.29815848302331 1.05737562659472e-16 5.83769308555955e-16
3490-3480 4 1724 2849 1749 1055.82860103628 6.8566 0.826491449713225 -8.29603346452842 1.07645222952624e-16 5.94174870605601e-16
28420-28280 227 7943 10033 8348 4604.15618872801 3.1041 0.374174444769502 -8.29586675978345 1.07796303820541e-16 5.94983472370901e-16
28670-29230 8 1773 1296 852 625.496995376201 5.09226 0.614035613891935 -8.29310421618565 1.10330594265831e-16 6.08738326884959e-16
27250-27150 124 5444 3885 2727 2005.58506268147 2.76357 0.333328580936676 -8.29083340605434 1.12457701332376e-16 6.20368847603555e-16
21600-21620 60 2862 2499 1573 1152.31597521144 3.02253 0.364580240223207 -8.29043640374524 1.12833710686453e-16 6.22363659224652e-16
27210-27180 95 4172 3108 2249 1592.40671249968 2.81753 0.339867672311051 -8.29006914781611 1.13182650285758e-16 6.24235220218377e-16
29170-28960 40 2050 2089 1394 928.632815056674 3.30599 0.398840968827853 -8.28898250960871 1.14221337745625e-16 6.29910299216399e-16
28910-28610 9 1402 1295 1125 638.190935473301 4.94864 0.597029218301289 -8.28877553016041 1.1442024665234e-16 6.30980410964059e-16
27250-27180 108 4593 3467 2439 1754.61024158784 2.77029 0.334238634434776 -8.28834594268928 1.14834174385441e-16 6.33236121308107e-16
27690-27460 14 3143 1436 946 850.065886651897 4.7237 0.569999217103254 -8.28720308019516 1.15942578919548e-16 6.39293881383587e-16
2210-2180 11 1353 1440 958 619.154778988579 4.61183 0.556688613512176 -8.28439228893402 1.18713699305317e-16 6.54406554815308e-16
27080-26780 10 1802 1204 858 617.751400211791 4.74858 0.573232499012567 -8.28386177387962 1.19244005112323e-16 6.57301910513303e-16
28250-28200 54 3042 2304 1443 1112.05650232755 3.12741 0.377584370420355 -8.28268385830526 1.20429821049474e-16 6.63753767819324e-16
28400-28440 41 2161 3059 2709 1384.72592371911 3.86155 0.466265225847535 -8.28186885445592 1.21257089233362e-16 6.68171288496094e-16
26950-26850 36 1912 1944 1437 894.603074171785 3.40711 0.411422784958425 -8.28128041010914 1.21857869453061e-16 6.71396215507902e-16
27210-27160 108 4734 3423 2471 1773.07185699346 2.78613 0.336446000442493 -8.28105357304221 1.22090244769761e-16 6.72647945245367e-16
28990-28690 26 1677 2204 1237 853.038333385095 3.81915 0.461339500234533 -8.27839520971198 1.24846292244968e-16 6.876276904135e-16
28350-28810 12 1565 1146 1045 620.728058672362 4.48809 0.542147165242008 -8.2783672569905 1.24875595590356e-16 6.87759874286503e-16
28410-28450 34 1871 2673 2102 1147.93647117586 3.86105 0.466476343170812 -8.27706295157323 1.26250489822836e-16 6.9524359856148e-16
5670-5640 5 1554 2108 1292 818.366738725709 6.16459 0.74478812719232 -8.27697575587501 1.2634293496123e-16 6.95723134721535e-16
28800-28360 17 1509 1354 1274 700.137801719358 4.15341 0.501813571384065 -8.27680301761013 1.26526269707253e-16 6.96703103865959e-16
23320-23280 18 1434 1535 1240 711.895229778584 4.09395 0.494704827394116 -8.2755439160209 1.27870557454043e-16 7.03955811542234e-16
29290-29170 56 2475 2587 2022 1211.80755284766 3.20077 0.38677936882659 -8.27542879050104 1.279941723306e-16 7.04606424373122e-16
29500-29670 13 1339 1460 1223 680.36772972482 4.50484 0.544454384303758 -8.27404932463131 1.29484555920753e-16 7.12689942962098e-16
26880-26770 12 1416 1263 1155 643.898803661359 4.54138 0.548892809654121 -8.27371645342654 1.29846747018088e-16 7.1465312758215e-16
27650-27620 116 4221 4022 2735 1864.1961735612 2.75364 0.332828379427457 -8.27346002908836 1.30126438648798e-16 7.16162102609808e-16
27100-26780 13 1816 1204 870 624.480103879039 4.38055 0.529517384178208 -8.27271595010194 1.30941400537706e-16 7.20555568143114e-16
1970-1830 22 1545 1545 1144 709.707321194333 3.79389 0.458617043485852 -8.27246154801126 1.31221190438758e-16 7.22064577305059e-16
28910-28850 72 3221 4914 4277 2180.15792935873 3.70038 0.447372420731042 -8.27135934706901 1.3244020923099e-16 7.2861781633358e-16
27920-27890 32 1971 1674 1136 790.809783626608 3.39933 0.411016505070296 -8.27055287695167 1.33339221076068e-16 7.33501476197767e-16
29150-28930 22 1597 1795 1032 730.727465701796 3.83743 0.464088353969264 -8.26875672289067 1.35363162058297e-16 7.444457216091e-16
27130-26820 37 2329 1616 1390 887.908098996505 3.35541 0.405819229189637 -8.26823469607586 1.35957052056663e-16 7.47616765200266e-16
28350-28800 20 1690 1278 1162 689.332776594538 3.89157 0.470673145193485 -8.26809795277866 1.36113043840105e-16 7.48411075552151e-16
28260-28280 26 1639 2726 2108 1121.406756787 4.22151 0.510658630901729 -8.26678705600773 1.37617450453983e-16 7.56586737910961e-16
26970-26860 50 2313 2323 1584 1048.61382360043 3.15414 0.381700137331988 -8.26341023962076 1.41568663225332e-16 7.77847820357153e-16
29510-29660 18 1448 1613 1455 773.243569087459 4.2153 0.510301029551976 -8.26042086269469 1.45159735273442e-16 7.97308661170248e-16
29520-29660 21 1518 1774 1593 840.085756058781 4.11065 0.497750351192339 -8.25846355303479 1.47559507644474e-16 8.10249475175055e-16
27590-27480 11 1372 1320 1235 663.954107531862 4.71334 0.570796961836289 -8.25748011097899 1.4877998468818e-16 8.168819331209e-16
29090-29030 92 3843 6161 5001 2629.77294992477 3.61513 0.437857284286247 -8.25640943803614 1.50120034941357e-16 8.24204629132261e-16
29330-29190 56 2529 2339 1943 1162.74307088412 3.13893 0.380249544938434 -8.25492305021984 1.52000139796748e-16 8.34315024019823e-16
29380-29260 448 14398 15321 13367 7537.8728367611 2.82304 0.341987449293654 -8.25481319320472 1.52140013637701e-16 8.35012087039732e-16
29820-29760 375 12138 14578 11840 6737.52925191089 2.92202 0.353982268489274 -8.25469630059838 1.52288984798189e-16 8.35794331010333e-16
27140-26850 7 1615 1213 1050 634.965777070998 5.30769 0.643043448736477 -8.2540121980199 1.53163712106154e-16 8.40559444252795e-16
29590-29450 79 3459 3012 2975 1632.94329689196 3.13219 0.379504296339095 -8.25337176818432 1.53987085735621e-16 8.45042338115788e-16
29190-28980 42 2061 2373 1536 1007.12583569409 3.35414 0.406401195290391 -8.25327176864523 1.54116044221886e-16 8.45642664787235e-16
29800-29630 70 3435 2405 2327 1385.62373976454 3.06748 0.371735080152075 -8.25178624862971 1.56044343830865e-16 8.56187113974029e-16
3630-3620 28 1687 1909 1210 803.92066637994 3.62173 0.438904550232069 -8.25174258317246 1.56101382782551e-16 8.56463836228038e-16
27040-26970 55 2454 3261 2038 1316.9019219893 3.35194 0.406217727659885 -8.25158012035946 1.56313783935271e-16 8.57592907251392e-16
29150-28940 27 1708 2043 1159 815.530603844186 3.69697 0.44809455882319 -8.2504298841637 1.57825755203902e-16 8.65741599783829e-16
28680-28670 406 13833 18311 15707 8414.53825330971 3.13652 0.380245410513332 -8.24868357752623 1.60148857525067e-16 8.78299033804575e-16
29780-29660 123 4761 4543 4361 2378.9644588684 3.03265 0.367711153612167 -8.24736849279025 1.6192053041485e-16 8.87865154723171e-16
6550-6520 51 2497 2514 1447 1072.7879509546 3.15893 0.3830378968583 -8.24704693823669 1.62356658072525e-16 8.90181304535486e-16
6550-6550 32 1886 1870 1143 811.887453551798 3.43844 0.417006183867519 -8.24553155302783 1.64427629864302e-16 9.01345625216829e-16
28400-28390 237 8598 12602 10634 5600.72380058746 3.33251 0.404248995532273 -8.24370869255396 1.66953336265567e-16 9.14958755486075e-16
23330-23280 21 1489 1573 1204 719.280900638886 3.88221 0.47095789161133 -8.24322500196546 1.67629921400819e-16 9.1862783822349e-16
21660-21640 77 3434 2690 1890 1338.91250316521 2.8729 0.348631248662069 -8.24051944879976 1.71464589763204e-16 9.39483366627006e-16
21600-21610 67 3077 2691 1660 1234.56446256919 2.96032 0.359246437314784 -8.240347443379 1.71711281475175e-16 9.40795279033503e-16
26970-26850 37 1923 2068 1372 901.787516707667 3.37838 0.409988838787337 -8.24018266210553 1.71947940413854e-16 9.42012312876104e-16
28710-28660 372 12246 15361 12654 7050.66001523262 3.00244 0.364393850889301 -8.23955295436286 1.7285529308777e-16 9.46903208765627e-16
29530-29660 22 1538 1790 1612 850.114317721276 4.05968 0.492740976825384 -8.23898166347268 1.73682555191325e-16 9.51394767305643e-16
29300-28690 10 1365 1265 1075 618.460399516554 4.74907 0.576468510228654 -8.23821883368576 1.74793265001083e-16 9.57438544869279e-16
28760-28590 66 2921 2385 1868 1211.7403598307 2.95453 0.35866464453036 -8.23758724099381 1.75718185363321e-16 9.62342234914127e-16
29870-29830 14 1481 1209 964 603.328430678743 4.22051 0.512447880611255 -8.23598458980749 1.78086859440129e-16 9.75067477245346e-16
28960-28780 85 3669 4900 4660 2330.25556518372 3.55309 0.431414349336852 -8.23591123365791 1.78196027922073e-16 9.75624005263266e-16
3530-3460 6 1394 1678 1288 730.495339373407 5.73502 0.6965076742954 -8.23397002589574 1.81109024438456e-16 9.91321536468324e-16
29800-29760 467 15592 20392 17340 9372.78333091783 3.0884 0.375209680601446 -8.23112776185986 1.8545903295979e-16 1.0150461254388e-15
29470-29400 247 8044 7896 6638 3922.4975735544 2.73553 0.332340714552581 -8.23111442019801 1.8547969295938e-16 1.01511635445249e-15
28930-28610 12 1404 1243 1163 640.989911922159 4.53472 0.550985279576054 -8.23020283041517 1.86896706420612e-16 1.02278522564089e-15
29810-29840 17 1610 1387 860 627.136421011998 3.99252 0.485184498882287 -8.22887559107649 1.88978923498786e-16 1.03391827391619e-15
29370-29210 132 4883 4245 3800 2231.51426854433 2.83003 0.343921119268765 -8.2287148624903 1.89232627138817e-16 1.03521894954607e-15
29510-29700 23 1543 2014 1745 915.738594697904 4.10374 0.498719878293088 -8.22854920204518 1.89494466905583e-16 1.03656391156494e-15
26990-26990 56 2560 4324 2729 1649.33577367486 3.65944 0.444778941274853 -8.227539350156 1.91098362228811e-16 1.0452051893964e-15
29080-29020 94 3843 5939 4827 2558.34387417876 3.54239 0.43056548393441 -8.2273014637102 1.9147812826338e-16 1.04719396423081e-15
27120-26800 16 1806 1189 926 635.457533605735 4.10109 0.498525068301901 -8.22644792917117 1.92846859438117e-16 1.05459059815033e-15
29450-29390 344 12345 20173 16362 8609.37049588337 3.418 0.415537683175601 -8.2254763026139 1.94416705476636e-16 1.06308569617759e-15
22460-22410 12 1305 1442 1237 675.485600424229 4.61136 0.560703138628497 -8.22425121001807 1.9641404036228e-16 1.07396199088243e-15
22460-22400 13 1310 1448 1175 664.162916222103 4.46958 0.543490937378431 -8.22383075144842 1.97104188629739e-16 1.07764473329756e-15
23700-23710 28 1698 1668 1159 756.546325453158 3.53163 0.429459477240026 -8.22344062631592 1.97746684913866e-16 1.08106634481981e-15
22480-22410 14 1386 1340 1232 670.494475410477 4.37481 0.53214748054636 -8.22105545199905 2.01719963651718e-16 1.10260201857768e-15
26930-26850 55 2417 2537 1997 1190.2345617017 3.20083 0.389350404795283 -8.22094883679917 2.01899391476072e-16 1.10353625411829e-15
27100-26870 59 2712 2201 1795 1134.60112695917 3.02412 0.367918440526416 -8.2195325256802 2.04297949817021e-16 1.11655210118744e-15
27900-27880 23 1593 1482 1059 688.133308774943 3.68272 0.448061643816316 -8.21921654258986 2.04836895694763e-16 1.11935607335918e-15
28330-28850 26 1703 1471 1187 731.147157239733 3.59075 0.436887608323732 -8.21893482442925 2.05318580446223e-16 1.12194101670719e-15
21640-21600 131 5258 4280 2684 2038.87235253287 2.70532 0.32920237967058 -8.21781456237908 2.07245090016007e-16 1.13237278031247e-15
1960-1820 14 1316 1478 1086 650.760527684061 4.33127 0.527154024579544 -8.21633390775008 2.09818729228607e-16 1.14629006189481e-15
26910-26830 39 1980 1933 1494 916.529787546401 3.32393 0.404620009619638 -8.21493972270211 2.12270857519234e-16 1.1594912209663e-15
27640-27620 107 3880 3928 2620 1773.21334444143 2.80009 0.340856196679511 -8.21488448624618 2.12368588418653e-16 1.15997619461865e-15
28910-28630 9 1387 1231 1078 615.915842435236 4.89685 0.596127672946131 -8.21442589519786 2.1318169689204e-16 1.16436841902156e-15
29280-29120 31 1852 1804 1108 788.726549646401 3.44263 0.419319635061603 -8.21004072796411 2.21113481514762e-16 1.20723305886397e-15
29370-29260 426 13584 14771 12770 7198.48582104022 2.82951 0.344673248985295 -8.20925238850285 2.22569946071528e-16 1.21508272596392e-15
28900-28730 50 2361 3429 2818 1499.13486698518 3.68566 0.449006235343307 -8.20848445255975 2.23997806819801e-16 1.22282640552029e-15
29790-29670 130 5087 5022 5055 2654.08399084317 3.11377 0.379358076306712 -8.20800695764745 2.24890185346782e-16 1.22764630520827e-15
26880-26760 13 1410 1240 1168 643.158354487753 4.42246 0.538937852535915 -8.20588189230293 2.28904359687172e-16 1.2493487802271e-15
28690-28670 429 14458 19317 16569 8859.661462593 3.1312 0.381584223336581 -8.20579899053445 2.29062381452813e-16 1.25015863474836e-15
1960-1830 26 1609 1648 1205 750.52154976525 3.62949 0.44232421886226 -8.20548924779124 2.29653744247345e-16 1.25333337611756e-15
29780-29670 136 5227 5280 5221 2753.5538237964 3.10131 0.377980485342697 -8.20494023365439 2.30705625591204e-16 1.25902102059726e-15
27110-26790 17 1865 1239 892 644.15871718712 4.03209 0.491666554916434 -8.20085385624795 2.3868555891101e-16 1.30207641665926e-15
29590-29490 184 6175 5928 4991 2963.01396951228 2.75659 0.336212586076503 -8.19894463527196 2.42506575748847e-16 1.3225869648954e-15
29870-29810 20 1658 1283 979 645.639934907743 3.79532 0.462966637976852 -8.1978366692172 2.44751585213387e-16 1.33460631011859e-15
28340-28810 9 1520 1118 1024 603.635872023922 4.86771 0.594103896199617 -8.19336507293236 2.54022191724926e-16 1.38451757391329e-15
26900-26820 34 1861 1768 1242 816.080870855992 3.35562 0.409569834151672 -8.19302526620869 2.5474067240309e-16 1.38837520975575e-15
27150-26850 7 1574 1183 1036 621.893196646476 5.27738 0.644139828128354 -8.19291380192364 2.54976786325256e-16 1.38958089453646e-15
29490-29360 339 11481 11853 11297 6080.80225589409 2.91953 0.356381002823517 -8.19215730364906 2.5658498095283e-16 1.39819190116631e-15
27110-26780 15 1823 1200 868 625.836564524891 4.17374 0.509503659675894 -8.1917731127592 2.57405533540503e-16 1.40248647145666e-15
23710-23710 31 1758 1754 1207 790.571233850496 3.44579 0.420646975841138 -8.19164724546474 2.57674922259896e-16 1.4038952592202e-15
27680-27490 21 2969 1411 1061 854.266067338363 4.13671 0.505072635375803 -8.19032071357119 2.60530997959208e-16 1.41933679965425e-15
29850-29860 7 1531 1272 917 603.970199390573 5.23517 0.639198395093424 -8.19020526457257 2.60781035239018e-16 1.42063928242001e-15
29860-29860 7 1527 1272 917 603.451968502797 5.23391 0.63922895466903 -8.18784967088726 2.65934697976987e-16 1.44847113398059e-15
29590-29420 81 3458 2817 2671 1536.9456670552 3.00386 0.366884261194829 -8.18749135352181 2.66727386432855e-16 1.45272766291785e-15
28920-28270 13 1482 1155 946 590.31846077922 4.29731 0.524896056203595 -8.18698042734151 2.67861713788688e-16 1.45872195317203e-15
29140-28930 18 1451 1688 967 677.784636224681 4.02235 0.491313441809451 -8.18692648688628 2.67981746266327e-16 1.45931433891965e-15
29080-28940 12 1246 1753 1156 698.463206619206 4.66058 0.569281375522168 -8.18678616197119 2.68294256561665e-16 1.46089343446507e-15
29860-29690 23 1607 1444 1313 739.996613729873 3.7897 0.462999766306338 -8.18509244901881 2.72094689182635e-16 1.48127622260852e-15
27600-27550 11 1261 1476 1053 633.780643217209 4.64567 0.567604886992159 -8.18469030824143 2.73004798086338e-16 1.48616843693768e-15
28860-28600 22 1561 1451 1016 668.923541437208 3.70665 0.452938295700733 -8.1835685962181 2.75559299763653e-16 1.49988558957112e-15
28920-28280 16 1526 1207 948 606.834724635857 4.03283 0.492811765834502 -8.18330488426342 2.76163269577349e-16 1.50304684852444e-15
27670-27580 88 3697 3032 2006 1460.17588334086 2.80222 0.342487004601092 -8.18197062998986 2.79239122209673e-16 1.51941877966039e-15
28860-28730 148 5654 7680 7052 3595.49174717226 3.37358 0.412319365491832 -8.18196952552896 2.79241682255624e-16 1.51941877966039e-15
21630-21620 146 5453 4731 2926 2199.10700882948 2.65557 0.324580246129202 -8.18153913526381 2.80241053154787e-16 1.52472862680239e-15
29150-28850 14 1369 1281 1105 631.110571064471 4.28616 0.523931757211461 -8.18075232690702 2.8207715256368e-16 1.53458965273473e-15
29320-29200 51 2374 2235 1977 1130.1607865196 3.23618 0.395595360943708 -8.18053514278456 2.82586059263074e-16 1.53729377012262e-15
29870-29820 18 1556 1247 974 624.19876368495 3.90084 0.476847811406771 -8.18047317406042 2.82731430498978e-16 1.53802007772801e-15
22480-22400 17 1409 1375 1181 669.961302906482 4.08867 0.499825679292194 -8.18019610502709 2.83382303498913e-16 1.54143140629657e-15
28920-28610 10 1369 1208 1105 616.705770327304 4.74484 0.580093960673854 -8.17942571128219 2.85199836136685e-16 1.5511875656157e-15
2280-2180 50 2293 2251 1501 1016.51106708109 3.10765 0.380084923570189 -8.17619813241439 2.92940148169251e-16 1.59281906294477e-15
29360-29200 119 4547 3683 3327 1986.32213982255 2.81083 0.343824828299809 -8.17517014982183 2.95448637187883e-16 1.60632389032087e-15
28710-29290 5 1775 1453 1036 688.501395567505 5.9144 0.723574312708708 -8.17386798608769 2.98656599649024e-16 1.62342491203055e-15
6550-6490 50 2343 2303 1442 1018.09203765784 3.1101 0.380495144127716 -8.17382921099483 2.98752649053998e-16 1.62387894042723e-15
21620-21640 69 3060 2895 1683 1270.73839004015 2.9595 0.362077121597608 -8.17367927823168 2.99124332606238e-16 1.62576293943545e-15
27070-26970 14 1272 1639 1201 695.494255435215 4.42865 0.541899786407994 -8.17244381386214 3.02204452788344e-16 1.64209065508986e-15
29300-28720 28 1710 1554 1322 776.252596682963 3.56945 0.436851869566897 -8.17085523530419 3.06210894965615e-16 1.66372105716045e-15
29390-29260 424 13321 14079 12179 6924.81290131826 2.77803 0.340067451494808 -8.16906487654517 3.10789004692458e-16 1.68802924681541e-15
28960-28770 100 4042 5346 4957 2524.89213876295 3.43087 0.420043374818302 -8.1679011887944 3.13800766667075e-16 1.70417328029985e-15
27690-27450 16 3120 1418 944 845.353648394713 4.52031 0.553477119172171 -8.16711891001732 3.15841547313781e-16 1.71518441411249e-15
2210-2170 20 1463 1532 1008 665.57452670534 3.84004 0.470201034426261 -8.16680743310639 3.16657753333539e-16 1.71954482494074e-15
2190-2170 16 1317 1639 1121 685.209083094699 4.21108 0.515756028211671 -8.16486367495676 3.21798423862034e-16 1.74709435698334e-15
27930-27880 34 1996 1672 1134 794.809992873842 3.31657 0.406240636345325 -8.16405414420991 3.23963578246029e-16 1.75848119181056e-15
29500-29690 17 1349 1655 1388 751.44214404859 4.25726 0.521532845833698 -8.16297653279369 3.26868027589546e-16 1.77402382125969e-15
28500-28280 62 2568 2599 1904 1204.26504820981 3.03906 0.372317770591804 -8.16253277044482 3.28071532092003e-16 1.78040661113125e-15
29270-28690 9 1312 1279 1044 606.187731643706 4.87363 0.597112383803253 -8.16199643329109 3.29531934202369e-16 1.78818236976988e-15
3520-3470 5 1517 1721 1176 727.695287851826 5.99427 0.734432714246818 -8.16176376722215 3.30167455783793e-16 1.79155601085845e-15
23340-23290 22 1470 1616 1244 733.092395425291 3.84158 0.470748579686217 -8.16058583434151 3.33403536288979e-16 1.80866152995825e-15
28670-28670 343 11466 14818 12743 6862.63941221932 3.08369 0.377879227517347 -8.1605185483846 3.3358932880977e-16 1.80951801994407e-15
27650-27440 39 2357 1692 1240 871.840061780632 3.24996 0.398269135704493 -8.16022280195063 3.34407165726507e-16 1.81380253397566e-15
29150-28780 16 1378 1330 1091 638.342106241468 4.10682 0.503322413781511 -8.15941461310377 3.36652168217717e-16 1.8258265361492e-15
27860-27870 10 1310 1311 924 585.229365107989 4.66872 0.572225680906325 -8.15887263507786 3.38165999460864e-16 1.83372998578556e-15
27570-27470 22 1531 1416 1120 682.499552511135 3.73606 0.457970263554693 -8.15786726793098 3.40991937801876e-16 1.84874459902033e-15
27350-27410 2 4469 4759 2682 1913.23138304651 8.71765 1.06879717466141 -8.15650361727855 3.44862184899472e-16 1.86957145014066e-15
29530-29700 28 1661 2229 1953 1014.15476039204 3.96449 0.48607438914468 -8.15614065143144 3.45899611773784e-16 1.87511716800613e-15
26920-26820 36 1879 1861 1281 843.015229416518 3.31881 0.406959698241294 -8.15514113318088 3.48772353048101e-16 1.89013712624847e-15
27600-27540 5 1479 1701 1335 754.692575990618 6.04683 0.741503393665552 -8.15482295112706 3.49691772996113e-16 1.89504063040814e-15
27570-27460 22 1526 1425 1090 676.643593425149 3.72338 0.456593439788896 -8.15469739645719 3.5005523313054e-16 1.89685173756946e-15
21650-21630 129 4971 4032 2657 1955.57381775635 2.66533 0.326853741819247 -8.15449284385847 3.50648176869048e-16 1.89990594578846e-15
3640-3630 16 1401 1528 908 631.854916277965 4.09243 0.501942114464984 -8.15318359616191 3.54466852064958e-16 1.92027559772991e-15
23350-23290 22 1488 1514 1184 706.305517084524 3.78664 0.464452882507381 -8.15291141174641 3.55265861918653e-16 1.92445307461197e-15
26870-26770 12 1365 1203 1091 613.836895746574 4.4714 0.548536802454252 -8.15150261302291 3.59429912263403e-16 1.946674326422e-15
29070-29030 83 3394 5671 4220 2316.31821051919 3.57959 0.43916387458109 -8.15092487479844 3.61151434277074e-16 1.95591640490783e-15
26990-27020 6 1259 2365 1463 858.640668317483 5.96977 0.732491123385635 -8.14995041607821 3.64073519865799e-16 1.97149475156595e-15
27030-26970 71 2872 4070 2811 1679.59310742742 3.33388 0.409077340309154 -8.1497651339778 3.64631751387635e-16 1.97435273101865e-15
29130-28840 10 1337 1221 1117 617.230381148611 4.74603 0.582413656414793 -8.14889686507836 3.6725899543682e-16 1.98816323376164e-15
28910-28620 9 1332 1237 1108 616.336160252476 4.89773 0.601102061109095 -8.1479113705846 3.70263555378543e-16 2.00426112402152e-15
29140-29020 208 7135 10094 7848 4384.41948014763 3.16177 0.388116988248886 -8.14644742286538 3.74771591112798e-16 2.02840939225297e-15
29770-29820 21 1469 1465 1097 676.278680240567 3.7913 0.465396102516305 -8.14639211473315 3.74942961544412e-16 2.02916752184741e-15
26920-26830 39 1944 1923 1513 914.49404187098 3.32057 0.407666794346956 -8.1452926279146 3.78365758045362e-16 2.04717883024877e-15
29090-28930 10 1237 1572 1019 637.384156772116 4.79333 0.588576368032964 -8.14393290082773 3.82641319989959e-16 2.07013935093033e-15
27580-27460 11 1333 1208 1009 591.643778507297 4.54499 0.558177674570742 -8.14255273327997 3.87029845695587e-16 2.09344512957689e-15
28330-28800 7 1529 1161 1045 614.617552600231 5.26016 0.646055500255325 -8.14195837889034 3.88934963242463e-16 2.10348668183392e-15
28660-28680 84 3379 4436 3832 2037.15050885386 3.37086 0.414015060346307 -8.14188238818445 3.89179205925599e-16 2.10471984119666e-15
28330-28860 27 1695 1467 1154 722.972176201905 3.51813 0.43216623161335 -8.14069424842303 3.93017737916569e-16 2.12521309739956e-15
3640-3620 29 1700 1863 1131 781.783838087797 3.52841 0.433435127312276 -8.14057328857153 3.93410610243202e-16 2.12724881490497e-15
28820-28760 112 4462 6539 5941 2991.15969202581 3.51434 0.431806644068545 -8.13869701650727 3.99554458325163e-16 2.16001945347386e-15
27690-27500 16 2652 1264 952 762.481891821031 4.3691 0.536890079961313 -8.13778388954113 4.02578602486554e-16 2.17609601835973e-15
29480-29540 15 1282 1949 1668 848.770783345301 4.61906 0.567632603622069 -8.13741989822346 4.03790367331465e-16 2.1824641295432e-15
23920-23920 24 1636 1863 1006 742.162628315793 3.73193 0.45864020963047 -8.13693606017664 4.05406680774389e-16 2.19110888196128e-15
29290-29070 27 1768 1605 995 718.900275108002 3.51029 0.431415379607287 -8.13667383057426 4.06285349837669e-16 2.19576631990375e-15
28390-28390 228 8067 11619 9953 5221.84512235805 3.28578 0.403881477716386 -8.13550110076292 4.10237909390121e-16 2.21675833273397e-15
27050-26960 35 1802 2285 1462 938.250415708436 3.51985 0.43272528289601 -8.13413401594354 4.1489337703926e-16 2.24144755439883e-15
1970-1820 14 1287 1413 1046 628.058306600087 4.27917 0.526229818217256 -8.13175887481809 4.23105802192513e-16 2.2847678078667e-15
29790-29780 413 13329 17871 14430 8004.56056651689 3.03601 0.373366792847232 -8.13142932988191 4.24257838935596e-16 2.290893394469e-15
21630-21600 127 4912 4163 2575 1948.76349720097 2.68378 0.330073315642485 -8.13086753722045 4.26228907959706e-16 2.30134504060356e-15
29380-29190 102 4111 3124 2817 1717.4610046424 2.82402 0.347339998572518 -8.13040714966054 4.27850919692669e-16 2.30981426189885e-15
26880-26750 7 1408 1246 1167 639.072905583474 5.31659 0.653966536095819 -8.12975213796234 4.30169109243428e-16 2.32213598083324e-15
29830-29700 190 6770 8468 7710 4039.67772813404 3.17463 0.390510834160449 -8.12942300405957 4.31338634247546e-16 2.32835237294477e-15
29700-29720 102 4079 6218 5413 2767.58999122783 3.53785 0.435272261544274 -8.12790141351195 4.36786221846741e-16 2.35736574489582e-15
29310-28700 19 1495 1287 1134 658.54472456015 3.89965 0.479889670779854 -8.12613569929036 4.43192852227279e-16 2.39154461707496e-15
28410-28420 158 5729 8297 6878 3670.59648065955 3.30699 0.406958667240789 -8.12609752465422 4.43332380990821e-16 2.39219798772751e-15
27230-27130 87 4681 3038 2032 1593.56837573809 2.95149 0.363250072828673 -8.12522680832109 4.46526640322101e-16 2.40923353100182e-15
28840-28750 179 6471 9243 7965 4169.59443295423 3.31099 0.40750071835511 -8.12511236702617 4.46948155862896e-16 2.41120683020227e-15
29870-29840 11 1421 1154 868 563.557639252394 4.47433 0.550711342346853 -8.12463785759782 4.48700078904971e-16 2.42055744192735e-15
6550-6500 54 2462 2392 1468 1056.13729936847 3.04976 0.375487001441214 -8.12215668365121 4.57971548674417e-16 2.46975132944944e-15
27090-26880 53 2482 2011 1655 1039.79864085914 3.0541 0.376029907996596 -8.12194948681323 4.58754273539287e-16 2.4738695271496e-15
29330-29210 63 2614 2656 2194 1283.77029304236 3.1108 0.383029324706726 -8.12155943534997 4.60231344578746e-16 2.481628345456e-15
27020-27040 4 1595 2236 1602 911.183428393272 6.64319 0.818201979820008 -8.11925440458527 4.69056349578498e-16 2.52868818234082e-15
28690-29190 5 2207 1311 1012 717.050258429892 5.97374 0.735889068722563 -8.1177132619783 4.75049550723324e-16 2.56025250383597e-15
23330-23270 29 1647 1689 1245 772.919825148103 3.51113 0.432658749414179 -8.11524144668448 4.84819898426657e-16 2.61214925952485e-15
29590-29440 85 3517 3090 3035 1670.37714697989 3.05644 0.376637370770732 -8.11507585244582 4.85481474920119e-16 2.61560507116885e-15
28340-28830 5 1679 1335 1264 707.915551642082 5.95409 0.733760204214891 -8.11448459115383 4.87850929330301e-16 2.62804328886462e-15
28390-28270 179 6186 7824 6612 3613.36256337259 3.09693 0.381684064251176 -8.11384435987133 4.90429480793299e-16 2.64171440096652e-15
27080-26930 26 1539 1811 1315 791.096675734742 3.70732 0.45693546042161 -8.11345425357774 4.92007226227762e-16 2.65010289212237e-15
29280-29210 50 2283 2644 2316 1256.06155816944 3.42309 0.42191409236422 -8.11324193424934 4.92868031164955e-16 2.65440867222493e-15
21610-21640 56 2662 2545 1441 1101.45855136344 3.0584 0.376990766987457 -8.11266656946399 4.95208196446404e-16 2.66667968576433e-15
29800-29610 67 3529 2218 1968 1287.27676501547 3.02298 0.372644176150017 -8.11224218176907 4.96941310226689e-16 2.67579020418133e-15
29540-29660 26 1590 1843 1652 876.953508875679 3.85934 0.475748379040515 -8.11214590752438 4.97335305846737e-16 2.67768930032995e-15
21640-21610 156 5882 4916 3016 2310.92150150946 2.63029 0.324264757091241 -8.11153988806113 4.99822475202261e-16 2.69085694426128e-15
29520-29700 28 1635 2211 1919 1000.48856096499 3.9445 0.486297407622282 -8.11128195575353 5.00884772205417e-16 2.69635205960962e-15
29320-29360 66 2689 3609 2243 1455.0850437612 3.22882 0.39806654660257 -8.11126652949798 5.00948375869949e-16 2.69658250234781e-15
23310-23280 16 1318 1428 1127 653.775450083799 4.1419 0.510655112699382 -8.1109441745974 5.02279292821719e-16 2.70352230709362e-15
29410-29260 346 10848 10705 9368 5400.09031778724 2.70925 0.334075807882529 -8.10968636310034 5.07505865460394e-16 2.73131425144224e-15
27900-27870 24 1562 1474 1056 682.965944624633 3.60848 0.445009113060923 -8.10877863073262 5.11311016661689e-16 2.75145036853223e-15
1270-1270 19 1548 1591 870 654.615543389971 3.89174 0.479989174140598 -8.10797473888607 5.14704340811863e-16 2.7693656378869e-15
23920-23930 20 1535 1801 935 700.741189728875 3.91639 0.483103183374365 -8.10673646901786 5.19974691322866e-16 2.79714242787123e-15
29300-29170 57 2390 2520 1881 1160.03866528091 3.10897 0.38351654970184 -8.10648729121007 5.21041656752782e-16 2.80264950558482e-15
29280-28730 30 1715 1627 1381 802.792851264349 3.51693 0.43387198171771 -8.10590823311907 5.23529490597851e-16 2.81579779525585e-15
28710-28760 21 1398 2131 1471 853.294815098558 4.13383 0.509987795382374 -8.10575239520913 5.2420102080194e-16 2.81929267388584e-15
29310-28710 18 1456 1267 1112 644.770060597441 3.94818 0.487099853599518 -8.10547983929975 5.25377548425676e-16 2.82538597811701e-15
29100-29030 125 4728 7589 6070 3227.53535368587 3.46425 0.427459678702498 -8.10426490974764 5.30653700247791e-16 2.85340515492975e-15
26930-26930 18 1397 1487 1379 730.250898679895 4.13119 0.509757831967618 -8.1042290123944 5.30810385528094e-16 2.85412932042743e-15
27210-27190 95 3882 2966 2195 1520.80403641337 2.74788 0.339115523565778 -8.10307000304263 5.35893817523018e-16 2.88086527582645e-15
29770-29790 173 5941 7872 6325 3521.31692244893 3.10936 0.383768311735702 -8.10217213826887 5.39864814927755e-16 2.90173142183138e-15
28250-28260 27 1562 2127 1620 911.29391884222 3.86049 0.476539410282608 -8.10108376579566 5.44717265900251e-16 2.9274489335745e-15
27210-27150 119 5167 3612 2550 1884.36086644149 2.7315 0.337201551847998 -8.10050829445947 5.47300318594354e-16 2.94108712441483e-15
27920-27910 27 1779 1452 1017 701.327591877776 3.47342 0.42888677613745 -8.09868603422458 5.55559574392076e-16 2.98472862162001e-15
2250-2180 17 1337 1457 1027 639.477473769334 4.02042 0.496431987878788 -8.09862795519635 5.55824822894358e-16 2.98602994509307e-15
29810-29770 393 12165 14681 11789 6759.46518730196 2.85624 0.352849570108944 -8.09477103172108 5.7372165197276e-16 3.08102735903702e-15
23320-23270 27 1584 1649 1296 768.248264784372 3.60799 0.445748232956051 -8.09423909625753 5.76234072347811e-16 3.09426338253026e-15
1280-1240 21 1506 1572 943 663.813012875174 3.7643 0.465164482607664 -8.09241321646399 5.84940763387694e-16 3.14062642492991e-15
26900-26830 39 1933 1849 1461 890.076821071255 3.28022 0.405347044942929 -8.09237655988647 5.85116880716441e-16 3.14144194776834e-15
21660-21660 50 2447 1919 1455 974.582503919205 3.04455 0.376234556160051 -8.09216008207386 5.86158019043545e-16 3.14690143375053e-15
26950-26910 46 2083 2199 1557 990.512374518722 3.19347 0.39467324619891 -8.0914219914096 5.8972156749357e-16 3.16563982682941e-15
29760-29660 142 4936 5056 4431 2511.39607338613 2.8981 0.358202116690276 -8.0906898682355 5.93277391924122e-16 3.18446392130147e-15
29130-28850 14 1347 1227 1093 617.199796327243 4.2534 0.525778758250711 -8.0897175633215 5.98032425102108e-16 3.20932270674132e-15
21600-21600 77 3257 2800 1776 1308.00353265336 2.83771 0.350797481297718 -8.08930336339847 6.00069447675078e-16 3.21998780384968e-15
29420-29270 349 10725 10690 9082 5321.06387869715 2.67379 0.330558581357633 -8.08870466330255 6.03025925275077e-16 3.2353167996367e-15
23300-23280 16 1305 1431 1063 638.455588204088 4.10714 0.507877965693522 -8.08685916886086 6.12229880004873e-16 3.28439034082995e-15
23910-23920 21 1535 1744 942 694.156850837352 3.83044 0.47366214630012 -8.08685543193361 6.12248656732794e-16 3.28439034082995e-15
29080-28980 104 3854 5267 4143 2311.87538915997 3.24109 0.400787820901461 -8.08680920352793 6.12480984933758e-16 3.28550073703555e-15
27220-27130 81 4331 2829 1909 1484.00387784358 2.95184 0.365106049283347 -8.08487408739378 6.22284537944204e-16 3.33753716487674e-15
29140-28840 11 1311 1200 1110 609.803244672504 4.58899 0.567631921507351 -8.08445362294115 6.24435027145512e-16 3.3487939935464e-15
28270-28270 39 1944 3212 2473 1326.93852174777 3.8725 0.479098397498384 -8.08289433629545 6.32474210416755e-16 3.39078558170673e-15
28930-28630 11 1363 1143 1105 606.554711814065 4.58122 0.566782333025891 -8.08285066330073 6.32700836412923e-16 3.39186032155051e-15
27870-27880 8 1291 1330 920 583.33386110571 4.98969 0.617368028782752 -8.08219888071987 6.36092561266059e-16 3.40962020666239e-15
29150-28800 14 1327 1245 1082 614.990044987341 4.24814 0.525651565743571 -8.08167466696479 6.38833441226302e-16 3.42374591129632e-15
2200-2190 7 1256 1495 1082 639.457197345639 5.31764 0.658092572481565 -8.08038929986927 6.45603399106716e-16 3.45959966783072e-15
26870-26760 13 1360 1180 1108 614.107452788914 4.35471 0.538956353129673 -8.0798975408751 6.48212120754913e-16 3.47343550139632e-15
27630-27440 23 1596 1370 985 654.759446844074 3.60922 0.446728590703838 -8.07922863560014 6.51777261637566e-16 3.49225063082282e-15
29150-28840 10 1303 1194 1098 604.430458569777 4.71539 0.583766337746945 -8.07752624922113 6.60938054848792e-16 3.54089561941179e-15
28360-28800 24 1697 1298 1160 695.943452569053 3.63621 0.450197918163758 -8.07690426739704 6.64316577420158e-16 3.55840757576305e-15
6540-6550 32 1812 1771 1092 775.632088313251 3.37046 0.417339950526349 -8.07605651178329 6.68948890589108e-16 3.58292452055719e-15
27240-27120 39 2835 1857 1164 942.737174010868 3.36693 0.416916557245794 -8.07580041603554 6.70354500137409e-16 3.59015645270187e-15
27940-27880 29 1833 1529 1019 722.278953007685 3.41102 0.422399222634435 -8.07534980357696 6.72834804565707e-16 3.60329117036448e-15
6540-6510 60 2585 2554 1569 1124.11905191455 2.98518 0.369715944299964 -8.07425133112873 6.78919074249556e-16 3.63572463690179e-15
2190-2180 8 1208 1529 1062 634.887097556904 5.11285 0.63354083140992 -8.07028477933705 7.0134389639955e-16 3.75441782793749e-15
28800-28370 17 1421 1293 1254 674.822336723457 4.09918 0.507991116468469 -8.06938600068935 7.06525668458813e-16 3.78163530681154e-15
28920-28630 10 1344 1134 1053 590.474741420361 4.68134 0.580168794400874 -8.06893613755025 7.09133433439859e-16 3.79501990566019e-15
29700-29700 159 5686 8111 6846 3629.74176729595 3.28087 0.406671752947117 -8.06761574012435 7.16842400136562e-16 3.835800521013e-15
28470-28280 167 5616 6410 5400 3042.97487615425 2.94308 0.364811513200967 -8.06738923191137 7.18173110521953e-16 3.84276253368745e-15
28480-28280 107 3867 4748 3840 2168.17182334522 3.10252 0.384576318213208 -8.06736811671084 7.18297283911454e-16 3.84326836413444e-15
28480-28260 48 2127 2440 1895 1109.77001964903 3.29952 0.409039727108943 -8.0665025831341 7.23405524114495e-16 3.86996139741435e-15
26860-26770 13 1353 1167 1069 602.580313477278 4.32697 0.536441016993761 -8.06607746762816 7.25927578418895e-16 3.88329327943804e-15
28910-28270 14 1438 1125 926 576.291884473872 4.15315 0.51492349694907 -8.06556798904307 7.28961542779459e-16 3.89904068193757e-15
29130-29020 218 7319 10338 8161 4522.82851788026 3.13801 0.389078171958628 -8.06524421626964 7.30896111069851e-16 3.90890450888508e-15
28710-29210 4 2419 1453 1165 799.606432405077 6.45491 0.800348816740676 -8.06512394314536 7.31616040471073e-16 3.91259339167254e-15
23910-23930 17 1439 1686 879 655.769517060931 4.05808 0.503293157196928 -8.06305453894816 7.44113052298855e-16 3.97893358728217e-15
28400-28280 208 6955 8770 7375 4050.51604635375 3.04303 0.377407547290526 -8.06298017108269 7.44566048869952e-16 3.98119168516625e-15
27980-27910 17 1598 1299 812 601.28912373962 3.93062 0.487527390019914 -8.06234868355897 7.48423590811899e-16 4.00132295788649e-15
23930-23940 14 1403 1575 817 617.87255418141 4.25603 0.527998645739168 -8.06068768061093 7.58664355603212e-16 4.05540469086769e-15
28980-28760 63 2728 3703 3363 1719.32317465949 3.54627 0.439955945516656 -8.06050616940258 7.59791780143104e-16 4.06126386624166e-15
26940-26860 62 2558 2542 2120 1241.68396588439 3.08481 0.382742637177964 -8.05974179573939 7.64557691458888e-16 4.08657031539464e-15
27620-27440 16 1368 1255 940 592.082738133967 3.9964 0.495880878368762 -8.05919454130664 7.67987933477518e-16 4.10439745019288e-15
26980-26980 34 1745 2658 1891 1082.77796810443 3.77481 0.468452027075357 -8.05805133726072 7.75202640409614e-16 4.14244318725437e-15
3630-3630 17 1348 1531 941 633.484721526022 4.00684 0.497281570767945 -8.05748462022519 7.7880388081366e-16 4.16151560658949e-15
28960-28650 16 1333 1313 1122 636.693702928198 4.1029 0.509238500457646 -8.05692700556201 7.82363366241898e-16 4.18001885869744e-15
29580-29590 20 1565 1217 1057 640.492895389179 3.78311 0.469561092069581 -8.05670353294846 7.83794379301708e-16 4.18749195187889e-15
29840-29860 6 1523 1271 915 601.580308538817 5.45361 0.676955750566564 -8.05608238962493 7.87785447313934e-16 4.20864118956813e-15
28910-28880 31 1661 2468 1859 1032.9605688243 3.8416 0.476858490702985 -8.0560691963348 7.87870435718342e-16 4.20892182258466e-15
1260-1270 18 1486 1521 849 630.288673786367 3.91559 0.486072421453594 -8.05557562473758 7.91056419068864e-16 4.22541958562612e-15
27240-27130 85 4614 2924 1992 1556.79237581173 2.95136 0.366395432363071 -8.0551115405875 7.94063639216271e-16 4.24130790860378e-15
29150-29020 208 6984 9704 7733 4278.73124668603 3.12523 0.387995533035592 -8.05482100841797 7.95951989259716e-16 4.2512189820952e-15
28670-29240 8 1576 1218 771 569.968117500578 4.95678 0.615417947729849 -8.05433731346348 7.99105644282074e-16 4.26753547605356e-15
29150-28820 10 1325 1153 1111 603.755389127115 4.71374 0.585247369304426 -8.05426171593959 7.99599645632672e-16 4.26999777815619e-15
29190-29010 65 2602 3278 2072 1353.78680895043 3.14374 0.390378318251048 -8.05306093091879 8.07486789297292e-16 4.31158377468313e-15
28420-28450 77 3050 4594 3479 1936.06529746116 3.42465 0.425292891087899 -8.05246162102382 8.11451874934391e-16 4.33222021668077e-15
27230-27190 119 4525 3508 2555 1786.0777200387 2.6501 0.329136946435381 -8.05167266023001 8.16700968612462e-16 4.35952637082076e-15
29180-28950 20 1493 1504 895 640.196403918715 3.78296 0.46984740999994 -8.05146829908535 8.1806606498064e-16 4.36609428078859e-15
27080-27040 41 1985 2589 2231 1183.33891212283 3.62911 0.450788639333208 -8.05057915743164 8.24031588950191e-16 4.39738985716167e-15
28690-29180 5 2132 1274 976 693.633765119907 5.9256 0.73622194514219 -8.04865472175075 8.37090375703072e-16 4.46597445041832e-15
28910-28280 17 1479 1179 932 593.612633265065 3.91101 0.485988196349504 -8.04753826871681 8.4475960771854e-16 4.50596373232674e-15
27610-27540 4 1616 1836 1507 830.627817544141 6.50905 0.809000630607857 -8.04578850501885 8.56918710543411e-16 4.5702566197575e-15
27120-26870 57 2580 2054 1724 1077.42944077255 2.99822 0.372648111773718 -8.04570128101627 8.57529320980157e-16 4.57313703687012e-15
29440-29370 648 20939 32806 25774 13995.8340013073 3.1983 0.397692601358007 -8.04214876333343 8.82766296924684e-16 4.70617546035538e-15
23920-23940 11 1338 1501 795 590.799530023682 4.54375 0.565220582900968 -8.03890423331064 9.06453863274982e-16 4.83086895116793e-15
28820-28590 15 1366 1348 838 583.084332764047 4.06927 0.506278664994319 -8.03760211236254 9.16135460929153e-16 4.88166366216081e-15
27060-27060 10 1201 1426 1305 672.988844836938 4.87214 0.606219535626704 -8.03692593437669 9.21203129268779e-16 4.90786021497525e-15
28740-28570 71 2843 2491 2002 1251.46824133666 2.89301 0.360044012952871 -8.03515358607475 9.3461756259458e-16 4.97748724090846e-15
28930-28620 11 1309 1174 1149 614.086027162093 4.59916 0.572392633140116 -8.03497192423994 9.36003338245031e-16 4.9844580234182e-15
29140-28820 10 1325 1141 1125 604.970201217796 4.71665 0.587113599132443 -8.03361676360308 9.46405015848402e-16 5.03819436756147e-15
27580-27450 11 1283 1172 937 563.689046603101 4.47422 0.55700175864732 -8.03268691617576 9.53607949010796e-16 5.07570571990107e-15
21610-21630 87 3514 3183 1906 1437.20783313127 2.79556 0.348039232509499 -8.03231318002994 9.56518235940434e-16 5.0909871384639e-15
29160-28950 41 2036 2223 1266 920.254048795371 3.25584 0.405377612861602 -8.03162601481519 9.61892050252065e-16 5.11916856787135e-15
28410-28410 216 7397 10582 8915 4735.60193323833 3.22055 0.401026698739737 -8.03077116377417 9.68618742566932e-16 5.15412172631844e-15
28270-28260 43 2023 3179 2454 1330.8708930335 3.73265 0.464899547334519 -8.02892803033924 9.83280151934871e-16 5.23063411968308e-15
27350-27360 400 11748 13434 8348 5758.12056088649 2.58653 0.322158151961654 -8.02875245578155 9.84688131583174e-16 5.23790909555689e-15
27570-27450 22 1477 1391 1018 649.130128849283 3.66204 0.456119707404164 -8.02868083181685 9.85263073661949e-16 5.24075243095188e-15
28940-28610 13 1326 1196 1161 623.875359639423 4.37774 0.545342944250244 -8.02750530485916 9.94746693286449e-16 5.29032908368689e-15
26860-26750 8 1349 1136 1090 598.073938153961 5.0256 0.626090062772507 -8.02695356242745 9.99228856122793e-16 5.31329474999764e-15
26870-26750 7 1359 1186 1109 610.592285853579 5.25025 0.654078479767407 -8.02693538615918 9.9937685179751e-16 5.31386379516066e-15
29290-29140 43 2019 1924 1365 894.780531645982 3.1424 0.391531278525806 -8.02591470968243 1.00772219673046e-15 5.35779807495342e-15
6550-6530 52 2395 2387 1388 1027.53498805021 3.06526 0.381939329839369 -8.02552076494935 1.01096153218416e-15 5.37480040501518e-15
28390-28380 259 8818 12560 10896 5697.06617461031 3.2255 0.401933854115303 -8.02494379380865 1.01572438263346e-15 5.39967943162024e-15
27120-26790 17 1742 1140 882 610.589870636819 3.95311 0.492618540403296 -8.02468255891261 1.01788811931714e-15 5.41096021120213e-15
27980-27960 10 1214 1427 907 587.1248248723 4.67346 0.582397802783911 -8.0245186454596 1.01924808706538e-15 5.41796751044388e-15
29130-28820 9 1326 1139 1131 605.353372048346 4.87139 0.607111786848546 -8.02387891983281 1.02457295105148e-15 5.44604937744807e-15
28720-29210 4 2379 1416 1144 784.029891215642 6.42642 0.801159703327192 -8.02140265526008 1.04544414299243e-15 5.55562239341946e-15
3420-3460 4 1493 2747 1485 951.827976737357 6.70662 0.836242010799363 -8.01995307823074 1.05785567046971e-15 5.62065743863172e-15
26940-26930 22 1450 1575 1424 763.776376285518 3.90187 0.486531772490678 -8.01975374340798 1.05957372306931e-15 5.62886331559659e-15
28830-28760 123 4630 6798 6058 3087.3995020752 3.42219 0.42677662866269 -8.01868732183721 1.06881192974464e-15 5.67770761695976e-15
29300-29150 47 2103 2070 1461 952.600345515616 3.10293 0.386998166810478 -8.01795380134941 1.07521229075583e-15 5.71030380661484e-15
27040-27050 4 1545 1921 1638 863.544315736094 6.56526 0.818834560690612 -8.01780574297538 1.07650875197787e-15 5.71695498500922e-15
28780-28360 9 1272 1186 1099 598.63084286145 4.85511 0.60557303814881 -8.01737705676687 1.08027119889956e-15 5.73670105501295e-15
28720-29290 5 1618 1386 964 641.85248851628 5.81258 0.72505472821357 -8.01674178515913 1.08587061645175e-15 5.76572797327292e-15
28360-28810 16 1496 1111 984 595.918968316957 4.00589 0.499707107563046 -8.01647565572699 1.08822482603824e-15 5.77799169569973e-15
26880-26780 9 1288 1151 1012 576.077343556259 4.7992 0.598671117052369 -8.01642367447055 1.08868524443457e-15 5.78019963337145e-15
27110-26880 55 2484 2006 1604 1029.55371404057 2.98365 0.372209854871426 -8.01603323787934 1.09214963388357e-15 5.79811844526848e-15
27120-26780 15 1699 1101 858 592.138160252646 4.09221 0.51057458294901 -8.01491723011626 1.10211209888599e-15 5.85076868347443e-15
26990-26980 71 2844 4627 2961 1795.83093511685 3.43356 0.428408229679331 -8.01468260787164 1.10421790382669e-15 5.86170776555478e-15
27680-27530 25 2166 1242 1131 742.34450362653 3.67189 0.458180642847697 -8.01406775849384 1.10975518321231e-15 5.89061994380206e-15
29150-28890 14 1315 1187 960 577.51159467175 4.156 0.518635609640556 -8.01332919445206 1.11644279869942e-15 5.92514786179975e-15
22470-22410 14 1274 1317 1202 645.78848637427 4.31969 0.539109637858776 -8.01263227519033 1.12278972393878e-15 5.95810048711497e-15
29280-29200 53 2307 2632 2302 1256.4861662068 3.33684 0.416484376993874 -8.01192990409276 1.12922225970862e-15 5.99198962296584e-15
3630-3610 35 1757 1970 1284 844.101597231922 3.36266 0.41980275488845 -8.01010486114054 1.14610678568783e-15 6.08058863795019e-15
28760-28360 20 1444 1318 1184 668.54373584102 3.84608 0.480172595061294 -8.00978480281226 1.14909335452468e-15 6.096184243565e-15
29140-28770 15 1272 1322 991 600.569086913802 4.11211 0.513409374698833 -8.00940841152172 1.15261539499218e-15 6.11436909951873e-15
29270-28730 28 1600 1572 1304 760.840115503584 3.53964 0.442029418411718 -8.00770548896367 1.16868366282914e-15 6.19808632143372e-15
29150-28830 9 1287 1155 1086 592.878002186108 4.84103 0.604596737630753 -8.00703994631759 1.17502332020699e-15 6.23119883572879e-15
21620-21630 103 3955 3562 2151 1619.51007959273 2.72076 0.339803852773999 -8.00685548962599 1.17678635859178e-15 6.240293097722e-15
1270-1260 34 1912 1960 1078 816.473048634269 3.35676 0.419300286307622 -8.00562779206443 1.18858727173222e-15 6.30184043527486e-15
29760-29670 154 5311 5804 5277 2872.06816869732 2.978 0.372045587353336 -8.0043972073844 1.20053290587771e-15 6.36361451601041e-15
29130-28830 8 1309 1162 1125 604.656528481737 5.04146 0.629864154599799 -8.00404736894307 1.20395042306035e-15 6.38120790346353e-15
27130-26830 41 2286 1606 1371 879.6190886785 3.18819 0.398360685565171 -8.00327676577674 1.21151216531335e-15 6.42023713581192e-15
27600-27510 32 1704 1782 1549 864.059747618031 3.53021 0.441130523912721 -8.00264452630367 1.21775110033234e-15 6.4530357654309e-15
22490-22410 14 1275 1272 1131 623.258867183984 4.26764 0.533302931610696 -8.00227606403315 1.22140166935391e-15 6.47211615647588e-15
23300-23260 29 1595 1653 1245 760.572050692037 3.48715 0.435811611719731 -8.00149768601049 1.22914898852891e-15 6.51210416108453e-15
27240-27190 118 4498 3431 2519 1761.88895522828 2.64221 0.330227581317226 -8.00118797339963 1.23224505145866e-15 6.52797384575908e-15
2220-2180 16 1305 1390 913 599.011222748111 4.01363 0.501651453872294 -8.0008382822529 1.23574999662353e-15 6.5462742896549e-15
5670-5670 5 1338 1921 1193 739.421572362041 6.01743 0.752125928167575 -8.0005624936254 1.23852114370723e-15 6.56015018604292e-15
28940-28620 12 1294 1179 1141 611.915888386905 4.46664 0.558418040368276 -7.99873221029616 1.25706772985157e-15 6.65811504492497e-15
27990-27960 17 1330 1489 915 618.87736558589 3.9725 0.496697506277753 -7.99781820784685 1.26643163150021e-15 6.70688951017487e-15
28450-28470 61 2529 4026 2882 1636.37440796849 3.52086 0.44024569052658 -7.99748810582975 1.26983036815352e-15 6.7243396021753e-15
28460-28260 112 3894 4550 3634 2099.20028349437 2.98545 0.373303634716823 -7.9973769566246 1.27097678321919e-15 6.7301355553754e-15
27680-27500 23 2779 1347 1039 816.341126099593 3.93593 0.492155076236045 -7.99732860120596 1.27147584884409e-15 6.73250330024149e-15
29740-29690 294 9727 13408 11591 6126.64044370871 3.14466 0.393291917199567 -7.9957432348506 1.28794540853107e-15 6.81831800131556e-15
29330-29360 110 3853 5210 3253 2111.2809178968 3.02129 0.377922935355159 -7.99445523674059 1.30148032371669e-15 6.88912738606127e-15
27810-27900 15 2971 1287 903 795.840871517152 4.52645 0.566262723145717 -7.99354763340419 1.3111019170614e-15 6.93949081943558e-15
29140-28830 10 1286 1149 1121 600.282839993521 4.70525 0.588652733311203 -7.99324483160303 1.31432751005903e-15 6.95627951956549e-15
27800-27900 15 2973 1287 903 796.099986961041 4.52692 0.566376960890985 -7.99277658312415 1.31933091839091e-15 6.9824758249765e-15
27670-27470 38 3349 1788 1244 1015.44798152383 3.51603 0.439923686480602 -7.99237324992304 1.32365572019418e-15 7.00479276976611e-15
29360-29410 41 7243 12496 10782 5292.92346739491 5.82071 0.728334473011365 -7.99181168533653 1.32970044752426e-15 7.03592006163677e-15
28330-28870 27 1645 1409 1071 689.164655268947 3.44708 0.431378621888151 -7.99084994231359 1.34011595068805e-15 7.09016423867636e-15
28920-28620 10 1273 1151 1082 590.316176398123 4.68082 0.585786770945501 -7.99065604664831 1.34222551905022e-15 7.10103562036893e-15
29260-28730 25 1504 1523 1254 727.477032587418 3.64114 0.455715943358866 -7.9899337592312 1.35011277239498e-15 7.14247167379775e-15
28400-28380 280 9354 13550 11539 6078.39206469089 3.20582 0.40128650759215 -7.98885990157107 1.3619235758449e-15 7.20407237006644e-15
28270-28280 36 1804 3035 2362 1254.48339472376 3.90771 0.489155387303528 -7.98869529493448 1.36374297203789e-15 7.21340204707947e-15
29580-29390 159 5520 5059 4807 2683.24795628935 2.82737 0.353975070559111 -7.98747463732572 1.37730980370284e-15 7.28411557031265e-15
28230-28180 70 3397 2569 1597 1245.39638389921 2.90768 0.364056566821548 -7.98688459251814 1.38391535269885e-15 7.31860945287355e-15
27130-26840 40 2188 1593 1325 854.002811779434 3.18091 0.398284168737384 -7.98653364569424 1.38785899020388e-15 7.3382676259883e-15
29820-29690 178 6079 7436 6671 3551.27273874596 3.07932 0.385577871779676 -7.98624783442243 1.39107886718673e-15 7.3549927301979e-15
29360-29180 78 3192 2604 1805 1276.18209090856 2.78091 0.348239776426991 -7.98560423460176 1.39835646377596e-15 7.39196423391068e-15
28260-28290 24 1438 2508 1879 1009.41268124644 4.1845 0.524026119569561 -7.9852928995456 1.40189037513537e-15 7.40973892079254e-15
29330-29180 46 2106 2049 1340 922.295400844843 3.08688 0.386599604159421 -7.98470538007868 1.40858318914661e-15 7.44481055419583e-15
1940-1830 20 1380 1377 1058 641.681847463981 3.78571 0.474129122826765 -7.98456280907429 1.4102120471475e-15 7.45311580002513e-15
27580-27470 15 1328 1188 1045 598.83933038375 4.1077 0.514539950981919 -7.9832553211142 1.42523674304074e-15 7.53098812021568e-15
29180-29020 130 4391 5536 4218 2459.57808784181 2.99963 0.375750872941083 -7.98303001638197 1.4278416587373e-15 7.54413771854234e-15
29830-29760 350 10523 12436 9864 5740.09573584364 2.78432 0.348800088176389 -7.98257279881659 1.43314231429849e-15 7.57091028660819e-15
29470-29450 82 3111 3033 2646 1520.90157196889 2.96959 0.372014938387214 -7.98245619978861 1.4344971793692e-15 7.57775896234993e-15
28390-28420 90 3485 5054 4368 2269.85709410577 3.42919 0.429610663293631 -7.98209553881148 1.43869600330993e-15 7.5990106211486e-15
27360-27350 549 15622 18398 11701 7885.33527272287 2.58312 0.323672719848963 -7.98064045169354 1.45575945434526e-15 7.68663280580463e-15
28740-29270 4 1870 1513 1115 726.812425074328 6.31632 0.791454742886222 -7.98064105655365 1.45575232004948e-15 7.68663280580463e-15
27690-27540 17 1683 1077 974 613.400427802942 3.95948 0.49619558856423 -7.97966612395893 1.46729642506859e-15 7.74660345420157e-15
28970-28780 87 3434 4630 4274 2174.18262404549 3.41553 0.428047043482594 -7.97932774986123 1.4713241289639e-15 7.767235264534e-15
28730-29210 4 2288 1380 1130 763.54429587475 6.38803 0.800595784557017 -7.9790982110259 1.47406255205217e-15 7.78105805514372e-15
29480-29430 116 3973 3742 3020 1851.22971882241 2.74288 0.343766837470503 -7.97890765054626 1.47633977249669e-15 7.79276147112458e-15
29440-29240 172 5780 5047 4572 2673.11665767207 2.70274 0.338788575871826 -7.97766307790866 1.49129801696645e-15 7.87043605453968e-15
29530-29710 19 1335 1843 1687 846.331013920363 4.26852 0.535077503586861 -7.97738999917696 1.49460000680939e-15 7.88722053080634e-15
29830-29690 138 4886 5830 5328 2820.18722963645 3.11527 0.390542410506695 -7.97678788371103 1.50190608003044e-15 7.92480819522065e-15
27690-27530 18 1961 1092 994 656.919389047339 3.97653 0.498552977952154 -7.97614921693826 1.50969411358858e-15 7.96525351788383e-15
3440-3390 86 3154 4095 3080 1790.65491670722 3.14321 0.394109205751642 -7.97547370224745 1.51797476501095e-15 8.00829113385288e-15
28680-29280 16 1546 1167 813 573.442800274461 3.94995 0.495359992444803 -7.97389807155731 1.53746355933246e-15 8.11011714826457e-15
28760-28600 77 2995 2560 2057 1298.5760134411 2.82639 0.354507329904706 -7.97272320983882 1.55215548118317e-15 8.1849532836528e-15
26860-26760 14 1348 1139 1089 602.73268287415 4.21853 0.529157217191622 -7.9721652531496 1.55918120612257e-15 8.22099894270377e-15
27090-26980 11 1167 1373 1104 616.787640924032 4.60567 0.577746549820365 -7.97178062429342 1.56404263664334e-15 8.24629619799716e-15
29490-29420 439 14155 15271 14860 7820.7865703208 2.90923 0.365019749630126 -7.97007371986694 1.58579742952533e-15 8.35929723511319e-15
3470-3480 5 1248 2287 1387 827.554487314969 6.18065 0.775510965115357 -7.96977945722295 1.58957785964302e-15 8.37854400471161e-15
28240-28180 67 3292 2495 1541 1205.64873866471 2.92482 0.367010516411804 -7.96929766683228 1.59578665608454e-15 8.41058633884006e-15
28770-28710 153 5493 7744 6992 3575.17018406366 3.31563 0.416052214607603 -7.96927316490641 1.59610304801935e-15 8.4119119751532e-15
29350-29390 79 3106 4954 3913 2096.57912069085 3.50493 0.439806417879928 -7.96924776913321 1.59643104736033e-15 8.41329867552181e-15
28730-28520 126 4285 3841 3141 1941.31367078878 2.68959 0.337515317714691 -7.968795971844 1.60227734812186e-15 8.4434227549462e-15
2240-2180 19 1339 1395 1020 630.044756602736 3.83449 0.48121881186276 -7.96829496007815 1.60878514892537e-15 8.47737200346034e-15
27670-27550 66 2830 2205 1750 1145.89401198591 2.87039 0.360278722541838 -7.96713947334452 1.62389355624796e-15 8.55594154803434e-15
29450-29380 406 13352 21510 17448 9234.4509614848 3.27553 0.411311418005317 -7.96361729573961 1.67081479163099e-15 8.80208637485947e-15
29140-28850 16 1319 1240 1101 618.874889594342 4.0611 0.509972498451461 -7.96337674287032 1.67406762825045e-15 8.81850622990069e-15
29150-28860 13 1307 1131 1034 583.297211030367 4.27924 0.537415046156071 -7.96263460090453 1.6841424768833e-15 8.87121724732737e-15
28230-28190 62 3175 2354 1466 1148.20354855438 2.9681 0.372754544819472 -7.96260646341522 1.68452562628692e-15 8.87287504917643e-15
28450-28280 264 8322 10147 8497 4731.86342027279 2.91835 0.366528608221267 -7.96214161049429 1.69086798812921e-15 8.90555857110943e-15
21630-21610 151 5482 4746 2848 2191.79800931079 2.59933 0.326472708601387 -7.96187133807903 1.69456633822693e-15 8.92431228486254e-15
29390-29430 63 10901 21187 16584 8416.57144994287 5.87046 0.737477633446339 -7.96019121665816 1.71773612056977e-15 9.04486488890938e-15
27070-27050 25 1479 1880 1646 866.260206691028 3.89909 0.489928689483935 -7.95849454643495 1.74145071378352e-15 9.16713003110906e-15
29280-29070 26 1637 1500 948 674.449589367468 3.47147 0.436297251461662 -7.95667329875773 1.76726542460339e-15 9.30075520955892e-15
27920-27900 30 1764 1480 1037 710.425953086065 3.33575 0.419246499148403 -7.95654045121689 1.76916311105804e-15 9.30998663247825e-15
6590-6550 6 1376 1313 892 584.012896306648 5.4104 0.680018533208318 -7.95625481622609 1.77325011864891e-15 9.3311152863081e-15
23690-23710 24 1509 1420 992 653.580050085121 3.54332 0.445517542146865 -7.95327575936737 1.81643409202114e-15 9.55486628178904e-15
27610-27570 27 1526 1715 1115 731.134789568839 3.53485 0.444454440397627 -7.95324207590867 1.81692823663594e-15 9.55707790218166e-15
29130-28770 14 1227 1303 963 584.85075868162 4.17453 0.524932014125915 -7.95251175668127 1.82767481336617e-15 9.61243532951497e-15
6560-6560 4 1770 1662 1049 722.535118404738 6.30788 0.793333998447505 -7.95110117191522 1.84860895767445e-15 9.72056462050471e-15
3450-3390 88 3190 4121 3110 1807.49578333727 3.1228 0.392751597960075 -7.95108184602 1.84889740222514e-15 9.72168712325267e-15
28970-28770 100 3769 5012 4539 2345.35600878242 3.32102 0.417747318450318 -7.94983905955175 1.86753972381803e-15 9.81811781826411e-15
23310-23260 29 1589 1594 1290 760.515566529462 3.48693 0.43874624099433 -7.94748089600462 1.90342348602317e-15 1.00039284789488e-14
28760-28370 19 1399 1275 1166 651.288513567195 3.88314 0.488634664468096 -7.94691071215237 1.91220131306733e-15 1.00492479640691e-14
29150-28790 16 1298 1238 1033 600.857843429109 4.01771 0.505727712606759 -7.94442000701673 1.9510148065708e-15 1.02507329808766e-14
29800-29720 504 16625 23142 21568 10894.91167559 3.19955 0.402756548911829 -7.94412224342491 1.95570656757614e-15 1.0274134854661e-14
22480-22380 16 1301 1247 923 578.409376238655 3.96192 0.498764760684583 -7.94346579943723 1.96608922149645e-15 1.03278423881485e-14
27810-27880 4 3241 1507 1014 881.244358567101 6.5961 0.830662928107668 -7.94076415137787 2.00939433656801e-15 1.05519039251113e-14
27800-27880 4 3243 1507 1014 881.503474010989 6.59652 0.830730963532525 -7.94062617329431 2.0116310438919e-15 1.05632217324639e-14
27250-27130 84 4404 2805 1921 1494.63597182889 2.90782 0.366225730468405 -7.93997889199943 2.02215663625461e-15 1.06180624022326e-14
3640-3610 36 1780 1920 1213 824.399823934449 3.28558 0.413830364400443 -7.93942707403462 2.03117269271661e-15 1.0664972589268e-14
29790-29650 104 3997 3259 3187 1806.77950851901 2.87111 0.361639430912387 -7.93915675575996 2.03560381086977e-15 1.06878060556133e-14
2200-2160 26 1482 1657 1131 719.163615168063 3.56625 0.449368877060192 -7.93612091849808 2.08602648483754e-15 1.09490003759921e-14
27660-27630 106 3613 3614 2478 1657.6347529165 2.71224 0.34180162311827 -7.93512452670214 2.10284228413528e-15 1.10363685993371e-14
28420-28440 134 4715 6996 5702 3059.14759379279 3.2809 0.413532815160047 -7.93383639344611 2.12477969245458e-15 1.1150600296272e-14
27810-27890 4 3241 1496 1014 879.529955731971 6.59328 0.831085547869757 -7.93333152619617 2.13343912089701e-15 1.11951378255317e-14
27800-27890 4 3243 1496 1014 879.789071175859 6.5937 0.831153802657666 -7.93319313649979 2.13581882890882e-15 1.12071717199986e-14
29600-29410 55 2510 1985 1857 1085.40088118962 3.06275 0.386145194677586 -7.93158971571212 2.16358210508195e-15 1.1349637589141e-14
27070-26950 19 1289 1565 1133 674.963107003967 3.93597 0.496248475965188 -7.93144614130811 2.16608536759669e-15 1.13623094504961e-14
29130-28800 12 1226 1175 996 570.530036174388 4.36418 0.550255752383478 -7.93118659035609 2.17061795668916e-15 1.13856247904164e-14
22480-22390 20 1367 1361 982 620.75639884159 3.73686 0.471181851236945 -7.93082728562202 2.1769079841777e-15 1.14181562296061e-14
22490-22400 17 1306 1275 1082 619.215527000347 3.97269 0.50093068611596 -7.93062736735122 2.18041554382965e-15 1.1436091233604e-14
27820-27900 15 2923 1263 883 781.474343117181 4.4998 0.567471462531671 -7.92955990059566 2.19923862393502e-15 1.15329507164498e-14
27920-27920 19 1473 1238 861 587.89870960532 3.73275 0.470764189836405 -7.92913477246883 2.20677955935955e-15 1.15710920122181e-14
27810-27870 4 3239 1507 1003 878.561259764709 6.59169 0.831332165455217 -7.92907390360861 2.20786133487675e-15 1.15762961179681e-14
27800-27870 4 3241 1507 1003 878.820375208598 6.59212 0.831400437213427 -7.92893629184781 2.21030892834736e-15 1.15886607932558e-14
28910-28830 109 4077 6216 5435 2777.16508307662 3.44438 0.43445132956831 -7.92811963934537 2.22488917002576e-15 1.16636902638868e-14
23700-23700 39 1860 1773 1298 832.855116196074 3.1811 0.401275859104469 -7.92745659884918 2.23679650666116e-15 1.1725164855025e-14
28440-28480 23 1374 2121 1485 853.225651520983 3.99984 0.504616617247064 -7.92648967485195 2.25427376499319e-15 1.18158243706967e-14
3620-3620 20 1367 1688 973 669.737660374389 3.84932 0.485642169029299 -7.92625359310381 2.25856135327312e-15 1.18373408786599e-14
28430-28280 274 8620 10949 9158 5048.69503746717 2.95996 0.373457867179247 -7.92581381682694 2.26656975535917e-15 1.18783534808804e-14
27200-27170 101 4140 3061 2139 1561.23695621839 2.69494 0.340030152236255 -7.92559943463943 2.27048382424292e-15 1.18979041216237e-14
1340-1260 12 1410 1125 758 534.129731459373 4.26856 0.538591005202618 -7.92542174800588 2.27373297056338e-15 1.19139675230514e-14
28240-28190 59 3083 2283 1401 1108.62445900323 2.98996 0.377443797415644 -7.92160869913828 2.34457162495299e-15 1.22811796650234e-14
27670-27610 97 3592 3106 2083 1481.88511171665 2.677 0.337938971924835 -7.92153428703659 2.34597545030289e-15 1.22880367038607e-14
29520-29710 19 1306 1828 1654 832.964067860569 4.24515 0.535972629476194 -7.92046125585455 2.36631104289773e-15 1.23940523057135e-14
29290-28730 31 1691 1531 1345 777.545218411104 3.42068 0.431902761920357 -7.92003390684343 2.37445821099147e-15 1.24347157311604e-14
27930-27870 35 1878 1610 1094 761.801548972426 3.20993 0.40533794883401 -7.91914706332256 2.39145362618211e-15 1.25227069299776e-14
27980-27920 14 1402 1198 762 546.86581886297 4.07669 0.514875981227435 -7.91780898089965 2.4173235257363e-15 1.26551068505885e-14
21670-21650 57 2668 2018 1454 1023.72197404359 2.92167 0.369122309981971 -7.91519257827101 2.46870669475904e-15 1.2919412265292e-14
27860-27880 8 1233 1227 842 542.578222870987 4.88413 0.617139695931022 -7.9141479919244 2.48952028083894e-15 1.30267581944387e-14
2180-2180 15 1195 1482 1049 628.31091399809 4.17843 0.527990932142662 -7.91382975317541 2.49589552232197e-15 1.30595905245537e-14
28930-28870 57 2416 3501 3042 1572.14115336817 3.56196 0.450121393397944 -7.91333553196248 2.50582808467614e-15 1.31105038629743e-14
27820-27880 4 3199 1495 993 869.305072013617 6.57637 0.831093466797412 -7.91290958719987 2.514419689818e-15 1.31543936568506e-14
27220-27190 107 4010 3138 2298 1595.97395000415 2.6406 0.333722474219136 -7.91256478134123 2.52139590634445e-15 1.31898260116058e-14
27210-27130 83 4318 2731 1907 1468.11883255035 2.89889 0.366381030166234 -7.91221403987894 2.52851176825332e-15 1.32259830975961e-14
28940-28630 12 1276 1113 1075 584.753532230115 4.40015 0.556185936173179 -7.91129133749604 2.54732618420574e-15 1.33217094698914e-14
27070-26960 16 1209 1528 1135 657.002035699245 4.14912 0.524486941017381 -7.91082097798237 2.55697005816177e-15 1.3369986993098e-14
29720-29700 233 7886 11964 10368 5347.3996131706 3.28886 0.415775144585612 -7.91019836800634 2.569790865131e-15 1.34348579398273e-14
29140-28800 13 1228 1182 990 571.314812525639 4.2488 0.537202040963342 -7.90912363433061 2.59207092975928e-15 1.35491529593214e-14
27100-26880 58 2494 2032 1659 1049.29198301358 2.93226 0.370808787458379 -7.90773950867321 2.62104535754234e-15 1.36995022577498e-14
22470-22400 17 1281 1325 1141 636.770689397938 4.01379 0.507598479079085 -7.90741985064417 2.62778208047762e-15 1.37341597088083e-14
29750-29690 355 11500 15452 14004 7252.8151580361 3.11503 0.394111563699 -7.90393099920993 2.70242658097941e-15 1.41157564856234e-14
27820-27870 4 3198 1499 982 867.374950145944 6.57316 0.83168077709455 -7.90346568076427 2.71253863918665e-15 1.41662928568743e-14
22460-22390 17 1252 1399 1009 615.458970595847 3.96393 0.501549906105185 -7.90335193979881 2.71501605997772e-15 1.41786601891788e-14
26860-26900 3 1968 2122 1699 962.359287067897 7.13846 0.903223902478992 -7.90331310957583 2.7158623409595e-15 1.41825085478723e-14
28870-28730 147 5223 7207 6626 3371.30193246663 3.28771 0.416127360048037 -7.90073867809408 2.77255383157822e-15 1.44727287685982e-14
29400-29190 107 4134 3082 2881 1731.78235654704 2.76419 0.349937734281017 -7.89909525366648 2.80935133678041e-15 1.46618605747531e-14
27820-27890 4 3193 1472 993 864.943065208499 6.56908 0.831769132763634 -7.89772050611827 2.8405020291059e-15 1.48214517771583e-14
21610-21600 106 3981 3545 2139 1619.85525330501 2.67755 0.339029223685386 -7.89769688965443 2.84104012016183e-15 1.48236629800976e-14
29850-29690 42 2039 1788 1692 947.476997209116 3.26272 0.413141191228845 -7.89734203683624 2.84913738520723e-15 1.48647157294529e-14
29600-29430 55 2482 2103 2093 1152.16959289808 3.15208 0.399232720611344 -7.89534192120788 2.89520415848913e-15 1.51020203238781e-14
29510-29420 575 18645 21438 21651 10963.0680973725 3.01138 0.381439061657451 -7.89479246424998 2.90798718180496e-15 1.51680892141854e-14
1290-1240 21 1451 1392 876 613.869211318882 3.64861 0.462177788854011 -7.89439032777753 2.91737802452936e-15 1.52158478175819e-14
5700-5640 3 1937 2399 1524 962.951406559704 7.13961 0.90441321294737 -7.8941887303231 2.92209703528582e-15 1.5239234337416e-14
2210-2190 11 1172 1289 868 552.338164919429 4.44458 0.563037423372743 -7.89392944650217 2.92817742495842e-15 1.52703304522163e-14
26960-26910 55 2223 2325 1634 1052.0676945369 3.01607 0.382173859590522 -7.89187176853978 2.97687523206722e-15 1.55224148038506e-14
28670-29250 10 1398 1116 733 524.149592427777 4.50822 0.571269811510066 -7.89158439406564 2.98373950464598e-15 1.55575817912841e-14
28590-28370 47 2069 2167 1897 1059.39118472541 3.2615 0.413288852435722 -7.89156555903086 2.98418994511582e-15 1.55593047922464e-14
28890-28730 67 2665 3627 3105 1645.49004537527 3.38956 0.429517278673721 -7.89155345010881 2.98447956574055e-15 1.55600350423256e-14
5710-5640 3 1950 2429 1487 961.157902471276 7.13697 0.904392392155734 -7.8914513064358 2.98692373496064e-15 1.55716801637256e-14
29370-29200 110 4095 3191 2918 1754.14172758686 2.74174 0.347460304328566 -7.89078715825718 3.00286410368231e-15 1.56522646751813e-14
28780-28370 9 1215 1139 1089 581.717255725531 4.81319 0.610165012512642 -7.888343297224 3.06224423739481e-15 1.59560078061153e-14
28190-28310 9 1353 1218 720 530.595127234522 4.68023 0.593312663903585 -7.88830133082685 3.06327395493631e-15 1.59607318574594e-14
29250-28730 25 1454 1486 1170 696.722100398025 3.57718 0.453558935814753 -7.88690635875884 3.09769668801837e-15 1.61374926493649e-14
28440-28280 273 8456 10593 8815 4895.62220274481 2.91911 0.370158367669498 -7.88611222352357 3.11746283527614e-15 1.62398122228128e-14
29150-28870 15 1277 1164 983 574.828919630934 4.04755 0.513262289608974 -7.88592277201821 3.12219662906533e-15 1.62638186193268e-14
26890-26820 34 1730 1633 1148 757.354371241146 3.24422 0.411396122951447 -7.88588177961135 3.12322183065565e-15 1.62685054543712e-14
28690-28740 46 2001 2959 2201 1240.2514992806 3.52825 0.44747385548199 -7.88482085363257 3.14987071562283e-15 1.64046805243318e-14
28330-28880 19 1379 1230 924 588.356259097536 3.73352 0.473640243584676 -7.88261745233306 3.20593426081952e-15 1.66939802265066e-14
28990-28700 39 1806 2317 1425 938.630001832933 3.35959 0.426204850712504 -7.88256292484443 3.20733404866102e-15 1.66992574217978e-14
26870-26780 9 1232 1091 949 545.588009155253 4.7198 0.598789663419648 -7.88222853911936 3.21593131256899e-15 1.67433475187032e-14
1320-1270 5 1525 1364 877 607.20330996069 5.73216 0.72725818123561 -7.88188030409325 3.22490877025501e-15 1.6789413427509e-14
29860-29720 40 1929 1699 1477 870.463013706453 3.20905 0.407193391133772 -7.88089748320704 3.25037908556918e-15 1.69192989452754e-14
29600-29420 56 2508 2025 1946 1111.745036891 3.07164 0.389769490476158 -7.88065272934762 3.25675275165723e-15 1.69517954924291e-14
28700-29190 4 2307 1329 1047 739.767241378294 6.34237 0.804825678059993 -7.88042817371327 3.26261125681513e-15 1.69816080629077e-14
28440-28460 96 3463 5355 3943 2224.80631765271 3.30327 0.419237411876934 -7.8792445066637 3.29366425996095e-15 1.71404841910798e-14
29540-29700 34 1698 2280 1993 1040.25257616291 3.71538 0.471614568287825 -7.87800687058314 3.32644433107888e-15 1.73069067291657e-14
29390-29420 105 15570 29780 22914 11787.4167203917 5.61789 0.71316136259812 -7.87744088789154 3.34154180314587e-15 1.73840612081815e-14
27890-27890 25 1496 1559 971 669.688862776258 3.519 0.446730011112354 -7.8772371558849 3.34699280966076e-15 1.7410324038379e-14
29440-29360 739 22386 33518 26319 14483.2433545088 3.05275 0.387583261776995 -7.87638490373436 3.36989054576129e-15 1.75266206910343e-14
27630-27610 66 2545 2723 1717 1182.43089921059 2.91772 0.37051949192607 -7.87466283815122 3.41662954662321e-15 1.77654324047891e-14
29510-29710 16 1216 1638 1498 755.044418934745 4.3531 0.552815928389118 -7.87441554499035 3.42339358901248e-15 1.77998895981093e-14
28790-28360 13 1235 1160 1075 587.523691406512 4.28969 0.544841130516807 -7.87328773006585 3.45440950636628e-15 1.79582760971221e-14
29150-28810 13 1238 1137 1008 569.563441824374 4.24423 0.539078838277433 -7.87311030997144 3.45931383776764e-15 1.79830510480809e-14
28710-29180 4 2229 1307 1062 729.538365248894 6.32211 0.803247125447156 -7.87069183940603 3.52685397035875e-15 1.83282764642681e-14
29440-29250 197 6298 5648 5084 2965.64295224085 2.6544 0.337270163982864 -7.87024087771597 3.53959073061155e-15 1.83929923073816e-14
29150-28880 11 1219 1101 919 540.365143148924 4.4122 0.560638543144631 -7.86996129943981 3.54750974459263e-15 1.84334036698588e-14
2250-2190 15 1197 1347 986 593.646817230327 4.095 0.520366201483579 -7.86946303698391 3.56166622567738e-15 1.85047383397542e-14
26940-26940 17 1242 1469 1284 685.672813562529 4.1226 0.52387630784624 -7.86941382311113 3.563067489722e-15 1.85112769498879e-14
22450-22400 14 1168 1368 1053 607.170006409521 4.22935 0.53746624344332 -7.86905783427542 3.57321971774636e-15 1.85610463806502e-14
5690-5640 3 1873 2471 1531 967.423793049717 7.1463 0.908390688032232 -7.86699219172733 3.63269307334474e-15 1.88662011703225e-14
21650-21670 30 1841 1379 1024 701.795854947711 3.31761 0.421746853821441 -7.86636174599493 3.65103802800565e-15 1.89607153306697e-14
27250-27120 39 2703 1774 1100 898.596430145153 3.2955 0.419006817418047 -7.86501852774681 3.69042824027163e-15 1.91614410953801e-14
29290-29130 40 1937 1778 1169 815.940470896218 3.1128 0.395783845972813 -7.86489896725595 3.69395459327218e-15 1.91789826670512e-14
22450-22410 13 1156 1339 1114 613.780763961084 4.35385 0.553603210035932 -7.8645630592638 3.70387972782546e-15 1.92297439264545e-14
29310-29170 47 2066 1917 1363 902.365436812038 3.02171 0.384254249299732 -7.86384256924938 3.72525681559694e-15 1.93376321568637e-14
27910-27880 25 1529 1388 957 644.228026525309 3.4614 0.440171393957344 -7.86376252883896 3.72763911498736e-15 1.9348449445217e-14
29110-29030 175 5830 8795 7037 3809.20153064501 3.20977 0.408180150518697 -7.8636145244333 3.7320482266763e-15 1.93705597227361e-14
28680-29210 9 1719 1033 756 557.113151321286 4.75173 0.604357515711157 -7.86244537337986 3.76705867036392e-15 1.95507103376462e-14
27140-26810 4 1930 1320 1085 697.895047669609 6.25755 0.796175878577411 -7.85950694163095 3.85648452659669e-15 2.00076157703366e-14
29800-29620 70 3331 2149 1960 1251.37800774019 2.91447 0.370890135063837 -7.85804391693495 3.90178515205844e-15 2.02369697479068e-14
27200-27190 92 3671 2802 1975 1417.15695211131 2.6896 0.342277822235625 -7.85795737706781 3.90448109464691e-15 2.02501425303122e-14
29390-29210 141 4733 4119 3667 2169.94639285886 2.68783 0.34207029864762 -7.85753313103892 3.91772402065645e-15 2.03172001983092e-14
29710-29700 169 5743 8492 7251 3793.32239774122 3.25563 0.414339970051591 -7.85739349039488 3.92209259739673e-15 2.03390420757622e-14
27650-27630 107 3578 3614 2453 1648.34802958696 2.68948 0.342291799638823 -7.85727566560532 3.92578240807435e-15 2.03573624272175e-14
28910-28840 101 3765 5780 5095 2587.81245743947 3.4527 0.43943858980289 -7.85707185958282 3.93217288417025e-15 2.03888698772535e-14
6570-6560 4 1679 1606 1000 691.219752677464 6.24368 0.794664092142754 -7.85700778022781 3.93418425128037e-15 2.03984834205097e-14
28760-28380 17 1332 1194 1133 621.198257010729 3.9773 0.506253876625829 -7.85632584090977 3.95565228298677e-15 2.05073337412e-14
29850-29710 61 2523 2206 1996 1156.70047840326 3.00277 0.38225798776081 -7.85535157344868 3.98652327998234e-15 2.06657261419729e-14
28180-28310 9 1343 1201 710 524.446397125787 4.66321 0.593686752818345 -7.85466616613975 4.00838335801329e-15 2.07773852747675e-14
29700-29730 81 3125 4607 4074 2081.95110263518 3.45733 0.440242558101034 -7.85324449429914 4.05410247475446e-15 2.10110099081299e-14
5660-5650 7 1125 1516 998 607.247668263996 5.24251 0.667665848333323 -7.85199033381898 4.09486060360925e-15 2.12180049738266e-14
28960-28640 16 1250 1228 1006 587.130747409346 3.98366 0.507348427631039 -7.85192960276512 4.09684446920728e-15 2.12274363590709e-14
29480-29450 79 2911 2772 2339 1384.39020195392 2.88411 0.367340594103919 -7.85133113676719 4.11644488241208e-15 2.13281419228183e-14
29820-29710 298 9554 12256 11196 5840.66658585479 3.05275 0.388835058082971 -7.8510047024093 4.12717484491908e-15 2.13828816581691e-14
23910-23940 9 1247 1399 744 550.360419050485 4.73347 0.603067526928283 -7.84899588054391 4.1938139361542e-15 2.17237987097477e-14
29120-29030 174 5774 8581 6939 3746.24103220368 3.19342 0.406861958106193 -7.84889519138165 4.19718185481514e-15 2.17403759332859e-14
27670-27590 96 3642 3015 1995 1454.03149382921 2.66399 0.339420864073315 -7.84864179707104 4.20566934471493e-15 2.17834689007064e-14
5660-5660 7 1121 1524 1003 609.078086419269 5.24688 0.66852750814736 -7.84841418553146 4.21330764025231e-15 2.18212885613898e-14
27790-27900 12 2792 1143 843 734.714670141227 4.73589 0.603531669322756 -7.84696445881209 4.26227978042306e-15 2.20713956761894e-14
28190-28320 10 1326 1172 714 519.362425080132 4.49478 0.572818888445554 -7.84677160608987 4.26883648219638e-15 2.21044655637091e-14
21670-21640 76 3206 2446 1708 1230.48201407965 2.76511 0.3524301605372 -7.84584177442421 4.30058897295655e-15 2.22635488710985e-14
29110-28850 9 1149 1193 916 543.459958084124 4.71415 0.600885300074567 -7.8453333467573 4.31804930010816e-15 2.23521538021966e-14
1950-1830 23 1400 1384 1072 650.71960533225 3.59958 0.458886658202021 -7.84415308254324 4.35885120740948e-15 2.25606608416073e-14
28000-27960 26 1537 1585 951 675.402561815006 3.47348 0.442848976142662 -7.84348363296454 4.38216263113822e-15 2.26804114464633e-14
21620-21600 115 4214 3742 2246 1711.13599619574 2.63704 0.336257000001845 -7.84233132988638 4.42257565578704e-15 2.28859200768579e-14
29760-29690 346 11155 15293 13995 7174.541920912 3.13724 0.400046889865087 -7.84217516930671 4.42808060004282e-15 2.29134926137337e-14
28340-28850 38 1850 1613 1313 809.171352292154 3.17669 0.405085438322009 -7.84202300478069 4.43345116505639e-15 2.2940367620625e-14
28680-29200 9 1701 1016 758 552.572304919 4.73974 0.604415202716269 -7.8418617102699 4.43915096919697e-15 2.29689440236132e-14
21660-21630 104 4049 3093 2136 1556.04402093119 2.64543 0.337383091578927 -7.84101738430267 4.46910557543292e-15 2.31220891340377e-14
29320-28700 13 1246 1091 943 549.107044625505 4.19064 0.534623950244377 -7.8384733164931 4.56057109516021e-15 2.35868400570128e-14
23380-23260 14 1275 1119 835 534.185893739286 4.04158 0.515620918078763 -7.83828000747289 4.56759588683004e-15 2.36212873352976e-14
29130-28860 13 1280 1073 1036 571.200298199647 4.2484 0.542121093472679 -7.83662649555741 4.62812089578567e-15 2.39285660508982e-14
26890-26830 38 1794 1696 1325 817.496414010351 3.19197 0.407344117482714 -7.83605173753048 4.64934365915636e-15 2.40363763767963e-14
29360-29360 801 23944 36271 28141 15562.5870491198 3.03972 0.387963089206603 -7.83508255744107 4.6853475247786e-15 2.42196138544166e-14
27090-26990 8 1102 1341 1090 598.023415488436 5.02539 0.64154234273895 -7.83329836188669 4.75234739048498e-15 2.45620346017851e-14
23310-23270 27 1474 1542 1180 711.758445102769 3.49469 0.446135493464039 -7.83324158327415 4.75449494606272e-15 2.45721546295717e-14
29400-29430 137 19512 36577 28768 14671.6974294053 5.54942 0.708554825790365 -7.83202540787719 4.80072481197783e-15 2.48081132733896e-14
29320-28710 10 1212 1066 921 533.687195204531 4.53351 0.578883562505342 -7.83147652122019 4.82173402174601e-15 2.49146941860851e-14
27690-27510 16 2356 1112 882 685.017527395112 4.21189 0.537821576510891 -7.8313924623286 4.82495944545816e-15 2.49303670422601e-14
28250-28190 59 3016 2218 1376 1084.30447633788 2.9566 0.377551397016178 -7.83099378076502 4.84028620547445e-15 2.50075668285868e-14
23710-23700 41 1868 1798 1283 835.996216250981 3.11191 0.397437723280161 -7.82993434245747 4.88124813233507e-15 2.52171890565693e-14
23680-23710 20 1348 1276 951 598.215918024687 3.68213 0.470277320023132 -7.82970144103196 4.89029864214044e-15 2.52619323132161e-14
29380-29360 902 27516 43902 34890 18778.3610592048 3.14329 0.401468911076818 -7.8294772017514 4.89902815106958e-15 2.53060184180852e-14
28990-28760 65 2616 3544 3225 1651.13552310295 3.43972 0.43933047711563 -7.82944828673115 4.90015491249807e-15 2.53108304454917e-14
29020-28290 59 2476 2043 1770 1073.89139258825 2.94129 0.375679778202956 -7.82925089504636 4.90785369619909e-15 2.53495872848491e-14
26930-26770 12 1187 1150 862 532.05239038969 4.26204 0.54446200507535 -7.82797553242702 4.95788391747993e-15 2.56059587995229e-14
28700-29300 8 1428 1003 798 523.234569300727 4.83152 0.617305183516274 -7.8267916114245 5.00477622224321e-15 2.58450550672353e-14
29280-29260 43 1908 2334 1994 1082.90786950122 3.42673 0.437874057063525 -7.82582656413354 5.04332221860567e-15 2.60399614592099e-14
27020-26970 78 2861 4309 2995 1761.26185135542 3.26445 0.417210853576872 -7.82446286334163 5.09828998724015e-15 2.63185342826319e-14
27150-26810 4 1870 1301 1071 684.075273363277 6.22853 0.796042584852636 -7.82436413343272 5.10229238819555e-15 2.63381470532372e-14
6540-6490 58 2377 2306 1455 1031.8840724271 2.90732 0.371587730648404 -7.82405763908796 5.11473704435748e-15 2.63992338710279e-14
29430-29330 590 16419 19913 14967 8975.44635036888 2.67046 0.341346334600085 -7.82331749488982 5.14491261247546e-15 2.6550754903478e-14
21650-21620 154 5391 4358 2852 2122.68859154679 2.52048 0.322207476444618 -7.82254969336628 5.17640095817996e-15 2.6711127074185e-14
28720-29180 4 2193 1267 1043 714.453214784655 6.29184 0.804472294435702 -7.82107672708488 5.23734083675135e-15 2.70191361170299e-14
29780-29650 107 3919 3261 3128 1786.25490060526 2.81093 0.359417203252988 -7.82078666958088 5.24942411884587e-15 2.70803956672002e-14
29790-29770 503 15086 20503 17055 9288.97040250731 2.96339 0.378966299245181 -7.81966338869329 5.29647747610809e-15 2.73209576866471e-14
26970-26870 79 2840 2903 1917 1302.61576679713 2.79245 0.357106759665931 -7.81965193431687 5.29695942301112e-15 2.73223568312921e-14
26980-26990 25 1384 2297 1614 911.892088086048 3.97498 0.508394320175314 -7.81870258793158 5.33705392564722e-15 2.75258842788432e-14
28340-28780 34 1893 1410 1281 773.024821231412 3.27461 0.418832441180639 -7.81841708188008 5.34917025706539e-15 2.75872770645376e-14
29800-29600 67 3593 2075 1929 1264.6870995467 2.99642 0.383265133804931 -7.81812634758508 5.36153629015269e-15 2.7648853081889e-14
27630-27590 73 2704 2705 1774 1218.0837817638 2.81046 0.359481358381395 -7.81808942963693 5.36310856280229e-15 2.76558612637626e-14
29450-29260 153 4941 4450 3867 2301.63696389248 2.65329 0.339439799232771 -7.81666647031244 5.42405709915144e-15 2.7967929220891e-14
28980-28710 43 1854 2397 1609 1000.89118756982 3.30966 0.423635224426298 -7.81252936848788 5.60515776810391e-15 2.88959888597795e-14
21600-21640 28 1684 1561 915 684.287695270162 3.38295 0.433022535139603 -7.81242152859523 5.60995716914551e-15 2.89195812245805e-14
27250-27190 118 4314 3308 2411 1695.08108425972 2.58341 0.330688074618692 -7.81222889380036 5.61854042571533e-15 2.89603743293122e-14
29080-29030 94 3430 5424 4398 2330.03596038951 3.40346 0.435659562055864 -7.81219819203731 5.61990960243831e-15 2.89662802348428e-14
26860-26780 11 1212 1061 926 534.766581832074 4.39688 0.562836831777729 -7.8119903508505 5.62918713553588e-15 2.90117923634713e-14
28290-28260 78 2993 4784 4040 2082.67292122678 3.51393 0.449817931948577 -7.81190149106694 5.63315822272658e-15 2.90311047550159e-14
29490-29550 66 2583 4178 3257 1753.48050148154 3.50649 0.448905379759774 -7.8111999454588 5.66460682674144e-15 2.91896982683024e-14
28340-28790 29 1756 1296 1179 711.246779033921 3.38753 0.433777944916545 -7.80937288906053 5.74732278707206e-15 2.96124029800785e-14
28950-28610 17 1296 1223 1172 629.648091129863 3.99713 0.511873119432881 -7.80882953442634 5.77215053366325e-15 2.97379617664632e-14
28790-28660 86 3194 4150 3741 1950.06860339431 3.27062 0.418841315539624 -7.80872863605277 5.77677253682399e-15 2.97605917699629e-14
23900-23920 15 1243 1495 824 586.974319305367 4.079 0.522388480649536 -7.80836880366232 5.79328560160638e-15 2.98432919100707e-14
27640-27630 98 3298 3555 2342 1571.60458811156 2.75037 0.352234915309772 -7.80833776306666 5.79471226032809e-15 2.98494553210481e-14
1950-1820 13 1145 1253 979 569.203229272514 4.24335 0.543505933007824 -7.80736999721871 5.83936569201342e-15 3.00746931438766e-14
28250-28180 67 3197 2361 1498 1162.98064014156 2.87051 0.367694683617286 -7.80677383720278 5.86704136525316e-15 3.02160320054165e-14
28180-28320 10 1303 1152 707 511.722966547042 4.47306 0.572991640211988 -7.8065047165648 5.87957707425626e-15 3.02781874193332e-14
29560-29670 45 1958 2251 1949 1068.04721142786 3.33847 0.427699582073105 -7.80563652559702 5.92019762337125e-15 3.04837400556943e-14
28700-28660 359 10720 13436 11275 6239.21601675318 2.87191 0.367948625712802 -7.80518149187934 5.94159775139469e-15 3.05927168211304e-14
28700-29180 4 2217 1275 1011 711.757850584855 6.28645 0.805455210623929 -7.80484611147958 5.95741933772711e-15 3.06729626969654e-14
21610-21620 112 4057 3683 2193 1667.65025783855 2.63808 0.338012459845816 -7.80468592762768 5.96499064502633e-15 3.07095063699752e-14
29580-29410 186 5962 5699 5281 2965.14614067393 2.74126 0.351269948579414 -7.80386112725076 6.00412615371651e-15 3.09085330244321e-14
28200-28300 8 1329 1197 704 519.930147038784 4.82262 0.618034693706563 -7.80315413270046 6.03787304499549e-15 3.10748560327273e-14
28980-28720 43 1848 2254 1673 991.929780285493 3.29613 0.422468799751946 -7.80207863184267 6.08956815490387e-15 3.13371816273666e-14
730-670 11 1067 1498 1159 635.433635921327 4.64921 0.595911628549351 -7.80184522421195 6.10084454704262e-15 3.13939645388712e-14
29800-29730 528 16617 23332 21422 10909.4791570144 3.13194 0.401527032557047 -7.80007342452869 6.18711658030966e-15 3.18303275924917e-14
29830-29860 6 1423 1124 808 542.135133060415 5.30244 0.679813982818899 -7.79984067373035 6.19853848825049e-15 3.18878237630501e-14
28770-28720 140 4835 6866 6134 3154.17093351909 3.26116 0.418126487497922 -7.79946841453209 6.21684972654872e-15 3.19807555060726e-14
28950-28620 16 1267 1202 1154 617.894598077403 4.05862 0.520447376829597 -7.79832059663373 6.27364614292894e-15 3.22614092383247e-14
29340-29280 348 9964 11246 9043 5299.77475003075 2.67206 0.342775252633907 -7.79536868636862 6.42206910906111e-15 3.30167988808165e-14
26950-26920 27 1437 1662 1253 741.753820789584 3.55591 0.45621797032224 -7.79432954780002 6.47513548055503e-15 3.32843422565437e-14
6540-6500 63 2521 2456 1507 1089.16168541816 2.86414 0.367480183298639 -7.7940068567617 6.49170220890116e-15 3.33668552968215e-14
28800-28380 17 1311 1215 1224 641.803448955491 4.02524 0.516470483629444 -7.7937513765447 6.50484796611634e-15 3.34317731179669e-14
3460-3390 94 3219 4137 3091 1814.1008539343 3.02936 0.388729293955724 -7.79298337518924 6.54452351900758e-15 3.36316872630965e-14
28770-28640 117 4064 5106 4608 2426.29732521981 3.13716 0.402588651393015 -7.79247650612605 6.57083915141917e-15 3.3762906671601e-14
29810-29760 443 12822 15764 12914 7299.12525271617 2.79136 0.358275469343731 -7.79109876807914 6.64289601159214e-15 3.41277466649427e-14
29140-28780 16 1209 1248 970 577.002940427497 3.95808 0.508125419405322 -7.78956309978248 6.72412957758443e-15 3.45355045084713e-14
21620-21650 42 2016 1957 1140 849.196739171969 3.09973 0.398014201267406 -7.78798502333484 6.80862498725543e-15 3.49639381449214e-14
28340-28860 39 1850 1616 1276 802.242368158234 3.125 0.401270160832797 -7.78776942108734 6.82024988700846e-15 3.50222478555515e-14
23930-23930 27 1603 1879 957 731.853706369246 3.53679 0.45418523724064 -7.78710887944777 6.855986893651e-15 3.51987892663311e-14
28200-28310 12 1347 1205 692 523.892079081359 4.24036 0.544552401457053 -7.78687589221955 6.86863602224847e-15 3.5262334032978e-14
27070-26940 21 1282 1547 1134 672.984878668391 3.78391 0.485951089365395 -7.78660620571607 6.88330627833279e-15 3.53362494600504e-14
29270-29120 28 1510 1572 1031 689.021060813036 3.39271 0.435753038466887 -7.78584588275501 6.92483214329945e-15 3.55452056061135e-14
28770-28650 114 4024 5076 4714 2437.52720725924 3.18294 0.40885422084175 -7.78501781511747 6.97033848836153e-15 3.57731256148911e-14
28230-28170 84 3575 2716 1754 1336.5610682284 2.7389 0.351850706747157 -7.78425945856235 7.01227200817969e-15 3.59854880204472e-14
23300-23270 28 1475 1591 1125 708.161821414693 3.43324 0.44109389904338 -7.78347181416578 7.05608787008343e-15 3.62074758256319e-14
27100-26980 14 1134 1361 1111 614.455063404079 4.24674 0.545634889803711 -7.7831238838024 7.07552858774922e-15 3.63057968411793e-14
28410-28400 289 9096 13390 11242 5961.39350347282 3.1294 0.40210180001463 -7.78261810547104 7.1038831638511e-15 3.64498468604215e-14
28410-28250 79 2772 3116 2310 1413.60522932076 2.91564 0.374658987205478 -7.78211550340624 7.13217045376575e-15 3.65891969749883e-14
5680-5640 3 1757 2341 1506 926.62491980152 7.08391 0.910280784098974 -7.78211962919468 7.13193779676423e-15 3.65891969749883e-14
27570-27480 23 1404 1303 1049 633.54526832084 3.55991 0.457515373692001 -7.7809542376816 7.19795312640462e-15 3.69179092595874e-14
28730-29180 4 2141 1243 1018 698.466644879405 6.25906 0.804571422115002 -7.77937150157557 7.2885735106115e-15 3.73738266023803e-14
29300-29120 39 1971 1864 1074 812.057694758434 3.14383 0.404131517321414 -7.77921268942414 7.29772813490153e-15 3.7419289305733e-14
29380-29210 153 5025 4319 3910 2301.57840462794 2.65324 0.341071327864387 -7.7791465621445 7.3015433357611e-15 3.74373714649325e-14
27680-27510 22 2496 1202 977 742.658042643297 3.86194 0.49663865116731 -7.7761550205983 7.47620838430545e-15 3.83283889294622e-14
740-670 11 1057 1484 1148 629.532108098672 4.63556 0.596148152318167 -7.77585683492495 7.49384209140811e-15 3.8415754259454e-14
28190-28330 10 1263 1142 709 505.42283388434 4.45483 0.573041681613244 -7.77400808529373 7.60408824928015e-15 3.89716660718611e-14
29700-29690 172 5484 7434 6044 3331.16603299207 3.03477 0.390415683027679 -7.77318522890086 7.65366939522913e-15 3.92242237957221e-14
1330-1270 6 1343 1172 794 536.166476129169 5.28628 0.6801160376437 -7.77261527081605 7.68819855725559e-15 3.93980677726578e-14
29430-29320 581 15955 17995 14228 8446.74279536071 2.60153 0.334709356975407 -7.77251155150731 7.69449854126752e-15 3.94272356692547e-14
28340-28880 27 1538 1341 1040 657.872626575248 3.37784 0.434677390933787 -7.77091199632849 7.79230249506624e-15 3.99189263801849e-14
29370-29420 40 6424 11639 9664 4806.12642268642 5.71651 0.735676536607922 -7.77041111312293 7.82317953415907e-15 4.00723559231447e-14
28240-28170 80 3470 2629 1683 1290.72502867386 2.75996 0.35528413560093 -7.76831604847744 7.95364063227412e-15 4.07325663817925e-14
22480-22420 7 1139 1218 1150 596.111787791566 5.21506 0.671365552631717 -7.76784684030757 7.98315072034115e-15 4.08804657573113e-14
29170-29020 149 4718 6094 4740 2718.31962206088 2.94491 0.379123600431456 -7.76768888166633 7.99310949749459e-15 4.09282304746534e-14
23380-23270 16 1237 1169 901 553.113040668122 3.89589 0.501566425873724 -7.7674361362621 8.00906971037929e-15 4.1008334426254e-14
27930-27890 33 1783 1514 1008 714.066661608105 3.20123 0.412213359171886 -7.76596530860481 8.10257290549224e-15 4.14789036184437e-14
23370-23260 19 1353 1170 888 567.703433689363 3.68069 0.474075998585896 -7.76391426033495 8.23475778181877e-15 4.21489319321244e-14
27060-26970 20 1247 1532 1101 658.083736250923 3.82292 0.492438804740184 -7.76323299307636 8.27913152214027e-15 4.23710377896329e-14
2200-2140 13 1140 1342 849 553.779442091987 4.20344 0.5414687022078 -7.76303896772701 8.29181218911779e-15 4.24325856017563e-14
29290-29080 41 1938 1785 1139 811.306998561518 3.06731 0.39512164101412 -7.76295229568573 8.2974828776698e-15 4.24599291534113e-14
29470-29430 139 4361 4366 3526 2127.66229721889 2.67965 0.345192396192876 -7.76275937670084 8.31011868735893e-15 4.25195553087572e-14
21620-21620 130 4522 4087 2444 1859.79413249952 2.57723 0.332041832359763 -7.76175052419013 8.37650561432967e-15 4.28490860787459e-14
29320-29330 132 4190 5528 3620 2302.02729750434 2.87706 0.370673679726731 -7.76169833818311 8.37995384445215e-15 4.28650341226868e-14
29270-29070 21 1406 1383 837 598.042297786141 3.60997 0.465179568412997 -7.76038562844369 8.46715315863983e-15 4.33042419373995e-14
27210-27200 89 3387 2602 2002 1352.87082569693 2.66931 0.34398582722437 -7.75994003147062 8.49695533953301e-15 4.34532339042927e-14
28730-28510 137 4371 3980 3275 2011.97332735502 2.61674 0.337277299078625 -7.75842794909453 8.59885721477057e-15 4.39622211504672e-14
26940-26850 54 2159 2201 1820 1064.68050968151 3.06127 0.394625780291297 -7.75740605458085 8.6684045626214e-15 4.43160392538683e-14
1940-1820 10 1085 1227 968 552.683007636301 4.58456 0.591007944178003 -7.75719180683743 8.68305572317852e-15 4.43891912329808e-14
27940-27870 30 1679 1430 975 677.958354904115 3.26603 0.421045226959534 -7.75695072768713 8.69957086899198e-15 4.4471866064109e-14
29160-28930 21 1447 1455 814 609.507381375284 3.63827 0.469063039762892 -7.75646981303106 8.73260836134436e-15 4.46372329791676e-14
29170-28950 28 1628 1616 916 685.824839140435 3.38624 0.436587795076952 -7.75615698494824 8.75416502562963e-15 4.47456572538686e-14
29100-28850 7 1139 1195 922 542.284563160053 5.0776 0.654663872292735 -7.75603665156744 8.76247101558631e-15 4.47828163562619e-14
29130-28810 12 1168 1097 965 544.027787824018 4.29433 0.553679748642368 -7.75598997592146 8.76569488086401e-15 4.47975271036786e-14
21630-21670 14 1347 1117 730 520.064317145352 4.00272 0.516089333660805 -7.7558681962442 8.7741116437049e-15 4.48387742113665e-14
28710-29170 8 1598 970 760 531.742412832837 4.85545 0.626055385111281 -7.75562819586748 8.79072248143998e-15 4.49218910017073e-14
29800-29640 79 3282 2363 2300 1360.11737947252 2.85752 0.368454429205837 -7.75541252911661 8.80567554542497e-15 4.49929840009164e-14
28230-28250 4 1743 1442 910 654.118668043119 6.16399 0.794975154934416 -7.75369275603708 8.92581357615597e-15 4.55889876787009e-14
29270-29230 69 2600 3160 2742 1485.80684957891 3.19335 0.411848837770551 -7.75369243003615 8.92583650178806e-15 4.55889876787009e-14
27200-27180 103 4018 2989 2093 1525.58641068227 2.63008 0.339295880279524 -7.75157490016092 9.07597857012524e-15 4.633576680925e-14
27630-27600 70 2564 2733 1753 1197.41148050951 2.84795 0.367506687490144 -7.74938663474234 9.233747256227e-15 4.71319479890944e-14
27970-27910 16 1412 1192 730 541.688379363259 3.86607 0.498890949431767 -7.749338343258 9.23725922053754e-15 4.7148018229762e-14
27910-27870 26 1503 1366 952 637.08575949301 3.38644 0.437071221396101 -7.74803608427211 9.33246235666692e-15 4.76152033755262e-14
28590-28380 52 2110 2271 1937 1093.51068592731 3.1578 0.407569022415879 -7.74788952961876 9.34323666461656e-15 4.76682994295259e-14
29130-28780 15 1170 1226 950 563.357291105401 4.01786 0.51859836100953 -7.74753771212439 9.36915134067501e-15 4.77986329757772e-14
28960-28790 85 3237 4498 4351 2143.54110225843 3.42899 0.442606104816885 -7.74727594933696 9.38847851948028e-15 4.78934658964164e-14
29100-28820 7 1180 1099 981 545.635733939696 5.0864 0.656719926991449 -7.74515618967976 9.54644251086901e-15 4.86954565274531e-14
27100-26990 11 1067 1332 1096 595.678924810675 4.55463 0.588103402365321 -7.74460565683721 9.58789412673374e-15 4.88992028087931e-14
3640-3640 15 1228 1352 785 554.149593803011 3.99431 0.515834324164757 -7.74340375344511 9.67900622662272e-15 4.93580595173104e-14
28580-28370 50 2051 2267 1933 1082.84821257381 3.20179 0.41363938235375 -7.74053710996428 9.89977016234592e-15 5.04679665415708e-14
29270-29240 62 2367 2887 2404 1333.29119116892 3.19133 0.412326697483814 -7.73981568725797 9.95610375013926e-15 5.07491636180887e-14
28800-28590 22 1383 1406 877 608.218465620897 3.56586 0.460725934883422 -7.7396570265747 9.96853530817156e-15 5.08105335460144e-14
23320-23290 21 1273 1462 1134 658.571200899439 3.75183 0.48477626897497 -7.73930130102556 9.99646305527735e-15 5.09468759335697e-14
27580-27480 13 1195 1080 980 548.938596540733 4.19001 0.541483704161604 -7.73801690060937 1.00979427531879e-14 5.14600210967133e-14
23360-23300 24 1372 1404 1057 647.66050335519 3.52947 0.456130556356676 -7.73785776760124 1.01105861250429e-14 5.15204033023267e-14
27990-27970 17 1212 1451 885 591.056208170113 3.9046 0.504647055591626 -7.73729010260796 1.01558150492048e-14 5.17488422441994e-14
27000-27030 3 1596 2567 1673 977.789786714803 7.16156 0.925613206039194 -7.73709767061743 1.01711922820669e-14 5.18210877064011e-14
29380-29270 478 13506 14329 12399 7077.09434925086 2.62922 0.339856065932098 -7.73628720164488 1.02362086795507e-14 5.21502899370321e-14
29020-28300 59 2436 1996 1753 1057.63775186088 2.91831 0.377236386345484 -7.73601798459953 1.02578958179271e-14 5.22587259148472e-14
2240-2190 17 1199 1284 978 583.837883137035 3.88606 0.502357198938653 -7.73564549161775 1.02879770651001e-14 5.2409915377997e-14
28340-28770 40 2007 1518 1381 831.204032784035 3.14014 0.405969329744141 -7.7349128495097 1.03473962101741e-14 5.2704331313272e-14
28270-28250 42 1818 2313 1898 1046.06310977714 3.41024 0.440956511053205 -7.7337417838176 1.04430746577464e-14 5.3183312028512e-14
26850-26880 4 1399 1506 1275 699.95769417631 6.26101 0.809664962783667 -7.73284536929894 1.05169013167828e-14 5.35529783525318e-14
29260-29220 63 2405 3032 2555 1394.84486174042 3.23488 0.418338935790835 -7.73267202641954 1.0531236586179e-14 5.36217633851587e-14
28950-28790 81 3104 4265 4148 2042.23484492116 3.42866 0.443433282880206 -7.73206670019413 1.05814473892326e-14 5.38731902690245e-14
28180-28330 10 1239 1124 702 497.965527235694 4.43303 0.573382181327812 -7.73137367464641 1.06392219916863e-14 5.41652106659586e-14
29410-29190 94 3595 2666 2435 1488.99458887137 2.73161 0.353342272799877 -7.73077689722222 1.06892214572707e-14 5.44176257847862e-14
28760-28580 63 2545 2056 1615 1053.72825880541 2.81399 0.364013965773219 -7.73043331948836 1.0718112042377e-14 5.45625623639691e-14
29800-29740 546 16573 23120 20632 10710.2746218747 3.05406 0.395092442127177 -7.72999534098649 1.07550519791768e-14 5.47463135016036e-14
22480-22370 13 1258 1128 729 509.270870577941 4.08077 0.527946730285434 -7.72951712899761 1.0795528364371e-14 5.49480359164702e-14
28730-29290 5 1410 1192 874 564.836059417313 5.62686 0.728094485080163 -7.72820163626583 1.09076480469882e-14 5.55121756055168e-14
29320-29320 142 4414 5816 3867 2437.93235530424 2.85342 0.369271145831958 -7.72717691977935 1.09957780294571e-14 5.59497150007731e-14
29410-29270 368 10422 10455 8932 5226.5078421667 2.56589 0.33206209135228 -7.72713466106589 1.09994274632526e-14 5.59660882542657e-14
28450-28460 122 4062 6424 4665 2647.79973155463 3.20535 0.414856080427548 -7.72642301034597 1.10610644819682e-14 5.62752866707267e-14
28560-28410 103 3450 4558 3556 2018.9235975096 3.05269 0.39511247492997 -7.72612539727496 1.10869418215749e-14 5.64003038840179e-14
29420-29190 96 3698 2683 2445 1508.70588717293 2.71967 0.352069916278737 -7.72478783862361 1.12039794494792e-14 5.69822723256186e-14
29380-29430 46 8005 15524 12715 6293.3190304426 5.90495 0.764508094989299 -7.72385694551641 1.1286150095082e-14 5.73956813408615e-14
23700-23690 43 1863 1798 1327 846.558061127289 3.05925 0.396087407444619 -7.72366614831177 1.13030649926007e-14 5.74794477269904e-14
29140-28810 13 1167 1102 961 544.55290565005 4.17824 0.541019173631009 -7.72291262941529 1.13701114487688e-14 5.78158641450078e-14
29300-29270 55 2174 2590 2191 1209.76259179758 3.22502 0.417610115367957 -7.72256781122046 1.14009229829161e-14 5.79679913419883e-14
28780-28380 9 1142 1081 1062 557.270186103872 4.75041 0.615286095708513 -7.72064856820753 1.15739258844353e-14 5.88383961043919e-14
27110-26980 16 1154 1348 1083 610.363665995456 4.04069 0.523384672982063 -7.72029720216673 1.16058770228291e-14 5.89962003038244e-14
29470-29390 302 8598 8540 7149 4248.87484130726 2.55149 0.330514167074875 -7.71975833070038 1.16550474903989e-14 5.92415039818129e-14
27590-27490 20 1301 1312 1213 655.47235436535 3.81675 0.494438347689881 -7.71937133362198 1.1690486269436e-14 5.94169777978976e-14
21610-21610 121 4273 3873 2279 1751.00993124037 2.59472 0.336138287718807 -7.71919265732096 1.17068840890058e-14 5.9497987764419e-14
28980-28780 72 2779 3783 3565 1789.72380191527 3.40749 0.441456913994893 -7.7187285582466 1.1749582081654e-14 5.97103115115249e-14
28790-28370 13 1180 1109 1065 570.245800501707 4.24579 0.550139282959294 -7.71767105372024 1.18474477259135e-14 6.02005778682239e-14
27980-27970 12 1100 1362 845 550.075930758082 4.31106 0.55865355558429 -7.71687527105143 1.1921621074068e-14 6.05703551710055e-14
28720-28530 118 3858 3591 3051 1821.14143139713 2.69209 0.348870057074437 -7.71658758656871 1.19485478808884e-14 6.07024057246041e-14
1390-1260 8 1445 1016 702 506.308399159268 4.78397 0.620166669956305 -7.71400779533803 1.21927022093428e-14 6.19258037478157e-14
29320-29160 36 1858 1594 1025 742.268581186935 3.12906 0.405649064060058 -7.7137208983924 1.22201559233558e-14 6.20628081850835e-14
28330-28840 4 1511 1336 1119 653.596351225107 6.16193 0.798920223825324 -7.71281763364062 1.23069888655965e-14 6.24989130650074e-14
28200-28320 13 1320 1157 691 513.449477938083 4.0931 0.53071084650177 -7.71247945367906 1.23396548546791e-14 6.26623475624141e-14
28270-28230 33 1726 1444 1042 703.264347432745 3.17825 0.412120211925996 -7.7119432693874 1.23916217221252e-14 6.29188498985033e-14
29370-29410 62 8924 15682 13251 6567.23133442616 5.53344 0.717614549220867 -7.71087704637525 1.24956005196751e-14 6.34393531727914e-14
27670-27460 42 3410 1797 1225 1023.59421554869 3.37914 0.438231659250803 -7.71084357493546 1.24988785375471e-14 6.34535110783704e-14
29370-29360 828 24054 36979 28796 15851.9557407896 3.01761 0.391420174408182 -7.70937734794582 1.26433065271239e-14 6.41716595182463e-14
29280-28740 27 1476 1372 1142 677.148483310738 3.42054 0.443696066855387 -7.70919381997837 1.26614998527825e-14 6.42589700943367e-14
29310-28720 21 1373 1186 1046 609.119180544403 3.63636 0.471712466933546 -7.70884569833174 1.26960803276565e-14 6.44319492813283e-14
29120-28850 10 1119 1082 874 513.774984110308 4.47784 0.580925057585628 -7.70811848305018 1.27686179630633e-14 6.47924665911567e-14
28330-28960 25 1408 1430 1270 704.070788559779 3.59252 0.466084390198643 -7.70787693681275 1.27928016054751e-14 6.49126426993527e-14
28980-28740 41 1765 2322 1817 1021.99306171331 3.41149 0.442598729499828 -7.70786051148759 1.27944477468534e-14 6.49159149874586e-14
2170-2180 13 1090 1410 911 571.562134268959 4.24969 0.551359669545102 -7.70765003221813 1.28155603754181e-14 6.50204911918173e-14
29140-28860 15 1235 1090 1022 566.448362689464 4.02573 0.522339036767282 -7.70711727330337 1.28691533545351e-14 6.52872893381286e-14
27670-27600 99 3519 3003 2007 1441.14053195178 2.60363 0.337880204171008 -7.7057662304664 1.30060524344658e-14 6.59714762626031e-14
29160-28940 27 1516 1588 928 668.837935249262 3.40287 0.441668582325163 -7.70457923981088 1.31275101610631e-14 6.65771371474129e-14
27940-27890 28 1654 1384 906 650.831404335069 3.30819 0.429394914046556 -7.70431708797095 1.31544846901327e-14 6.67087223218424e-14
29470-29440 105 3472 3437 2884 1700.49098607221 2.76504 0.358926272309004 -7.70365626962452 1.32227228841208e-14 6.70442823329924e-14
1270-1250 38 1911 1872 1042 797.722631889315 3.15606 0.409708275143965 -7.7031943387479 1.32706300376185e-14 6.72714072313521e-14
29300-29140 46 1977 1864 1257 858.459259872709 2.97916 0.386795054820855 -7.70217945052304 1.337648536548e-14 6.78027072684621e-14
23930-23920 32 1694 1937 1010 768.146480326951 3.35613 0.435782514656787 -7.70137891481391 1.34605689342992e-14 6.82182433248876e-14
28810-28590 18 1286 1270 806 555.782002485431 3.72954 0.484282800800963 -7.7011707873578 1.34825144618891e-14 6.83267929133218e-14
27610-27560 16 1144 1345 1014 593.395537844915 3.99928 0.51933186041327 -7.70081440950472 1.35201736936742e-14 6.85149649389843e-14
29450-29270 156 4831 4511 3832 2291.45063322895 2.61703 0.339852978520579 -7.70046382452889 1.35573217620825e-14 6.86951628654306e-14
22480-22360 6 1304 1210 744 526.018101319689 5.25864 0.682910235511475 -7.70033284900966 1.35712257119392e-14 6.87629274018114e-14
29730-29690 278 8509 11904 10128 5399.93412728053 3.03926 0.394746803311735 -7.69925795916717 1.36858639483953e-14 6.9327524735855e-14
27680-27470 29 3073 1473 1037 878.169177462623 3.70149 0.480809604472521 -7.69845422328299 1.37722053728339e-14 6.97621731589268e-14
22500-22410 10 1115 1083 973 535.228458252251 4.53748 0.589456074435602 -7.69774533295483 1.38488026642152e-14 7.01446912803711e-14
1300-1240 21 1361 1289 846 579.545107909959 3.56323 0.463077340094237 -7.69467619351266 1.41852948919329e-14 7.18209827276145e-14
26980-26850 38 1708 1820 1204 799.016628575625 3.15796 0.410477022708303 -7.69339742354753 1.43278582406442e-14 7.25342928892143e-14
29370-29270 457 12784 13811 11821 6759.55772802356 2.62773 0.341587423602593 -7.69270679268239 1.4405438346594e-14 7.29184990593294e-14
29750-29670 180 5573 5997 5354 2972.73825304881 2.79474 0.363298565326581 -7.69269132259963 1.44071808596964e-14 7.29244727174965e-14
26980-27000 19 1173 1991 1452 796.624074815495 4.1798 0.543482456254392 -7.6907773643802 1.46243722132028e-14 7.40064917610836e-14
23330-23290 24 1327 1506 1104 668.08461559796 3.57549 0.464996607579272 -7.68927204312219 1.47974527289263e-14 7.48735979771284e-14
26930-26780 11 1121 1082 848 509.061534369198 4.32474 0.562444882452873 -7.68918685098055 1.48073080767235e-14 7.49205415291377e-14
29540-29710 25 1373 1894 1728 872.778749536678 3.91011 0.50858422275712 -7.68822786831124 1.49186932876493e-14 7.547822702339e-14
5650-5650 7 1079 1400 863 553.459969211572 5.10762 0.664379056418919 -7.6878057221113 1.49679862230397e-14 7.57157982968542e-14
3430-3460 3 1569 2807 1514 976.659303352228 7.16007 0.931424340115635 -7.68722623992105 1.50359119274935e-14 7.6056434548004e-14
22460-22380 15 1159 1174 941 551.844447286447 3.9874 0.518742966607294 -7.68666737723381 1.51017079049299e-14 7.63862718065322e-14
29430-29340 690 18927 25052 18794 11020.3257998531 2.74428 0.357027958161185 -7.68647085849249 1.51249116863427e-14 7.65006552392269e-14
29280-29080 38 1791 1693 1094 765.736525906377 3.09449 0.402603703257839 -7.68619548081282 1.51574856948537e-14 7.6659431727122e-14
1960-1800 10 1055 1254 873 532.069953931677 4.52917 0.589334956887182 -7.68522245734122 1.52731369313373e-14 7.72353040280206e-14
28490-28260 35 1617 1670 1258 773.477659990655 3.2321 0.420579191973198 -7.68487242870864 1.53149524661786e-14 7.74437423971213e-14
22500-22400 13 1143 1103 940 536.971770533077 4.15766 0.541019475187759 -7.68485398404814 1.53171590453695e-14 7.74518801050172e-14
3430-3390 84 2871 3751 2776 1631.87224350233 3.03926 0.395560131303749 -7.68344540433966 1.54865981296342e-14 7.82994962166983e-14
28770-28360 22 1346 1276 1135 640.017133356866 3.64062 0.473843888004781 -7.68315345631735 1.55219467965983e-14 7.84720979810089e-14
1930-1830 20 1264 1288 945 587.881154278698 3.65624 0.475888457853584 -7.682968454312 1.55443876629912e-14 7.85824853122836e-14
29380-29420 81 12038 22774 18441 9234.05591626977 5.64021 0.734119909395896 -7.68295894969098 1.55455414415321e-14 7.85852543262821e-14
1260-1260 38 1852 1889 1061 796.915138295405 3.15446 0.41058277669798 -7.68288577582774 1.55544269355176e-14 7.86271066867524e-14
29400-29420 218 26535 49455 37911 19664.7552134159 5.29992 0.689992783537306 -7.68113094858524 1.57690185302145e-14 7.96994322112925e-14
28920-28880 41 1766 2500 2001 1090.41140512776 3.50781 0.456683187098837 -7.68105314076497 1.57786005099377e-14 7.97447530156925e-14
3620-3610 26 1400 1742 1040 701.734587001571 3.53001 0.459627641324785 -7.68014224932424 1.5891203133672e-14 8.02950672307697e-14
23700-23680 45 1885 1845 1363 866.180243258187 3.02539 0.394063227217545 -7.67741091246138 1.62336064578753e-14 8.19996006931045e-14
26910-26740 10 1150 1010 891 510.315883760144 4.46788 0.581982684081798 -7.67699779129688 1.62860238145902e-14 8.22547599921289e-14
29800-29840 17 1368 1238 728 543.473286323629 3.78137 0.492566361417873 -7.67686482022015 1.63029307565711e-14 8.23369437664881e-14
26970-26880 80 2761 2738 1927 1269.62513549761 2.73451 0.356228516121196 -7.67628359554929 1.63770349537702e-14 8.27015391562965e-14
28980-28730 40 1714 2150 1628 946.173300377303 3.33349 0.434291723833401 -7.6756885583404 1.64532434862021e-14 8.3076674695527e-14
28950-28630 16 1233 1126 1076 584.456424855568 3.97671 0.518096235868897 -7.67561739136807 1.64623814201905e-14 8.3119577866058e-14
6550-6560 4 1570 1441 899 629.125343985081 6.10734 0.795699848229927 -7.67543582966386 1.64857168087943e-14 8.3234158727421e-14
5690-5670 3 1637 2254 1421 878.787844792855 7.00724 0.912983923433029 -7.67510124967329 1.65288042876489e-14 8.34452035031898e-14
27620-27590 61 2317 2484 1538 1072.41337040746 2.88929 0.376464031173022 -7.67479846256066 1.65678929436681e-14 8.36360290421395e-14
3630-3600 38 1693 1883 1219 810.197547200162 3.17875 0.414218790234733 -7.67407934116449 1.66610936187806e-14 8.40934183000772e-14
28170-28310 8 1233 1110 691 491.068530248798 4.73907 0.617565318124665 -7.67378948951225 1.66988050969396e-14 8.42804786283731e-14
28760-28610 95 3243 3131 2748 1585.59294891363 2.81055 0.366270179016902 -7.67344142691996 1.67442011553309e-14 8.45063077029449e-14
28550-28390 72 2609 2997 2577 1427.47933585634 3.06964 0.400034452044352 -7.6734344904938 1.67451070714054e-14 8.45075906417507e-14
1390-1250 8 1448 997 692 501.53220982942 4.77017 0.621655580696047 -7.67332822709388 1.67589913889432e-14 8.45743690758615e-14
28690-29170 8 1503 963 714 508.206787944774 4.78943 0.624279200153054 -7.67193771659909 1.69417218700192e-14 8.54765602461147e-14
1340-1250 19 1455 1148 774 552.368233578379 3.64074 0.474669922265276 -7.67005390654402 1.71924079742632e-14 8.67278561378216e-14
28260-28210 57 2589 2015 1313 981.948290186886 2.85903 0.37280225228987 -7.66902885426881 1.7330345199537e-14 8.74100844849648e-14
23290-23260 28 1445 1474 1078 675.683057978206 3.36335 0.438651842814022 -7.66746728648353 1.75425744345921e-14 8.84736349007643e-14
28580-28380 54 2114 2377 2016 1129.47183376214 3.14974 0.410869009476699 -7.66605496460324 1.77367207037848e-14 8.94458279337213e-14
29270-28740 24 1368 1318 1060 634.399845763265 3.49868 0.456396736002331 -7.66586683643478 1.77627409532898e-14 8.95735637945512e-14
29080-28930 17 1147 1534 986 617.827479382336 3.96966 0.517842145222611 -7.6657656425493 1.77767527390281e-14 8.96407360556008e-14
28670-29260 9 1287 1024 686 484.316173567642 4.54671 0.593181225612579 -7.66495589445449 1.78892666301711e-14 9.01940667963097e-14
1320-1280 5 1394 1249 786 552.254992780217 5.59449 0.729886385389285 -7.66487240910588 1.79009066186638e-14 9.02492442162572e-14
26960-26920 38 1660 1900 1404 849.338666877845 3.24898 0.423921645026574 -7.66411135235901 1.80073614936015e-14 9.07718303870048e-14
22490-22390 19 1257 1230 881 563.074645709835 3.66848 0.478659162215874 -7.66407024335821 1.8013129421985e-14 9.0797375788097e-14
5650-5660 7 1065 1393 861 550.114453234998 5.09877 0.665425363333157 -7.66241753777296 1.82465289837979e-14 9.19667047587778e-14
26970-26970 24 1300 1660 1192 707.980063665303 3.6614 0.477854326083739 -7.66217503875984 1.8281024706644e-14 9.2133408749292e-14
2180-2170 24 1307 1593 1119 682.358260889422 3.60686 0.470748039993419 -7.66196975742924 1.8310276314175e-14 9.22736593859186e-14
28580-28600 28 1401 2502 1692 965.503599724831 3.89219 0.508013368699229 -7.66159457887695 1.83638564906461e-14 9.2532885332326e-14
28190-28340 10 1213 1095 685 486.331081073027 4.3984 0.574091189813981 -7.66150484058134 1.83766950797982e-14 9.2593979055661e-14
2190-2190 7 1037 1337 974 562.65988799725 5.13126 0.669748099117508 -7.66147628067808 1.83807829116093e-14 9.26109776246652e-14
28830-28590 21 1366 1341 816 581.686482580738 3.56885 0.465889522518025 -7.66029135515647 1.85511742706124e-14 9.34549637789552e-14
29260-28740 21 1287 1266 1008 602.071840019681 3.61915 0.472503255432745 -7.65951812346919 1.86632012378117e-14 9.40083636136833e-14
29500-29660 13 1103 1169 1012 557.941951558106 4.21381 0.550479017298849 -7.65481221336576 1.93594926024692e-14 9.74777853361623e-14
23690-23700 35 1665 1524 1131 728.955639693179 3.14364 0.41069072075628 -7.65451535580699 1.94042628396899e-14 9.76956226916169e-14
28850-28750 203 6375 9097 7862 4129.86919228501 3.10861 0.406143107241454 -7.6539846079906 1.94845609455903e-14 9.8088478057873e-14
27050-27060 5 1161 1350 1249 639.8370418704 5.80698 0.758808109181779 -7.6527640780697 1.96704600959818e-14 9.90051065732237e-14
28420-28250 79 2686 3011 2070 1333.21160125818 2.8274 0.369481189731612 -7.65234924647429 1.97340395955816e-14 9.93174040116077e-14
2220-2170 26 1411 1484 961 645.540574962491 3.40599 0.445096412629465 -7.65225818307603 1.97480235374198e-14 9.93839250212383e-14
27600-27570 26 1425 1628 954 668.254939865084 3.45755 0.451892774882403 -7.65125898210623 1.99021052994205e-14 1.00151583133183e-13
28270-28220 43 2027 1578 1213 808.396188744515 2.99024 0.390819438036334 -7.65121687358217 1.99086245475063e-14 1.00180501574572e-13
29310-28690 11 1151 1003 885 508.78913514474 4.32382 0.565159569673953 -7.65061807872135 2.00015577125613e-14 1.00632521964374e-13
27620-27610 54 2132 2411 1436 1009.29290443556 2.98147 0.389736235891671 -7.64997281682331 2.01021803060726e-14 1.01134853739755e-13
28760-28620 121 3824 4366 3558 2051.51808801872 2.83436 0.370524018240955 -7.64960166329465 2.01602836655922e-14 1.01415369628636e-13
23900-23930 13 1153 1437 761 550.878031912629 4.1961 0.54871376096223 -7.64716336136318 2.05461239934599e-14 1.03344293957795e-13
23720-23720 23 1351 1347 901 600.922726120277 3.48179 0.455407910392062 -7.64543431790765 2.08241230076983e-14 1.04714159476024e-13
23310-23290 18 1170 1350 1027 601.921720288953 3.84666 0.503153566039289 -7.64509908487952 2.08784490906666e-14 1.04983267162507e-13
29320-29340 126 3918 5149 3330 2139.27251075403 2.83661 0.371119830146262 -7.64336687551521 2.11613908214095e-14 1.06389483088251e-13
2250-2200 15 1107 1295 942 564.186239055274 4.02004 0.525998480813977 -7.64268822036253 2.12732688155072e-14 1.06943660049113e-13
29500-29700 18 1152 1506 1196 661.144229463702 3.98494 0.521432027390088 -7.64229651309409 2.13381073528832e-14 1.07248822839969e-13
29390-29200 116 4009 3158 2859 1729.39628986381 2.6396 0.345394982481074 -7.64226464237615 2.13433913942035e-14 1.07271223336681e-13
23290-23280 16 1144 1256 899 554.182816158155 3.89869 0.510186249461664 -7.64169691213296 2.14377348412881e-14 1.07741214560282e-13
28340-28870 39 1803 1549 1192 767.200465038865 3.05813 0.400193876603894 -7.64161289300765 2.14517316507826e-14 1.07807380945546e-13
730-680 15 1081 1459 1123 626.263470362021 4.17342 0.546186173561749 -7.6410252835509 2.15498735539183e-14 1.08292206779437e-13
29390-29410 146 18509 34558 27049 13855.0893465846 5.37369 0.703276803351418 -7.64092601946468 2.15664960866689e-14 1.08367338896317e-13
29240-28700 16 1154 1197 946 556.639979793688 3.90504 0.511148995934555 -7.63973065159138 2.17676627836671e-14 1.09369685103771e-13
29450-29370 502 14776 23256 18632 10024.6300006305 3.08086 0.403283799458026 -7.63942975296221 2.18185906667114e-14 1.09617072907883e-13
28360-28780 46 2121 1610 1446 879.17689316305 3.01473 0.394658703447452 -7.63881755606326 2.19225686851429e-14 1.10126660264304e-13
22490-22420 7 1056 1201 1052 561.113477112883 5.12699 0.671203724722106 -7.63850135896123 2.19764636257928e-14 1.1038884518135e-13
29490-29510 266 7956 10792 9121 4923.99130721726 2.9669 0.388423040314056 -7.63832702235112 2.20062345474319e-14 1.10534104189863e-13
1970-1840 30 1482 1516 1089 690.960278834791 3.29388 0.431469690865196 -7.63410453813836 2.27395350114476e-14 1.14181982068402e-13
29430-29350 824 22686 32585 24201 13974.3034143496 2.83503 0.371378163551465 -7.63381444446641 2.27907875466554e-14 1.14434904982567e-13
29770-29650 110 3842 3155 3009 1735.80580425854 2.72573 0.357086437477154 -7.63325146635223 2.28905766091184e-14 1.14927055751902e-13
28200-28330 13 1257 1127 684 499.069162495291 4.05121 0.530804525716721 -7.63219768156195 2.30785186695443e-14 1.15848231491166e-13
28720-29170 7 1575 930 750 519.567921839367 5.0164 0.657486291731146 -7.62966443949429 2.35365537847453e-14 1.18138303370284e-13
23710-23720 21 1304 1280 864 574.724142753404 3.55067 0.465437245963607 -7.6286828606374 2.37164264386287e-14 1.19022719107399e-13
2220-2190 15 1138 1248 822 534.433897865413 3.94057 0.516548077304335 -7.62866011560921 2.37206104147028e-14 1.19039109581428e-13
23370-23270 21 1302 1216 921 577.050960944641 3.55642 0.466217601192566 -7.62824452243756 2.37971872494107e-14 1.19418779823185e-13
27120-26980 15 1106 1290 1094 596.772450089402 4.1024 0.537792923161582 -7.6282103161308 2.38035008935073e-14 1.19445840364579e-13
28990-28670 7 1132 1481 746 547.168399083762 5.09144 0.667450968109388 -7.6281922468865 2.38068366972472e-14 1.19457956602896e-13
22470-22380 16 1161 1165 917 546.169028563595 3.87708 0.508288393649795 -7.62771161556861 2.38957361037476e-14 1.19890118033389e-13
27010-27040 3 1541 2166 1525 875.552741649207 7.00174 0.918055011396458 -7.6267074293605 2.40825293490421e-14 1.20808603067441e-13
29150-28910 20 1285 1267 840 564.190892604933 3.59564 0.471470024846792 -7.62645154395132 2.4130356921841e-14 1.21043844566929e-13
29110-28860 8 1070 1098 867 506.864097669622 4.78426 0.627366766877435 -7.6259393962349 2.42263633170486e-14 1.21516034787316e-13
29260-28690 5 1236 1185 961 560.373536921195 5.61478 0.736281429585855 -7.62586140574564 2.42410162160747e-14 1.215848285591e-13
29420-29330 611 16300 19754 15152 8991.90891114348 2.6201 0.343586399420759 -7.62572730217099 2.42662320590929e-14 1.21706595153654e-13
28360-28790 39 1942 1446 1294 791.632880257193 3.10505 0.407192466272186 -7.62550038480052 2.4308958697901e-14 1.21916173829311e-13
29480-29440 96 3170 3025 2465 1498.00899514862 2.70876 0.355227167803417 -7.62541684655549 2.43247068775623e-14 1.21990437067354e-13
5660-5640 5 1127 1503 1004 605.289143955351 5.72684 0.751069365595388 -7.62491931705603 2.44187065281397e-14 1.22447645906798e-13
28560-28400 71 2511 3086 2470 1404.3181593495 3.06611 0.402147697861432 -7.62434540076319 2.45275820030938e-14 1.22979334867418e-13
1390-1290 8 1288 1022 676 481.173550422188 4.70946 0.617711285850022 -7.62404225334915 2.45852835179955e-14 1.2325911358562e-13
28560-28420 133 4185 5698 4479 2517.92273955027 3.00056 0.393592260929599 -7.62352064296133 2.46848802698284e-14 1.23744091877243e-13
2210-2200 10 1046 1208 815 510.95361032426 4.46999 0.58644539171637 -7.622180319117 2.49426265906144e-14 1.25011997139957e-13
2280-2170 57 2208 2130 1413 972.546312843445 2.84413 0.373149992470711 -7.62196163611604 2.498493010141e-14 1.25219181627559e-13
29120-28840 7 1105 1076 891 512.501653205406 4.99517 0.655409050531812 -7.62146083734848 2.50820740253364e-14 1.25696330004459e-13
6530-6510 55 2255 2286 1315 979.839686917976 2.90949 0.381767106419887 -7.62110197140599 2.51519145096934e-14 1.26041457507804e-13
29090-28850 7 1074 1182 837 513.106418294643 4.99713 0.655698144265334 -7.62108058875939 2.51560819136991e-14 1.26057469635173e-13
29160-28890 12 1170 1006 777 488.67603695924 4.13726 0.542873008899627 -7.62104994884418 2.51620547113001e-14 1.2608252702737e-13
29870-29790 18 1248 1119 916 551.56456735435 3.7177 0.487828551301637 -7.62091007872955 2.51893380405063e-14 1.26204608157044e-13
29280-29150 49 1963 1930 1554 934.649969533873 3.0116 0.395225128554395 -7.61997128947376 2.53732146198993e-14 1.27106229081025e-13
29310-29270 66 2370 2734 2202 1268.34833060311 3.02284 0.39674528943141 -7.61909165443245 2.55467026788322e-14 1.27960481163635e-13
21670-21660 52 2317 1759 1313 903.025510070469 2.87089 0.376806942116009 -7.61899224948881 2.55663812739178e-14 1.28054102506428e-13
29280-29090 42 1857 1703 1158 792.97645959468 2.99666 0.393328073742197 -7.61874095417251 2.56161951993262e-14 1.28298649343246e-13
27120-26880 58 2372 1880 1585 993.489213711947 2.84984 0.374096957209157 -7.61792548306128 2.57785033715144e-14 1.29101596330305e-13
29160-28770 17 1215 1113 908 543.83428669702 3.7813 0.496372625729722 -7.61786033391089 2.57915139512638e-14 1.29161766271208e-13
6570-6570 4 1449 1394 928 612.514185461245 6.06827 0.79661422105589 -7.61757354183492 2.58488644629203e-14 1.29438974895033e-13
28390-28430 64 2446 3570 3220 1631.30427461196 3.4448 0.452276005299774 -7.61658919276094 2.60466628710793e-14 1.30409312116022e-13
26880-26790 10 1098 1024 883 503.997952475755 4.44958 0.584217673866862 -7.6163013870978 2.61047762554077e-14 1.30690179415417e-13
29190-29020 77 2622 3336 2272 1418.5721669867 2.95956 0.388605714765424 -7.6158427868704 2.61976398890391e-14 1.31150025650981e-13
22470-22420 7 1054 1186 1120 573.501164019109 5.1587 0.677390640105305 -7.61555257833865 2.6256573060006e-14 1.31439981032737e-13
29350-29280 369 10108 11468 9245 5413.43782779292 2.61527 0.343467515470528 -7.61430132614396 2.65121637560685e-14 1.3269897225651e-13
740-680 15 1071 1445 1101 617.937959180863 4.15376 0.545583854942752 -7.61342729516817 2.66921503774713e-14 1.33584374351475e-13
29110-28800 10 1036 1151 905 520.606900437807 4.49706 0.590713716386258 -7.61292057766713 2.67970470013538e-14 1.34098992152884e-13
2170-2140 10 1020 1317 856 533.608130165323 4.53347 0.595497662711368 -7.61291326891574 2.67985629632811e-14 1.3410140313544e-13
22470-22390 20 1229 1278 976 588.619311807225 3.65796 0.48051947332401 -7.61250719045077 2.68829233583261e-14 1.34513165034696e-13
29140-28790 16 1153 1165 929 547.776912270045 3.88137 0.509889685192392 -7.61217870711489 2.695135487873e-14 1.34850369930735e-13
28700-29170 7 1561 950 716 513.378897597011 4.99907 0.656814490247419 -7.61107817852531 2.71818742133602e-14 1.35988025357708e-13
23710-23690 45 1867 1812 1290 842.618560742284 2.98403 0.392066691618505 -7.61103256042606 2.71914712311264e-14 1.36030789912815e-13
28200-28290 8 1241 1088 660 481.844960525584 4.71152 0.61911929413759 -7.61003471730921 2.74022306012999e-14 1.37058717148334e-13
21650-21600 131 4721 3650 2383 1804.78233066331 2.5198 0.331142315328237 -7.60941642437959 2.7533628666215e-14 1.37700001124194e-13
27930-27910 29 1631 1329 921 643.341844433219 3.23844 0.425725556167674 -7.60688393783205 2.80783243712263e-14 1.40397035484399e-13
23720-23710 32 1563 1570 1017 695.518240844721 3.20763 0.421680582675767 -7.60678331368615 2.81001844728172e-14 1.40500922364086e-13
29420-29350 835 22867 32781 24651 14135.7892093087 2.83236 0.372437237495176 -7.60492216905123 2.85075402622127e-14 1.42526709816515e-13
29490-29680 19 1202 1316 1151 628.850257422626 3.83126 0.503789241465356 -7.60488830520272 2.85150057140976e-14 1.42558537646877e-13
23940-23940 23 1440 1579 821 630.982707834199 3.55475 0.467442089022476 -7.60467996513996 2.85609776286394e-14 1.42777361081988e-13
28180-28340 10 1191 1076 671 477.434500200573 4.37135 0.574835816885495 -7.60452346027224 2.85955596291398e-14 1.42944726951062e-13
27050-26950 44 1785 2138 1433 913.5584270185 3.13892 0.412828451301593 -7.60345522977692 2.88327028583163e-14 1.44113501894071e-13
28170-28320 9 1185 1061 676 474.664292412497 4.51711 0.594128636510662 -7.60291838914155 2.89526087138615e-14 1.44696090801141e-13
26900-26740 9 1103 1000 892 502.131634894323 4.59831 0.604918032940878 -7.60154924700107 2.92606378371973e-14 1.4620734878615e-13
28880-28650 53 2004 2335 1635 1023.95976353454 3.03093 0.398753822033366 -7.6009994335786 2.93852397140268e-14 1.46824292298006e-13
21620-21610 135 4584 4165 2420 1878.4789450752 2.53496 0.33351335212297 -7.60076416233981 2.94387175291418e-14 1.4708582830516e-13
750-670 13 1020 1467 1110 615.228880091454 4.35735 0.573280412255061 -7.6007353212375 2.9445279775518e-14 1.47112947079118e-13
28730-29170 7 1555 922 737 512.865221369431 4.99749 0.657654226387466 -7.59896852766842 2.98500356670825e-14 1.49100698187619e-13
27200-27160 122 4571 3282 2330 1709.50326201685 2.54562 0.335049773794661 -7.59773635581084 3.01355485257116e-14 1.50509439484228e-13
23680-23680 39 1720 1636 1348 804.383033261382 3.12877 0.411812699211605 -7.59756644698255 3.01751290985087e-14 1.50701316831136e-13
29710-29710 165 5246 8010 6764 3543.46644054699 3.1896 0.419836071728512 -7.59725379208997 3.02480962773206e-14 1.51059913124597e-13
540-440 5 1056 1550 1359 681.644275290008 5.89889 0.776550802974502 -7.59626474019572 3.04800651521837e-14 1.52189066164176e-13
6560-6570 4 1436 1381 914 605.718752905451 6.05211 0.79681365353393 -7.59538750292166 3.06872728900224e-14 1.53211869538318e-13
29280-29170 60 2199 2374 1878 1114.14780283083 2.97127 0.391203818501397 -7.59518405770946 3.07355251931487e-14 1.53446869895491e-13
28550-28410 110 3530 4397 3592 2017.42657857904 2.95275 0.388792562963897 -7.59466842741995 3.08581547516726e-14 1.54047234904693e-13
23890-23920 8 1093 1289 721 507.439322653273 4.78668 0.630279021921741 -7.5945404514364 3.08886650453449e-14 1.5419360934824e-13
28350-28790 35 1809 1356 1222 741.481297955141 3.16903 0.417294988160468 -7.59422722277338 3.09634659918646e-14 1.5454916028966e-13
27980-27930 17 1304 1145 734 522.0092681632 3.72161 0.490071995986083 -7.5940077220691 3.10159902554141e-14 1.5480536783755e-13
1350-1260 10 1279 959 689 474.567085981016 4.36253 0.574477247446857 -7.59391224689873 3.10388638204706e-14 1.54913570362974e-13
29140-29030 223 6642 9494 7570 4177.12672137006 2.98468 0.393045078006897 -7.59372282132668 3.10842947738401e-14 1.55134343134626e-13
29280-29100 41 1835 1740 1109 784.338223352549 3.01652 0.397240017014663 -7.59368500309237 3.10933727528247e-14 1.55173676821721e-13
28940-28860 75 2796 4012 3827 1887.62245955475 3.42601 0.451215701484341 -7.59283223383429 3.12987671996352e-14 1.56186690120327e-13
29100-29040 127 4175 6890 5561 2936.29680520881 3.29979 0.434682617566367 -7.59126430195127 3.16799007623683e-14 1.58064286115522e-13
28970-28790 85 3054 4260 3991 2003.40823152248 3.32831 0.438479848839231 -7.59056356383783 3.18517088322054e-14 1.58909279530302e-13
26970-26890 77 2628 2642 1854 1219.07491227891 2.73085 0.35978163599468 -7.59028653722452 3.19198831075252e-14 1.59243276490951e-13
2200-2200 5 1115 1381 1031 590.669942636911 5.69116 0.749816836747321 -7.59007174493032 3.19728407112093e-14 1.59501337091621e-13
28440-28250 81 2692 3002 2132 1347.76240607013 2.80599 0.369805155164338 -7.58774547875079 3.25519523819062e-14 1.62365336975873e-13
29490-29670 13 1108 1084 983 538.951580314865 4.16291 0.54869098500722 -7.58698493031702 3.27435151545878e-14 1.63301985003669e-13
26930-26760 17 1189 1140 858 533.655759437685 3.75351 0.494759796309313 -7.5865337250671 3.28576857785034e-14 1.63865086531231e-13
23370-23280 18 1219 1132 910 548.511333118484 3.70947 0.488954842590792 -7.58652151482623 3.28607808286682e-14 1.63874219292878e-13
2170-2170 22 1231 1567 1057 653.283497429598 3.67127 0.483924395546886 -7.58645566410223 3.28774776045084e-14 1.63951179516848e-13
1970-1800 10 1019 1196 853 513.959054886454 4.47841 0.590323398037002 -7.58636621202721 3.29001719847825e-14 1.64058041119318e-13
2250-2170 29 1423 1527 1102 687.138633654709 3.33608 0.439758524378857 -7.58616804701174 3.29505021936458e-14 1.6430269638339e-13
29330-29340 185 5366 7054 4527 2932.2031055773 2.73262 0.36021882507408 -7.58599725396468 3.29939411831926e-14 1.64506646411527e-13
29450-29290 206 6127 5332 4699 2816.2106966657 2.50763 0.330605301783376 -7.58495099147742 3.32612763201364e-14 1.65814067142059e-13
23300-23290 18 1149 1345 963 584.31855820814 3.80294 0.501381522290565 -7.58491579702388 3.32703059463174e-14 1.65852705369021e-13
2280-2210 64 2318 2365 1582 1065.9626900614 2.80763 0.370175668889449 -7.58457595002426 3.33576225440361e-14 1.66279946471817e-13
28990-28780 75 2750 3735 3493 1764.8900746116 3.32588 0.438582680733907 -7.58323516148182 3.37043140808324e-14 1.67971036813926e-13
2180-2140 10 1015 1263 833 519.475853342642 4.49418 0.592686507262317 -7.58272343290023 3.38375654368337e-14 1.68628636056657e-13
550-440 5 1049 1539 1345 675.937898672266 5.88669 0.776368419013008 -7.58233499161558 3.39390592168524e-14 1.69127927775614e-13
29130-29030 229 6815 9773 7890 4318.08067703355 2.99466 0.394977383320939 -7.58183980237829 3.40688788019538e-14 1.6975528413193e-13
29080-28840 10 1086 1056 755 479.224261706586 4.37618 0.577216511076021 -7.58152915195236 3.41505685476544e-14 1.70136169647086e-13
29390-29270 456 12426 13102 11284 6483.58369775764 2.56761 0.338695169070007 -7.58089735628592 3.43173025145509e-14 1.70960260365816e-13
1380-1260 7 1411 966 691 490.929863068976 4.93378 0.650884934498005 -7.5801171811183 3.45242995430759e-14 1.71971647270692e-13
28450-28250 75 2549 2687 1951 1235.71474431654 2.79111 0.368221756904304 -7.57996009459398 3.45661261936312e-14 1.72173379308115e-13
5680-5670 3 1523 2127 1396 838.715651398127 6.93965 0.91565949477569 -7.57884907513494 3.4863377829923e-14 1.73633976156326e-13
23380-23280 16 1174 1091 891 530.590608301537 3.83439 0.50598132660042 -7.57811571979303 3.50609618012929e-14 1.74604613133637e-13
29750-29660 171 5109 5198 4520 2597.50182108173 2.66801 0.352086452340749 -7.5777069459874 3.51715730767684e-14 1.75148733855546e-13
29490-29520 225 6734 9431 7861 4244.86625717832 2.99543 0.39529604265696 -7.5776842245057 3.51777314051909e-14 1.75172674013483e-13
28750-28590 70 2642 2131 1775 1118.54035801562 2.7448 0.362236717066781 -7.57735945818075 3.52658705984818e-14 1.75598089259854e-13
27980-27940 21 1279 1234 877 567.180586363398 3.53094 0.46607322833218 -7.57593509276031 3.56550047853593e-14 1.77501611337871e-13
29250-28740 22 1285 1252 959 589.589863305578 3.51918 0.464525675760308 -7.57586078723629 3.56754204049501e-14 1.77596428282781e-13
28430-28250 85 2783 3096 2192 1390.4516377813 2.78027 0.36699126809351 -7.57583908006864 3.56813866703372e-14 1.77619310128705e-13
28590-28390 53 2065 2198 1936 1076.8396757092 3.10623 0.410051504573856 -7.57522002453031 3.58519491460599e-14 1.7845465608881e-13
29600-29400 60 2549 1939 1974 1112.85092997811 2.9695 0.392015805708443 -7.57494656148459 3.59275488969072e-14 1.78824092793719e-13
21660-21600 82 3442 2481 1677 1264.22242889779 2.69108 0.355300393442518 -7.57410044517295 3.61624548249999e-14 1.79979485574489e-13
29710-29690 179 5445 7629 6251 3407.41787820561 3.00885 0.397278320359632 -7.57366653080099 3.62835070271948e-14 1.80575028064339e-13
29790-29760 583 16495 22730 19275 10368.3577956901 2.90669 0.383802626709139 -7.57338854335882 3.63612685083621e-14 1.80955084720576e-13
29100-28860 7 1062 1097 882 508.22036291737 4.98293 0.657969877722714 -7.57318268951353 3.64189576388989e-14 1.81228269131784e-13
27940-27910 25 1537 1243 842 597.323897635262 3.34923 0.442259177289882 -7.57300395004399 3.64691211499754e-14 1.8145703017201e-13
26980-26860 53 2045 2005 1405 927.156256675309 2.88165 0.380546155380165 -7.57241475773741 3.66349605294077e-14 1.82275164294693e-13
29410-29430 162 20266 37962 29952 15265.0728590489 5.3634 0.70834141688562 -7.5717701946911 3.68172345466375e-14 1.83160974627373e-13
27230-27200 117 3945 3113 2339 1600.25967532154 2.50853 0.331321850182551 -7.57126522007058 3.69606575510799e-14 1.83867431314683e-13
3630-3590 39 1671 1809 1212 795.028337042572 3.11152 0.410986693041795 -7.57085656548072 3.70771258250862e-14 1.84439747793721e-13
28770-28370 21 1283 1224 1117 619.027178859303 3.66005 0.483456279747733 -7.57058594603207 3.71544520650687e-14 1.84817316222091e-13
28400-28250 78 2610 2920 2158 1327.81744414182 2.84042 0.375259623437746 -7.56921292882152 3.75492252482411e-14 1.86745216812006e-13
29130-28790 15 1113 1145 923 537.398484561396 3.94827 0.521629376620905 -7.5691059307467 3.75801622642303e-14 1.86891909212347e-13
2280-2200 67 2390 2450 1613 1097.64028021937 2.78267 0.367643525846251 -7.56892898892904 3.76313775556402e-14 1.87139433466534e-13
29770-29810 49 1916 2015 1600 951.945072554964 3.03911 0.401526168266614 -7.56889053777189 3.76425162057749e-14 1.87187646740406e-13
1320-1290 5 1314 1188 766 527.975989559869 5.52907 0.730579167177514 -7.56806879860973 3.78813366825839e-14 1.88360799433647e-13
28710-29200 3 2322 1424 1125 772.948209117859 6.82227 0.90166191655882 -7.56632269994767 3.83937596534431e-14 1.90894126313726e-13
28420-28460 28 1358 2008 1514 843.715886920553 3.69283 0.488123637027393 -7.56534950682748 3.86823120113509e-14 1.92321437004404e-13
27970-27960 8 1053 1293 744 507.948761828787 4.78799 0.632892667133545 -7.56525317821723 3.87109892277284e-14 1.92456635731905e-13
21660-21620 119 4266 3249 2229 1640.31782376693 2.52057 0.333179460938806 -7.56518744763985 3.87305693485587e-14 1.92542223520222e-13
28590-28600 32 1467 2615 1752 1007.91512964807 3.75852 0.496818514177025 -7.56518541767596 3.8731174198361e-14 1.92542223520222e-13
29870-29850 6 1243 1020 763 492.689548020819 5.16301 0.68250785795174 -7.56475660097805 3.88591532457364e-14 1.9316362805239e-13
1380-1250 7 1417 954 690 489.616589638817 4.92988 0.651726625428061 -7.56434203773968 3.89832736990442e-14 1.93765758224282e-13
28350-28780 41 1951 1477 1342 809.721480633722 3.06388 0.40504269086303 -7.56433598527186 3.89850886955036e-14 1.93767352184674e-13
27110-26990 16 1094 1318 1074 595.931299471496 4.00539 0.529572976833515 -7.56343378477218 3.92565694284438e-14 1.95101734612944e-13
27670-27450 44 3373 1787 1206 1014.56885151034 3.29662 0.435886825228697 -7.56302233484773 3.93809950524432e-14 1.95705117405063e-13
2280-2190 67 2395 2422 1595 1089.95761611667 2.77206 0.366546880004881 -7.56262628472822 3.95011299344017e-14 1.96287086361137e-13
1390-1270 7 1363 978 678 483.716642448475 4.91219 0.649559351782954 -7.56233517172466 3.95896637077949e-14 1.96719485476309e-13
28250-28170 80 3358 2480 1620 1239.10938435975 2.69813 0.356800512548845 -7.56201282023057 3.96879254523008e-14 1.97194208669755e-13
28840-28760 180 5674 8445 7455 3830.33696265712 3.1759 0.419991799761478 -7.56181828217129 3.97473420893173e-14 1.97480280804697e-13
28580-28390 54 2081 2319 2043 1122.10662768726 3.13991 0.41523872740911 -7.56170629970197 3.97815839076529e-14 1.97642834686029e-13
29090-28820 7 1107 1009 896 503.420307452826 4.96903 0.657142974229553 -7.56156566598897 3.98246277493745e-14 1.97849104642021e-13
28690-29300 8 1299 903 732 476.392242699552 4.69451 0.620841254409436 -7.56153786229926 3.98331430614146e-14 1.97883827322566e-13
540-450 6 983 1451 1261 635.918297994901 5.53332 0.73178590803023 -7.56138557314215 3.98798157527839e-14 1.98108099017871e-13
23700-23720 19 1246 1197 812 541.301315741543 3.61026 0.477482769003729 -7.56103039167797 3.99888787648421e-14 1.98642273576351e-13
6540-6560 4 1499 1339 848 592.791087502785 6.02111 0.796343804798012 -7.56094887775677 4.0013950007253e-14 1.98759199289044e-13
28980-28770 83 2949 4004 3712 1886.91110859219 3.27445 0.433089139930196 -7.5606824085136 4.00960158726534e-14 1.99159211606794e-13
2240-2200 16 1108 1232 934 553.490897214029 3.89668 0.515411872730734 -7.56032473255636 4.02064313560043e-14 1.99700002065847e-13
28790-28380 12 1107 1047 1037 544.198099517764 4.29455 0.56806238501113 -7.55999738601615 4.03077460807569e-14 2.0019555057039e-13
21660-21670 42 2051 1510 1148 785.827059400485 2.98319 0.394706123618688 -7.55800296811367 4.09304709118854e-14 2.03241715675277e-13
29320-29270 72 2503 2886 2381 1353.25535796971 2.98947 0.395536970844588 -7.5579963140548 4.0932564286686e-14 2.03244327438429e-13
23340-23300 23 1267 1380 1106 640.35732129991 3.57557 0.473113555125002 -7.55753377238376 4.10783387552825e-14 2.03960337968964e-13
27970-27920 12 1197 1072 669 478.661403124481 4.10746 0.543640591858123 -7.55546571856342 4.17363742146203e-14 2.07179987918605e-13
28800-28390 17 1212 1134 1133 596.300042185813 3.91684 0.518419808031324 -7.55533752934823 4.17775022645223e-14 2.07376209418543e-13
29320-29310 145 4324 5756 3713 2385.25565519664 2.78885 0.369124388598153 -7.55531787409222 4.17838119523842e-14 2.07399590256686e-13
1960-1840 34 1540 1617 1150 730.685451467657 3.19044 0.422287914178539 -7.55513974744689 4.18410365270873e-14 2.07675682544207e-13
28660-28670 122 3936 5031 4467 2370.73801728795 3.03969 0.402343085815876 -7.55497292829154 4.18946983608247e-14 2.07934070904392e-13
27670-27560 68 2564 2096 1612 1065.54721140964 2.7153 0.359492182846265 -7.55316776579884 4.24797229398054e-14 2.10829627343536e-13
29330-29370 63 2246 2940 1881 1211.3824708183 3.02389 0.400348238714669 -7.55314049860648 4.2488621107041e-14 2.1086571872895e-13
29300-29070 31 1693 1494 890 671.772939944209 3.20364 0.424192083101759 -7.55234292262224 4.27497083676513e-14 2.1214944380838e-13
22460-22420 5 1096 1313 1155 604.935122616841 5.72557 0.758172252624604 -7.55180259963416 4.29274793377659e-14 2.13011106908315e-13
21650-21610 159 5367 4307 2739 2090.51394143177 2.44833 0.324206527936981 -7.55176346939027 4.29403817196383e-14 2.13066976527207e-13
28570-28600 18 1093 1959 1375 763.547369822237 4.19694 0.555767343087495 -7.55161953606313 4.2987873550854e-14 2.13294465575084e-13
29130-28870 16 1230 1019 959 541.608919298491 3.86458 0.511772976219573 -7.55135598707642 4.30749673315743e-14 2.13710246934697e-13
27350-27350 449 11794 13481 8376 5814.66118257845 2.42495 0.321162559141312 -7.55053354544843 4.33478727879547e-14 2.15047771995336e-13
29310-29360 59 2156 2960 1843 1191.43821111015 3.0974 0.410247556705234 -7.55008110882868 4.34987260455556e-14 2.15787895723906e-13
29110-28820 5 1167 1165 1019 561.097961206191 5.61643 0.744019468227382 -7.54876139138092 4.39417067262215e-14 2.17960412791261e-13
23710-23680 47 1883 1844 1312 856.040504764609 2.94238 0.389834198927834 -7.54777415371491 4.42759836157959e-14 2.1960169811277e-13
29300-28730 31 1525 1387 1171 695.252535419449 3.25399 0.431123023585387 -7.54770258023592 4.43003152457287e-14 2.1971397505885e-13
28000-27970 27 1418 1563 928 652.244908418893 3.36534 0.445877649069265 -7.54767325375471 4.43102886723957e-14 2.19755034504305e-13
1920-1830 14 1109 1086 823 504.891757909162 3.95821 0.524464527389926 -7.54714836416579 4.44891683485866e-14 2.20625304411856e-13
28880-28710 126 4024 5408 4665 2487.5554581801 3.06348 0.405913998613154 -7.5471220312899 4.44981611382785e-14 2.20661461424933e-13
27620-27600 58 2156 2446 1500 1034.98778388205 2.9117 0.38585427810765 -7.54612261504962 4.48407904696958e-14 2.22318012548958e-13
1380-1290 7 1269 1000 675 474.305935885481 4.88338 0.647186454552429 -7.54555145079832 4.50377659161607e-14 2.23277531210757e-13
29550-29670 50 1962 2261 1976 1079.85801781213 3.19761 0.423794978217272 -7.54519274347426 4.51619067681034e-14 2.2386729044e-13
1910-1830 10 1058 1031 799 481.396208846321 4.38255 0.580858241036357 -7.54495340158376 4.52449249045901e-14 2.24265005640693e-13
27600-27560 15 1072 1284 899 548.461744641587 3.97846 0.527373447697803 -7.54391999971172 4.56050966952143e-14 2.26003702838357e-13
28270-28240 36 1631 1516 1227 745.215452603562 3.13426 0.415497043136437 -7.5434018340967 4.57867527854476e-14 2.26895258672717e-13
22490-22380 15 1158 1056 806 503.575136115123 3.85274 0.510754329832769 -7.54323015710987 4.58470952727777e-14 2.27185010553573e-13
29790-29630 94 3531 2556 2443 1465.32176330365 2.70728 0.358955167078631 -7.54212290885783 4.62381631492259e-14 2.29079685766252e-13
27140-26860 10 1169 912 784 473.924962549583 4.35979 0.578295229343185 -7.53904650325127 4.7342014001865e-14 2.34494784201911e-13
29420-29340 712 18919 25044 19184 11120.6344283893 2.71045 0.359555196077197 -7.53835081983716 4.759520314898e-14 2.35730873241215e-13
27560-27470 26 1424 1243 964 610.324904148612 3.32228 0.440716827758373 -7.5383450152408 4.75973212822737e-14 2.35732360044016e-13
28980-28750 44 1773 2348 1905 1048.74416531795 3.34479 0.443705415364685 -7.53831593712993 4.76079334608996e-14 2.35775913068588e-13
28190-28300 5 1329 1199 730 523.700721778152 5.51744 0.732115448345534 -7.53630228708551 4.83485101286759e-14 2.39388724593738e-13
28570-28400 67 2350 2923 2318 1321.53259031986 3.06193 0.406297397063762 -7.53618678330587 4.83913317095182e-14 2.39591599189508e-13
3440-3380 93 2993 3886 2888 1700.21089207676 2.94795 0.391211593505851 -7.53543888864063 4.86695081694464e-14 2.40941286768683e-13
29290-29090 48 2014 1800 1195 841.129436575255 2.8845 0.38282230444981 -7.53483902063177 4.88937624776881e-14 2.42032990283711e-13
29320-28720 13 1135 988 856 499.501588016239 4.05137 0.537725862577808 -7.53427431715775 4.910579913563e-14 2.43064052140212e-13
1330-1280 6 1216 1080 711 487.083947297927 5.14658 0.683195625819162 -7.53310188241032 4.95489200204807e-14 2.45248051723633e-13
29660-29680 29 1434 1432 1010 653.48424693068 3.26133 0.432991761117541 -7.53208312155985 4.99371506575743e-14 2.47150775792659e-13
550-450 6 969 1436 1254 630.224132975277 5.52023 0.732934109164751 -7.53168972341166 5.00878664329457e-14 2.47877781862456e-13
29270-29160 50 1920 2223 1809 1031.69363634457 3.12939 0.415561123029508 -7.53051042761281 5.05423544630915e-14 2.50079257573514e-13
29270-29180 58 2120 2470 1999 1144.02492079534 3.06188 0.406626110183962 -7.52997635017756 5.07495138569525e-14 2.51046788304697e-13
28560-28390 61 2232 2566 2213 1222.92549126676 3.08625 0.409872249049721 -7.5297873142799 5.08230374665951e-14 2.51400902887517e-13
28720-29200 3 2282 1384 1110 758.226276259845 6.79443 0.902394663249408 -7.5293312461786 5.10008519737068e-14 2.52251610612601e-13
28570-28390 55 2071 2367 2026 1125.30277494762 3.11671 0.413999050470103 -7.52830610129587 5.14027772217305e-14 2.54210454704111e-13
29330-29200 63 2302 2193 1864 1098.46800916207 2.87643 0.382083251429668 -7.52827682317087 5.14143018259281e-14 2.54248055745866e-13
1960-1810 15 1070 1279 876 542.355026341224 3.96202 0.526365184625285 -7.52712976950784 5.18678158792934e-14 2.56461379792868e-13
28170-28300 6 1215 1098 700 487.335792674965 5.1474 0.683862974951543 -7.52694561868799 5.1940989626559e-14 2.56813396052616e-13
29500-29430 458 13461 15212 15132 7795.99672598936 2.84054 0.377396197663675 -7.52667239296606 5.20497450245153e-14 2.57341306185568e-13
27200-27200 82 3123 2342 1742 1215.55323598121 2.63125 0.349622627457901 -7.52597168927882 5.23296791378319e-14 2.5867602522883e-13
29120-28830 6 1100 1063 923 516.122490080169 5.22987 0.695043162780894 -7.52451865998248 5.29148963106319e-14 2.61499089317415e-13
29080-28850 11 1044 1117 757 484.487554652748 4.25238 0.565205743429742 -7.52359261482104 5.32912194309619e-14 2.63318691598248e-13
28760-28390 18 1224 1125 1099 589.7165794474 3.81615 0.507246811723932 -7.5232678855241 5.34238039797166e-14 2.63953692590964e-13
29320-29350 109 3400 4577 2881 1871.20361946645 2.85328 0.379267761710651 -7.52312012520146 5.34842407266047e-14 2.64232159676109e-13
29570-29580 47 1873 1805 1338 854.396005431624 2.93942 0.390733638339488 -7.52281650698242 5.36086373314972e-14 2.648265458789e-13
28200-28280 8 1211 1044 638 466.252650809735 4.66348 0.620036298917958 -7.52129512876791 5.4236263793074e-14 2.6789640126649e-13
26930-26940 8 999 1132 1051 543.511193444216 4.88577 0.649624817349507 -7.52090859433864 5.4396871445113e-14 2.68679477404023e-13
29280-29110 37 1712 1573 1029 721.718501436031 3.04571 0.405007447498525 -7.52013873741207 5.47181465300998e-14 2.70225161311575e-13
29110-28840 5 1147 1175 934 541.334574301721 5.5645 0.740021313741912 -7.51937339010624 5.50393886849202e-14 2.71770211750261e-13
29280-29130 40 1759 1615 1107 753.812411812585 2.99384 0.398160399407737 -7.51918754410933 5.5117673905298e-14 2.7214640070444e-13
23350-23300 23 1272 1294 1043 613.718783054466 3.51256 0.467172727246124 -7.51876405316379 5.52964731756364e-14 2.7301883549803e-13
2280-2220 63 2265 2221 1546 1027.96315266647 2.77652 0.369283518511499 -7.51866074025949 5.53401786787985e-14 2.73224222101729e-13
29120-28820 6 1107 1045 954 521.055233504802 5.24364 0.697428286422649 -7.51853156235157 5.53948739001247e-14 2.7348384917682e-13
29800-29590 67 3391 1934 1797 1187.45311216165 2.9016 0.385952120779901 -7.51802787698968 5.56086474271607e-14 2.7452879433031e-13
26920-26740 13 1108 1009 827 492.885978809304 4.03181 0.536329713134419 -7.51741308927895 5.58706742900775e-14 2.75801368021713e-13
27240-27200 116 3920 3037 2301 1576.0451565112 2.49836 0.332372191021416 -7.51674001632271 5.61589347911703e-14 2.77203238461022e-13
29330-29330 204 5745 7553 4925 3161.16130463502 2.69839 0.358997829177403 -7.51645886796796 5.62797761790969e-14 2.77789143052929e-13
29290-29110 41 1840 1670 1069 765.261690798708 2.97958 0.396429487284685 -7.51604629554895 5.64575683825595e-14 2.78645487464944e-13
28200-28340 13 1210 1080 662 480.806807096811 3.99631 0.531741975168831 -7.51550195137175 5.66929908976543e-14 2.79796762186908e-13
3640-3600 39 1679 1768 1130 771.605057760166 3.06683 0.408136466233985 -7.514229825143 5.72469405597488e-14 2.82498412390403e-13
28180-28300 5 1322 1188 720 518.87579365441 5.50402 0.732486797995333 -7.5141521944507 5.72809167291763e-14 2.82655318984409e-13
28740-29280 4 1484 1188 889 576.348493454902 5.98007 0.795972918426891 -7.51290083121886 5.78313368668904e-14 2.853388170743e-13
29290-28740 28 1457 1285 1117 656.375315654459 3.31995 0.441986454224455 -7.51142382749285 5.84876999891853e-14 2.88544363780157e-13
28670-28660 311 8663 10468 8820 4932.82091239389 2.73369 0.363943493384141 -7.51130374686581 5.8541383196197e-14 2.88798217958945e-13
29130-28910 16 1146 1108 803 510.220656873368 3.77683 0.502828693036955 -7.51116340882892 5.86041840670086e-14 2.89097030661531e-13
28170-28330 9 1124 1019 671 459.11355902227 4.4682 0.594885417944043 -7.51102125712191 5.86678640732267e-14 2.89390675351083e-13
3450-3380 95 3025 3912 2920 1716.97425206604 2.93069 0.390219514793977 -7.51036437941115 5.89630116001742e-14 2.90822887569212e-13
28410-28290 294 8324 10322 8860 4862.09407788641 2.7969 0.372526365655095 -7.5079269266768 6.00710184690553e-14 2.96242829728546e-13
28710-29190 3 2327 1364 1089 756.311673089955 6.79083 0.904523851038184 -7.50763426897572 6.02054222928727e-14 2.9689435667301e-13
22470-22360 6 1161 1076 729 483.301371601228 5.13502 0.684078989524816 -7.50647300528617 6.07416558445851e-14 2.99527324055649e-13
28800-28350 6 1175 964 989 524.953593860834 5.25446 0.700223149597279 -7.50398094140355 6.19083092993984e-14 3.05233858055247e-13
29860-29650 11 1205 885 790 476.459983620357 4.22782 0.563453729370183 -7.50340053073543 6.21831740360047e-14 3.06577399233821e-13
2260-2180 38 1648 1583 1176 748.135437444087 3.05923 0.407717187273313 -7.50331818004847 6.22222698643496e-14 3.0675848731314e-13
1390-1280 7 1334 967 655 473.176736836458 4.8801 0.650476247086532 -7.50235333804034 6.26821307679053e-14 3.09002125025634e-13
29280-29140 45 1818 1738 1308 828.703495153699 2.95888 0.394430939398502 -7.50164267467186 6.30229808499473e-14 3.10658782285892e-13
29120-28860 9 1053 978 826 477.681042975838 4.52535 0.603440633720933 -7.49924756875624 6.41852007838971e-14 3.16327581074377e-13
27560-27460 26 1403 1246 937 602.121979062858 3.30215 0.440405742876952 -7.49797251531592 6.48124855399603e-14 3.19370511114066e-13
5690-5680 3 1456 2027 1318 797.261558075489 6.86631 0.91581133375769 -7.49751525618106 6.50389071564755e-14 3.20461872211125e-13
28560-28370 61 2193 2500 2086 1179.60033341562 3.03215 0.404422952748276 -7.49746583205773 6.50634270843778e-14 3.20570506498642e-13
12340-12220 18 1123 1273 989 575.45792681866 3.7802 0.504245258660876 -7.49674936211214 6.54198992226193e-14 3.22302368244569e-13
27930-27920 21 1358 1141 787 543.08855858496 3.46689 0.462546600894211 -7.49522005672007 6.61872244054893e-14 3.26033178417406e-13
29690-29710 74 2558 3661 2995 1617.98454903285 3.21622 0.429124639296097 -7.49484584163969 6.63763292026863e-14 3.2693985442955e-13
1980-1830 23 1290 1225 944 583.480990402577 3.43768 0.458771733583871 -7.49323174991837 6.71980943872081e-14 3.30924647722809e-13
28240-28260 12 1014 1167 825 504.135037578129 4.18274 0.558238390730089 -7.49275759395914 6.74413911631877e-14 3.32097565493128e-13
29410-29420 246 27418 51076 39284 20355.5443141635 5.1743 0.690574821596234 -7.49274922576192 6.74456927819509e-14 3.32106135909303e-13
21670-21630 101 3782 2808 1936 1430.69051548385 2.5622 0.342001361549732 -7.49178071603072 6.7945375459263e-14 3.34553895416846e-13
23680-23700 31 1493 1374 1085 670.129433254696 3.19912 0.427026347475046 -7.49163272200015 6.80220497891761e-14 3.34918711883447e-13
29400-29410 277 29988 54938 42569 22037.7708359983 5.1171 0.683043786971353 -7.49161344789144 6.80320417836357e-14 3.34955190723471e-13
22460-22370 11 1079 1019 718 465.154181391313 4.19271 0.559711084957317 -7.49084757597182 6.84302514903991e-14 3.36877399801065e-13
28880-28640 43 1717 2023 1334 864.252499306499 3.09027 0.41255018950225 -7.49065162091209 6.85325045200184e-14 3.37342362719158e-13
28430-28480 14 980 1722 1233 677.650937244593 4.39048 0.586165352802595 -7.49017419835339 6.87822617770476e-14 3.38558908466055e-13
29320-29170 40 1815 1538 1076 742.235598567044 2.97068 0.396617864946566 -7.49001859049892 6.88638591370905e-14 3.38934814176973e-13
29160-29020 203 5832 7868 6157 3492.25637557646 2.85646 0.381377963502053 -7.48982951577802 6.89631338584326e-14 3.3941054265848e-13
29150-29030 225 6520 9167 7422 4079.25626442255 2.93556 0.391964939787745 -7.48935590836505 6.92124220237283e-14 3.40585737308521e-13
27050-26940 40 1630 1953 1374 848.615076135789 3.17109 0.423444780715126 -7.48879533351924 6.95086313607615e-14 3.42017388098127e-13
29790-29610 90 3642 2382 2069 1367.14110039064 2.66829 0.356349002553428 -7.48784706283251 7.00125398281679e-14 3.44483799025519e-13
1370-1260 9 1318 923 648 464.21736713235 4.48485 0.598968932648446 -7.48761758928908 7.01350200955526e-14 3.4507334683325e-13
27080-26890 44 1908 1561 1221 792.849035192878 2.92629 0.39086619749484 -7.48668673620611 7.06340217724164e-14 3.47488944655483e-13
29330-29350 163 4722 6326 3958 2593.26888707648 2.73833 0.365761471225807 -7.48664456357771 7.06567116722716e-14 3.47587382015382e-13
24070-24070 16 1080 1226 897 540.77475361092 3.86244 0.515993735658623 -7.48543904106973 7.13083505445794e-14 3.50766428250659e-13
29480-29380 253 6974 6843 5770 3433.02248026912 2.49624 0.333482581011711 -7.48536732411403 7.13473024064556e-14 3.50944719787766e-13
29290-29100 47 1989 1849 1140 832.650612064613 2.90107 0.387578773232862 -7.48511993960201 7.1481825736893e-14 3.51593079061674e-13
3640-3590 40 1700 1685 1131 762.367033405436 3.01072 0.40227400422803 -7.48424810949922 7.19579022584076e-14 3.53894454443136e-13
29340-29160 54 2402 1821 1234 907.806006529222 2.82211 0.377077737872766 -7.48415511723008 7.20088657359984e-14 3.54131665338754e-13
760-670 13 977 1430 1071 595.297147513182 4.30904 0.575848402671864 -7.48294241439345 7.26767326781829e-14 3.57389052538207e-13
28550-28380 80 2677 3066 2596 1457.28492292347 2.9424 0.393215790098604 -7.48290976072291 7.26947998326622e-14 3.57464341839261e-13
1980-1820 15 1076 1141 866 519.420788597172 3.89819 0.521013321481682 -7.48194645989673 7.32297814700989e-14 3.60040409616582e-13
28730-29200 3 2196 1336 1095 736.29784976685 6.75191 0.90248685038504 -7.48145133106554 7.35062616502648e-14 3.61344944582221e-13
29110-28910 9 1003 1087 774 476.732500004717 4.52267 0.604542954200459 -7.48113409244268 7.36839469343598e-14 3.62204685506594e-13
22460-22360 6 1124 1079 737 480.738197286877 5.12716 0.685474563823057 -7.47972501593951 7.44782864398942e-14 3.66081627029343e-13
27150-26860 9 1140 888 788 466.551871804549 4.49108 0.600473809127519 -7.4792225034139 7.47635995036555e-14 3.67456162970057e-13
29780-29780 488 13261 17753 14447 8037.86968269801 2.79086 0.373170746741111 -7.47877277876275 7.50198518988975e-14 3.68687670863371e-13
29720-29690 244 7049 9910 8207 4450.95683554572 2.94481 0.393876763009267 -7.47648195833533 7.63386176448181e-14 3.75097709359741e-13
27990-27910 23 1525 1217 761 572.35394803336 3.41007 0.456146126368745 -7.47582943558979 7.67184100237511e-14 3.76921010411086e-13
5650-5640 5 1080 1388 869 551.527741984177 5.59191 0.74808065134782 -7.47501534926576 7.71948433149235e-14 3.79247379428891e-13
29600-29440 52 2101 1869 1802 999.942148873452 3.02364 0.40451600690533 -7.47470920253787 7.73747631598342e-14 3.80088098607255e-13
28570-28420 136 4104 5640 4406 2484.57310055007 2.94696 0.394277127811667 -7.47433438509155 7.75956015480563e-14 3.81144045332643e-13
22450-22390 18 1113 1316 913 564.116584750523 3.75099 0.501909950259571 -7.47342951361058 7.81312986334256e-14 3.83731743572316e-13
29820-29720 353 10079 12922 11674 6159.44353526602 2.8779 0.385086750011269 -7.47339347977717 7.81527062844145e-14 3.83822346850738e-13
27130-26850 37 1821 1352 1152 728.500922812696 3.05947 0.409385881609009 -7.47331627055098 7.81985955943958e-14 3.84033172652829e-13
1340-1270 6 1252 1045 668 476.817535865631 5.11582 0.684578886333293 -7.47294511708733 7.84195606391291e-14 3.85089162617431e-13
3630-3640 13 1070 1178 727 492.266034765115 4.03047 0.539362847454182 -7.47265205756278 7.85944662286721e-14 3.85904215830661e-13
28680-28730 71 2493 3692 3118 1639.22878711799 3.29748 0.441280410699621 -7.47251681162744 7.86753138046047e-14 3.86286555889553e-13
29130-28880 12 1130 933 908 500.983765626877 4.17324 0.558544249401525 -7.4716308503409 7.92069509205651e-14 3.88837939193976e-13
29560-29690 51 1961 2416 2152 1143.42653834724 3.25349 0.435506988236175 -7.47058176071387 7.98410439057696e-14 3.91891443836064e-13
28780-28390 9 1053 984 1025 522.468234371553 4.65605 0.623325479379551 -7.46968794414154 8.03852210401841e-14 3.9453261212266e-13
27190-27170 108 4044 2947 2030 1512.31044606822 2.54463 0.340666430087331 -7.46957705213188 8.04529884775361e-14 3.94850271219186e-13
28200-28270 8 1207 1018 622 458.156401062921 4.63793 0.620968527143136 -7.46886565251723 8.08890709713537e-14 3.96975468657007e-13
29380-29410 118 14887 27395 22479 11241.1966173027 5.37929 0.720299607573817 -7.46812365434229 8.1346385595397e-14 3.99204701213153e-13
1370-1250 10 1331 912 649 465.164426832003 4.33346 0.580290547338014 -7.46773678168772 8.15858332460251e-14 4.00349479546341e-13
28770-28680 287 8300 11350 9966 5257.62598865199 2.95122 0.395228144544558 -7.46712953028754 8.19630781196547e-14 4.02170217572014e-13
27980-27950 16 1119 1134 790 507.910115658405 3.77015 0.50490168623152 -7.46709346173471 8.19855389763658e-14 4.0226520505015e-13
26980-27010 14 970 1720 1285 687.502480840778 4.41159 0.590833674319069 -7.46672174173814 8.22173717678727e-14 4.03387437933333e-13
28420-28430 203 6025 9062 7471 3992.90748120417 3.05805 0.409574067025025 -7.46640639172758 8.24145530807524e-14 4.04308985244445e-13
29420-29320 618 15858 17832 14331 8459.47211309443 2.50971 0.336175679449172 -7.46546011135171 8.30090354462712e-14 4.07163777663716e-13
28720-29190 3 2285 1322 1070 740.137466687665 6.75955 0.905474717432129 -7.46519841829969 8.31741817323002e-14 4.07942966382758e-13
29130-28890 14 1146 966 885 504.645268894883 3.95724 0.530165794824702 -7.46416169210682 8.38316070591359e-14 4.11120777858559e-13
22480-22350 4 1462 1335 776 571.507959686058 5.96829 0.799694082987853 -7.46321023989895 8.44394503992634e-14 4.14054739573154e-13
1350-1250 15 1307 970 705 487.21914913663 3.80469 0.509793749078298 -7.46319689612562 8.44480059122892e-14 4.14081033338875e-13
1930-1820 10 971 1132 868 501.071008681248 4.44103 0.595077564152007 -7.46293888038728 8.46136032801122e-14 4.1487733257703e-13
29110-28810 8 986 1070 858 489.634055425388 4.73361 0.634339487336242 -7.46226923876923 8.50448773499703e-14 4.16960422185823e-13
26970-26900 79 2604 2661 1812 1211.18525907793 2.68215 0.359435704575402 -7.46210982371773 8.5147864550003e-14 4.17449566947669e-13
28160-28310 8 1139 1047 635 456.730972868835 4.63318 0.620954777424771 -7.46137497481718 8.5624187493834e-14 4.19737199165487e-13
29240-28710 19 1142 1244 958 567.325358440486 3.67924 0.493131908234792 -7.46097342327582 8.58855754729221e-14 4.20986715490051e-13
3620-3630 12 1046 1314 726 509.375690523273 4.1985 0.562829411132201 -7.45962400381009 8.67697329745886e-14 4.25224160045914e-13
28770-28380 19 1202 1150 1086 588.654822064974 3.7336 0.500508887552647 -7.45960768160379 8.67804820746287e-14 4.25260765300522e-13
27010-26970 94 3005 4552 3122 1857.88647059209 3.06519 0.410935483732255 -7.45906277253763 8.71400878467748e-14 4.26990711222888e-13
22450-22420 6 978 1231 1062 557.130390106039 5.34095 0.716202381270377 -7.45731839185315 8.83011472799716e-14 4.32630913919516e-13
26870-26790 10 1042 966 812 472.057430693135 4.35367 0.583866208106788 -7.45662896401253 8.876421099828e-14 4.34833972049376e-13
29140-28870 17 1193 1028 937 534.126860124302 3.75449 0.503528587569273 -7.45635409136099 8.89494977971891e-14 4.35725185272997e-13
2210-2160 27 1370 1385 923 617.182172179614 3.2828 0.440441356052796 -7.4534394089994 9.09377722443068e-14 4.4539757986475e-13
27680-27460 32 3140 1482 1019 886.556269916646 3.56977 0.478949983335525 -7.45331799732036 9.10215351140453e-14 4.4577416090336e-13
29450-29360 590 16171 24264 19361 10589.7114546822 2.92054 0.391888380112895 -7.45246977074816 9.16088526140378e-14 4.48633579517421e-13
2190-2160 25 1257 1570 1053 658.508664193753 3.49356 0.468797205840894 -7.45217362109493 9.18147845167155e-14 4.49625103224536e-13
28510-28540 126 3852 5657 4328 2429.81734038132 3.02827 0.406365460441555 -7.45208719907343 9.18749650226158e-14 4.49902821543905e-13
28680-29190 5 1697 978 732 537.374776194825 5.55526 0.745466360467164 -7.45206531661766 9.18902091554576e-14 4.49960478123492e-13
29090-28860 8 984 1098 788 478.313525825902 4.69968 0.630702324741284 -7.45150712779453 9.22799058843161e-14 4.51834588076097e-13
3610-3620 17 1146 1447 784 559.625404835497 3.82418 0.513209425885761 -7.45149080353396 9.22913269980695e-14 4.51873447056323e-13
29100-28870 8 996 1038 826 478.890690990627 4.70126 0.630916504399305 -7.45147758418297 9.23005768094355e-14 4.51901672451558e-13
530-450 5 980 1460 1255 634.853295290801 5.79566 0.777839086491481 -7.45097039119553 9.2656157594636e-14 4.53608334477156e-13
27040-26960 61 2142 2815 1785 1155.75815342887 3.00173 0.402921035046572 -7.44992909471419 9.3390410386376e-14 4.57185688417448e-13
2190-2140 12 988 1268 817 514.744974942131 4.21345 0.565682612370549 -7.44844061644841 9.44499257370292e-14 4.62285202518423e-13
29820-29740 405 11157 14389 12363 6718.93146025097 2.80171 0.376180771116172 -7.44777462930859 9.49277999522549e-14 4.64589085480615e-13
29140-28890 15 1138 996 872 506.176593635642 3.86002 0.518301287221612 -7.44743549688469 9.5172054301783e-14 4.65766918829718e-13
29380-29200 127 4204 3226 2982 1800.68806373671 2.56321 0.344262387285382 -7.44550695785289 9.65728410884489e-14 4.72568787650069e-13
3480-3370 123 3635 4430 3257 1972.19108685409 2.74999 0.369379970126493 -7.44486807683165 9.70413430771985e-14 4.7480759779716e-13
28450-28480 48 1819 2867 1971 1153.1637636399 3.35674 0.450928460283291 -7.44406330736387 9.76346740477584e-14 4.77656600029158e-13
29780-29610 91 3548 2379 2075 1356.57413288531 2.63967 0.354619892263098 -7.4436735778754 9.79232892414873e-14 4.79050513692887e-13
27900-27890 25 1348 1305 860 586.467004208821 3.32157 0.446282250378529 -7.44274582419314 9.86137179052202e-14 4.82355367814783e-13
29360-29420 23 4976 8924 7541 3714.68581200746 6.14557 0.825727392766925 -7.44261854346099 9.87088119066923e-14 4.82802294894225e-13
29450-29300 254 7121 6445 5729 3381.75925668636 2.4672 0.331518475453714 -7.44213344331198 9.90720670441977e-14 4.84542486086868e-13
29290-29270 55 2025 2478 2117 1156.6959561312 3.15791 0.424362291858097 -7.44153849272013 9.9519375154113e-14 4.86711826817298e-13
28460-28280 261 7268 8789 7455 4151.77087584144 2.73805 0.367944649884569 -7.44146696948003 9.95732827158265e-14 4.86957102385866e-13
28840-28590 27 1437 1436 849 617.504337373726 3.28394 0.441317622075145 -7.44122745098314 9.97540185321627e-14 4.87804185355264e-13
28550-28400 86 2786 3307 2732 1543.47807113713 2.92006 0.392436343246038 -7.44085022584691 1.00039318965125e-13 4.89162430340805e-13
29560-29680 55 2046 2473 2194 1175.60527778558 3.18215 0.427687547727011 -7.4403609765096 1.00410539641608e-13 4.90940563150984e-13
28780-28660 93 3130 4085 3845 1959.86195800839 3.16115 0.424866137064735 -7.44033277064029 1.00431982229944e-13 4.9100837521234e-13
29590-29460 88 3137 2738 2816 1520.29556694843 2.86254 0.384826886500828 -7.43851623617253 1.0182246264759e-13 4.97731320221396e-13
6540-6540 59 2231 2221 1330 972.932571340272 2.7928 0.375491531323787 -7.43770450356045 1.0244990971208e-13 5.0068517666172e-13
29110-28870 9 1004 1004 787 466.790816667097 4.49166 0.604002078979913 -7.43649592553813 1.03391154298283e-13 5.05228029011846e-13
29120-28800 11 995 1061 835 486.599602931664 4.25833 0.572662449972571 -7.43602024666777 1.0376394088342e-13 5.07030569180883e-13
28570-28430 149 4452 6193 5036 2764.51408209597 2.97025 0.399448073516356 -7.43588318470893 1.03871600432489e-13 5.07537509536547e-13
28570-28410 107 3310 4443 3467 1966.27738518267 2.95572 0.397505488576994 -7.43568210380239 1.04029744341596e-13 5.08291079120341e-13
2240-2170 31 1427 1474 1065 672.756861455734 3.20501 0.431055681352432 -7.4352681354993 1.04356063015676e-13 5.09866265683599e-13
28740-29230 2 3028 2256 1668 1112.98694010214 7.93528 1.06736806485806 -7.43443729035375 1.05014031690377e-13 5.13061658916061e-13
28980-28790 71 2559 3580 3442 1701.72118682271 3.35321 0.45103848644411 -7.43442244990373 1.05025821228977e-13 5.13099926108109e-13
27880-27890 11 1039 1073 699 464.201151539494 4.18976 0.563584951766122 -7.43412298023882 1.05264003849297e-13 5.14224810847584e-13
22470-22370 13 1103 1015 706 466.509502075213 3.95131 0.531569612836132 -7.43329425234336 1.05925901732488e-13 5.17438752218938e-13
29490-29530 177 5254 7798 6390 3438.12845016851 3.0392 0.408866217834464 -7.4332482667176 1.05962749602796e-13 5.17579754435322e-13
23690-23690 41 1712 1578 1212 765.851444156582 2.98025 0.400952593971318 -7.43291712928461 1.0622845928915e-13 5.18838536894952e-13
28390-28370 291 8388 12072 10494 5500.93283740102 2.99844 0.403402528574512 -7.43288580792368 1.06253625895403e-13 5.18941908469188e-13
29140-28880 13 1109 951 885 496.756961109036 4.0431 0.544013220437806 -7.43198642921161 1.06978778751133e-13 5.22463871065474e-13
29590-29390 87 3171 2409 2330 1365.5714571967 2.71764 0.365695066307945 -7.43142462317319 1.07434218587527e-13 5.24668391241511e-13
21670-21670 46 2091 1547 1176 805.973535558457 2.88432 0.388191946385914 -7.43014584858182 1.08478001067672e-13 5.29705983748634e-13
24230-24160 9 1154 1059 608 455.351669027822 4.45658 0.599797674071498 -7.43013642450899 1.08485730214337e-13 5.29723777560364e-13
3650-3630 17 1211 1118 711 500.683991495659 3.65979 0.492579020609878 -7.4298463453761 1.08723903314507e-13 5.30846770946308e-13
1310-1240 19 1224 1204 749 525.659215700609 3.56701 0.48015211962921 -7.42891301497537 1.09493717970747e-13 5.34524900582291e-13
1970-1810 15 1037 1233 856 526.503058100156 3.91825 0.527440204588949 -7.42880735577349 1.09581202922589e-13 5.34931844406583e-13
29330-29270 103 3170 3605 2902 1690.00097915258 2.78475 0.374903148194985 -7.42793082197891 1.10309619493529e-13 5.38467413029887e-13
27030-27050 3 1400 1751 1414 768.145163821211 6.81219 0.917202165544454 -7.42713765537961 1.10972856257689e-13 5.41623391709368e-13
26930-26750 19 1172 1137 853 531.39760318957 3.58254 0.482385081654519 -7.42672950074521 1.11315676097641e-13 5.43255691365489e-13
29850-29780 67 2457 2022 1559 1027.71523715376 2.68292 0.361290964897876 -7.42593778890204 1.11983625861327e-13 5.4647436269149e-13
29490-29690 18 1110 1259 1108 597.814801885208 3.83629 0.516613463139792 -7.42583875023817 1.12067459287419e-13 5.46862885101406e-13
29300-29130 44 1894 1724 1079 785.148138469176 2.91196 0.392145263946082 -7.42570713556818 1.12178962833002e-13 5.47365799080167e-13
23690-23680 43 1753 1625 1267 792.122103350924 2.95931 0.398543347133305 -7.42530634669168 1.12519181905332e-13 5.49005204608083e-13
29420-29430 204 23142 42928 33939 17322.0273075076 5.21192 0.701913944818416 -7.42529218242227 1.12531224112396e-13 5.49043301751681e-13
26940-26770 13 1103 968 743 467.337724894624 3.9537 0.532570545322889 -7.42379789163545 1.13808784100744e-13 5.55151225758697e-13
27120-26990 16 1047 1280 1079 585.021414636265 3.9781 0.535865103119662 -7.42368817008188 1.13903151467448e-13 5.55590642897379e-13
1330-1290 6 1141 1036 691 466.102264341591 5.08234 0.684698151140493 -7.42275204769189 1.14711408059713e-13 5.5946799300441e-13
29330-29320 201 5511 7020 4677 2990.85383089181 2.63679 0.355234587413182 -7.4226610643961 1.14790263743963e-13 5.59812460027818e-13
22500-22390 15 1084 1063 809 495.739934684111 3.82944 0.515934684184979 -7.42232853053606 1.15078925957414e-13 5.61199109774271e-13
29400-29260 429 11479 11291 10136 5805.22881801238 2.4921 0.335818720593625 -7.42095609537736 1.16277860578896e-13 5.67024563997796e-13
27030-26960 77 2517 3479 2471 1471.1079056158 3.01417 0.406183607318521 -7.42071317745094 1.16491344214314e-13 5.68022885882378e-13
29370-29180 68 2639 2064 1447 1033.91693647571 2.66985 0.359799542319362 -7.42039014378914 1.16775832778983e-13 5.69345850370382e-13
27990-27920 20 1358 1137 723 527.60511344216 3.49668 0.471297963050064 -7.41925530132789 1.17780686407272e-13 5.74180292733975e-13
29180-28940 12 1075 1054 679 462.25359582481 4.05581 0.546677279772728 -7.41901368576959 1.17995721113407e-13 5.75206960781031e-13
27190-27190 96 3541 2672 1826 1350.2467675459 2.55138 0.343952693573114 -7.41783103056561 1.19053847573334e-13 5.80256057689693e-13
1380-1270 6 1333 938 671 471.296333771896 5.09892 0.687578124726517 -7.41577315736198 1.20917308862965e-13 5.89205495481593e-13
28730-29190 3 2201 1278 1049 717.769402110331 6.71511 0.905533740212344 -7.41563595916409 1.21042559814655e-13 5.89793654410277e-13
3400-3380 37 1520 2009 1413 849.415168439255 3.28891 0.44351859228975 -7.41548799706996 1.21177780237273e-13 5.9043034469497e-13
22440-22410 19 1131 1257 1094 597.895584736653 3.75665 0.506655631073891 -7.41459483687593 1.21997184775277e-13 5.94378168318999e-13
28390-28280 246 6882 8808 7385 4077.94473739651 2.80046 0.377710948558136 -7.41429716498963 1.22271483305432e-13 5.95692186662738e-13
24060-24070 10 949 1154 830 493.275783775725 4.41816 0.595923837077039 -7.41396545195385 1.22577864091183e-13 5.97162401348899e-13
2250-2210 12 984 1169 802 495.491686685685 4.15736 0.560753627610712 -7.41388648207683 1.2265091430983e-13 5.974958320894e-13
28990-28770 85 2881 3933 3635 1851.58130901574 3.21065 0.433127615743162 -7.41271717679632 1.23737587190553e-13 6.02721645730775e-13
23290-23270 27 1328 1414 957 623.752849349582 3.29847 0.445029429624482 -7.4117987056219 1.24597781484247e-13 6.06866030314478e-13
29830-29710 244 7036 8780 8010 4229.74531922214 2.86797 0.387014601454784 -7.41049881822327 1.25825242987713e-13 6.12752441439772e-13
22440-22400 20 1136 1298 1017 588.722386793799 3.65805 0.493677030140148 -7.40979706850339 1.264928244437e-13 6.15957210019698e-13
27680-27540 35 1925 1255 1106 715.206652252083 3.11536 0.420441733871461 -7.4097295174967 1.26557269737868e-13 6.16247884600426e-13
26860-26890 2 2351 2527 2029 1147.063740595 7.9783 1.07676105084559 -7.40953246331889 1.26745448589434e-13 6.17141013052154e-13
27940-27920 18 1274 1055 723 502.428470884958 3.58027 0.483199081215039 -7.40950992367603 1.26766990562544e-13 6.17222727029327e-13
27930-27900 32 1596 1328 935 644.00708916901 3.0926 0.417396064727453 -7.40926848864241 1.26997964785417e-13 6.1832411270698e-13
29150-28920 22 1250 1225 829 552.200187296271 3.42216 0.461986235509048 -7.40748649626773 1.28715586152178e-13 6.26522149262495e-13
29780-29630 97 3455 2550 2401 1447.55558850775 2.64107 0.356576624374683 -7.4067374007774 1.29444418536113e-13 6.30022436437873e-13
3460-3380 100 3062 3915 2896 1720.73101135359 2.85668 0.385725093836712 -7.40598879440925 1.30176826111725e-13 6.33563376568229e-13
28010-27960 26 1393 1373 831 597.261576757973 3.29049 0.444333426171738 -7.405450557821 1.30705930990755e-13 6.36114625115268e-13
22480-22430 6 997 1099 1060 538.578428554424 5.29155 0.714859195261873 -7.40223380278571 1.33912451991816e-13 6.51451046699634e-13
28770-28350 9 1046 913 877 477.88204501316 4.52575 0.611414613773553 -7.40209087269702 1.34056706880096e-13 6.52128345631081e-13
29810-29700 349 9911 13204 12067 6265.20380691156 2.92074 0.394632324422652 -7.40116753627693 1.34992288030138e-13 6.56581019837509e-13
28570-28370 58 2068 2301 1930 1095.74347099301 2.9971 0.404970994098875 -7.40076821035083 1.35398894303746e-13 6.58533986885964e-13
1370-1290 7 1203 954 633 449.330596103249 4.80449 0.649208984163577 -7.40052301427703 1.35649156799524e-13 6.59701690064671e-13
28550-28370 75 2453 2890 2262 1323.44834846678 2.89453 0.391193203287209 -7.39922194379757 1.36984735355646e-13 6.66122051810045e-13
28190-28350 9 1095 985 635 442.124285331298 4.41306 0.596429483634327 -7.39913494281207 1.37074503341644e-13 6.66533575141973e-13
750-680 17 1037 1429 1070 605.721794007173 3.94016 0.532544142916725 -7.39875609417115 1.37466075359784e-13 6.68412554068668e-13
26860-26790 12 1026 999 794 472.674897476429 4.08792 0.552523951817632 -7.39863412141994 1.37592378237838e-13 6.69001600588717e-13
28680-28660 377 10156 12653 10696 5930.1447816376 2.72111 0.367817108146774 -7.39800941630119 1.38241050673503e-13 6.72105171940801e-13
530-440 4 1053 1559 1353 680.579272585907 6.22017 0.840957695815088 -7.39652699569174 1.39792396027928e-13 6.79571117677944e-13
28330-28810 4 1421 1042 952 559.314369486673 5.93615 0.802713954064295 -7.39509548402009 1.4130669619972e-13 6.8688106523533e-13
28160-28300 7 1124 1036 630 451.214543561033 4.81049 0.650529534606243 -7.39472916497709 1.41696783505801e-13 6.8869979823821e-13
22440-22420 11 949 1168 1037 541.829560610999 4.41571 0.597259307654898 -7.3932824497631 1.43247735792917e-13 6.96081465252674e-13
28560-28550 220 6447 10531 8628 4544.35697308795 3.13144 0.423632911972821 -7.39186843047409 1.44779751957884e-13 7.03394171464176e-13
5680-5680 3 1345 1902 1291 757.44902320598 6.79209 0.919088945639924 -7.39002352300052 1.46802840407862e-13 7.13062792766239e-13
1390-1300 9 1133 943 629 439.179404290044 4.40336 0.595911757023022 -7.38928572500711 1.47619647797266e-13 7.16976542432821e-13
28760-28350 9 1038 910 860 472.631862728521 4.5096 0.610353928709093 -7.38849931760127 1.48495186874424e-13 7.21147930115223e-13
26890-26740 8 1012 941 842 469.37149260796 4.67178 0.63241341798185 -7.38722472427346 1.49925091775279e-13 7.27983023797056e-13
27220-27200 106 3489 2774 2102 1427.79540227671 2.48512 0.336416410088287 -7.38704431792019 1.50128570905248e-13 7.28916455958494e-13
2220-2200 14 1028 1173 768 495.837033517011 3.9317 0.532243054811881 -7.38703554126142 1.50138476959277e-13 7.28937258773006e-13
29670-29680 45 1746 1770 1270 815.988932182903 2.93563 0.3974720639447 -7.38574778525633 1.51598925685417e-13 7.3589011693288e-13
29420-29200 109 3777 2748 2511 1553.45445990324 2.57109 0.348157247665195 -7.38486131649895 1.52612375800298e-13 7.40670962273547e-13
27070-26820 25 1651 1050 937 602.947902653062 3.36292 0.45540983209451 -7.38438508434513 1.53159571121864e-13 7.43271017491472e-13
2180-2190 7 927 1174 884 503.171614547813 4.96829 0.672965846383255 -7.38268290622629 1.55131195522159e-13 7.52782805304929e-13
27920-27860 62 2392 1889 1399 959.523106512559 2.69658 0.3652710504935 -7.38241241011791 1.55446797758596e-13 7.54257830615069e-13
29840-29700 94 3106 2936 2797 1547.49274841003 2.78972 0.377923373756291 -7.38169688266699 1.56284686619623e-13 7.58238310097148e-13
27940-27900 27 1487 1217 842 588.307486707038 3.2116 0.435119867157192 -7.38095604994037 1.57156883906761e-13 7.62412852564245e-13
24100-24070 24 1226 1336 1017 609.332464394166 3.4387 0.465974516667794 -7.37959677272054 1.58769643957057e-13 7.7015037153642e-13
29860-29730 49 1898 1756 1517 890.956583282308 2.93953 0.398356455022182 -7.37914487643155 1.59309404735858e-13 7.72710799435128e-13
1380-1300 8 1135 942 628 438.30545278123 4.57291 0.619803273212941 -7.3779959937814 1.60689802553245e-13 7.79347946479628e-13
29350-29370 347 9195 12898 9339 5522.08733526155 2.73875 0.371217451171566 -7.37775463251943 1.6098129166371e-13 7.80732471482713e-13
28690-28660 398 10630 13410 11255 6248.61350543951 2.71825 0.368460787108363 -7.37730676279437 1.61523555686764e-13 7.83333064025085e-13
1350-1270 7 1178 921 646 443.81315215476 4.78629 0.648815780046629 -7.37696292291334 1.61941081707935e-13 7.85328548751557e-13
1380-1280 6 1305 941 649 463.288315250034 5.07402 0.687830832122764 -7.37684358215736 1.62086245382093e-13 7.86003120370081e-13
29270-29080 35 1548 1575 1003 693.539629380549 3.06921 0.416084462095644 -7.37641120097992 1.62613256632713e-13 7.88470290826158e-13
2230-2180 18 1112 1163 832 522.291910136438 3.63706 0.493085496742659 -7.37611469558076 1.6297562737791e-13 7.90197786497665e-13
29600-29450 45 1897 1658 1658 903.596914156895 3.08848 0.418831543384248 -7.37403007951827 1.65545812081892e-13 8.02449458063585e-13
28750-28580 66 2371 1993 1610 1022.53510204646 2.69794 0.365905253168062 -7.37334113912211 1.66403950871416e-13 8.06578958937517e-13
29100-28910 6 995 1155 769 482.921804150799 5.13346 0.696316778447395 -7.37231241223606 1.67693466658181e-13 8.12677498283305e-13
29850-29650 19 1306 974 839 520.268935280531 3.55132 0.481718344233668 -7.37218878605031 1.67849092197136e-13 8.13401292518224e-13
12340-12210 19 1109 1226 965 561.787102023346 3.66465 0.497127140868544 -7.37164933461152 1.68529837249224e-13 8.16669681083259e-13
28160-28320 9 1094 988 620 439.15686016643 4.40328 0.597372585531856 -7.3710791025269 1.69252374306107e-13 8.20079044027834e-13
28350-28770 49 2070 1578 1458 872.496991201732 2.90814 0.39457724830205 -7.37025663671634 1.70299878607633e-13 8.25062030975221e-13
28990-28790 74 2582 3589 3413 1701.98375615269 3.29175 0.446627613140819 -7.37023052226252 1.70333242475086e-13 8.25192839861929e-13
29420-29420 301 30843 56906 43813 22747.559823204 5.04223 0.684180813416952 -7.36972668226767 1.70978207941828e-13 8.28286480510211e-13
28170-28340 9 1078 968 634 437.051910280456 4.3961 0.596569430115373 -7.36896713267971 1.71955044876041e-13 8.32956429791038e-13
28520-28540 144 4226 6243 4760 2678.42258088015 2.97402 0.403596261745503 -7.36879280288416 1.72180018399776e-13 8.33983899962607e-13
1260-1250 42 1851 1802 1020 777.218765736143 2.96682 0.402640546653805 -7.36839978192525 1.72688275482072e-13 8.36383247367134e-13
29320-28690 8 1023 913 803 457.838570243415 4.63552 0.629152122959627 -7.36788199571087 1.73360130602952e-13 8.39449125631457e-13
3620-3600 29 1352 1700 1017 686.17213585164 3.33422 0.452554957864401 -7.36754441357037 1.73799543689967e-13 8.41545438023824e-13
28880-28720 124 3826 5133 4572 2397.03558081938 3.03184 0.411532084577338 -7.36720556961758 1.74241699605491e-13 8.43654874270714e-13
22450-22380 15 1045 1082 836 499.598202123473 3.84075 0.521386863163045 -7.36640158207695 1.75295246249749e-13 8.48660938665058e-13
27610-27440 7 1035 929 781 456.282123014828 4.82573 0.655121350867006 -7.36616052534041 1.75612345221301e-13 8.50164375764277e-13
26980-26970 40 1572 2168 1503 903.036224881182 3.26394 0.443100116922646 -7.36615289650204 1.75622389799513e-13 8.50181262051175e-13
28350-28880 35 1564 1393 1069 681.790878901441 3.04331 0.413153210143507 -7.36606157039357 1.75742678970799e-13 8.50731817006143e-13
29270-29100 36 1549 1557 1047 701.316584105029 3.04355 0.413201666381931 -7.36577584001653 1.76119548626624e-13 8.52524334418931e-13
6530-6550 30 1471 1504 883 642.270288814027 3.18527 0.432580509196432 -7.36341184825765 1.79268194656232e-13 8.67571351835245e-13
29820-29730 384 10551 13715 12191 6481.57720761209 2.82781 0.384068771660448 -7.36277056585396 1.80131824746359e-13 8.71718369653308e-13
24060-24060 16 1030 1239 876 531.695375361723 3.83745 0.52124052986524 -7.36215570070791 1.80963716123514e-13 8.75711489391556e-13
28750-28620 109 3288 3815 3138 1794.56486031476 2.78992 0.378964209561611 -7.36195568275633 1.81235146310551e-13 8.76992253688442e-13
24090-24070 24 1216 1346 1040 614.663764047166 3.45161 0.468905471626494 -7.36099295283705 1.82547204954294e-13 8.83275348573576e-13
2200-2150 28 1312 1496 1011 647.116424355372 3.29899 0.448181726580788 -7.36082100235152 1.82782528327139e-13 8.84380986872392e-13
28680-29180 5 1639 951 691 516.617501572326 5.4981 0.746943320639945 -7.36080116662712 1.82809693735929e-13 8.84479421914775e-13
1290-1270 3 1595 1591 968 670.190644008233 6.61556 0.898932649863578 -7.35935299065026 1.84803752068879e-13 8.93960401804502e-13
2210-2140 13 1039 1097 697 469.014642621157 3.95919 0.538064258614186 -7.35821576985908 1.86384607690764e-13 9.0154028943828e-13
28770-28730 119 3744 5437 4919 2506.47311451536 3.16046 0.429669341758657 -7.35557162147976 1.90111787461038e-13 9.19431429213517e-13
28500-28540 74 2424 3414 2606 1476.40681186192 3.07915 0.418623604510254 -7.3554250994868 1.90320451874656e-13 9.20406257956464e-13
27560-27480 24 1323 1131 889 561.742976960032 3.31793 0.451142185208588 -7.35450488129586 1.9163610360955e-13 9.26699741005049e-13
12350-12220 15 1017 1148 875 514.851125736323 3.88506 0.528347013670953 -7.35323156584344 1.93471331226087e-13 9.3550462468161e-13
28250-28270 20 1084 1656 1349 710.941629798094 3.93667 0.535390312027724 -7.35290523571156 1.93944443198638e-13 9.37757325287771e-13
29520-29420 817 22903 26438 27011 13658.2975816342 2.81335 0.382684683358738 -7.35160645682386 1.95838696990609e-13 9.46810478310736e-13
28220-28220 24 1334 1335 785 572.044830908881 3.34556 0.455118085109261 -7.35098169725918 1.96756364561255e-13 9.5114068717037e-13
1340-1280 6 1193 995 634 453.888577912236 5.04404 0.686196277829612 -7.35073126996552 1.97125385362388e-13 9.52889048273656e-13
29560-29580 46 1782 1719 1224 803.324607555017 2.87903 0.391716311418185 -7.34978050843872 1.9853259524002e-13 9.59619846601311e-13
3430-3380 88 2730 3569 2596 1548.60124840096 2.89049 0.393296626659516 -7.34939336113447 1.99108430314183e-13 9.62331438325696e-13
29710-29720 151 4560 7074 6078 3146.94543041879 3.14467 0.42791862565933 -7.34876338777889 2.00048949161915e-13 9.66805085081643e-13
26950-26930 27 1270 1489 1170 674.864744021895 3.41537 0.464791743331356 -7.34817699381678 2.00928327570576e-13 9.7094642006695e-13
1360-1260 9 1266 874 619 443.452978653259 4.41785 0.601219635052867 -7.34814150785588 2.00981665341553e-13 9.71167972604404e-13
28330-28820 3 1659 1267 1215 682.414826482504 6.64107 0.903786936325777 -7.34805074626554 2.0111814937237e-13 9.71755055673705e-13
27070-26810 19 1469 949 785 525.590919208577 3.56693 0.485433409880468 -7.3479358296686 2.01291087473522e-13 9.72554412128015e-13
29500-29480 406 11059 14801 12926 6895.26770797285 2.83712 0.386148910312129 -7.34722751520925 2.02360260548004e-13 9.77647354145294e-13
29430-29430 219 23631 43694 34506 17641.0638871993 5.13518 0.698995564982319 -7.34651612453847 2.03439692117583e-13 9.82789094586355e-13
29410-29410 306 30933 56626 43976 22755.2839495454 5.01871 0.683221344240887 -7.3456570806662 2.04750707477296e-13 9.89048734859966e-13
1330-1240 17 1179 1130 689 493.560435314763 3.63861 0.495351285017814 -7.34551569871239 2.04967269118421e-13 9.90057954426734e-13
29500-29510 356 9685 13213 11197 6050.90935771775 2.83831 0.386466719126089 -7.34426314189271 2.06895725429808e-13 9.99224131866482e-13
29120-28910 9 951 1042 743 456.1508064914 4.45801 0.607033666709813 -7.34392591937953 2.07417956819855e-13 1.00170899295458e-12
27070-27060 26 1261 1592 1433 746.950157707898 3.62193 0.493227275760414 -7.34332677551996 2.08349002484394e-13 1.00613046149827e-12
29030-28820 33 1402 2032 1626 881.621749924816 3.51439 0.478598316657199 -7.34308982074443 2.08718352643437e-13 1.00783901047421e-12
28190-28290 5 1230 1075 672 478.767508546659 5.38705 0.733675531477468 -7.34255502047019 2.09554331399744e-13 1.01183802467342e-12
21660-21610 118 4146 3113 2094 1573.06890720076 2.46954 0.336346823739539 -7.34224801691729 2.10035712498103e-13 1.01412462167221e-12
27060-26820 16 1394 871 803 505.413383558643 3.76315 0.512558267669456 -7.34190057944081 2.10581804385989e-13 1.01672348269469e-12
28560-28380 68 2278 2655 2210 1247.39308777198 2.95287 0.402235553507536 -7.34115333403383 2.11761032803741e-13 1.02234085869396e-12
29800-29750 513 13978 19457 17185 9018.6118987678 2.88925 0.393645488797011 -7.33973237840532 2.14021368120697e-13 1.03309946038085e-12
1950-1800 9 932 1072 778 466.077528192778 4.48942 0.611668427552428 -7.33962745751574 2.14189203862226e-13 1.03387113106071e-12
29090-28870 8 942 1048 765 460.011032504061 4.64259 0.632542292516313 -7.33957787366544 2.14268565198915e-13 1.03421570256257e-12
28580-28550 246 7017 11658 9324 4966.90337642771 3.09731 0.42203624826595 -7.33895849581713 2.15262346703593e-13 1.03893506893419e-12
28570-28380 62 2126 2437 2017 1146.65297694866 2.96513 0.404087666610484 -7.33783430053828 2.17077680153928e-13 1.04757956031112e-12
28360-28770 57 2272 1727 1605 960.338049072908 2.82473 0.384975607805935 -7.33742032854876 2.1774993745141e-13 1.05078465220216e-12
23890-23930 7 1007 1231 658 472.618116174321 4.87788 0.664800321068148 -7.33735576494712 2.17854967754357e-13 1.05125236933267e-12
28180-28350 9 1070 969 620 433.086233579092 4.3828 0.597423867497743 -7.33617154794029 2.19790271284591e-13 1.06047272474318e-12
29130-28920 16 1088 1040 780 487.039853542936 3.70797 0.505447136841833 -7.33602587555193 2.20029499468474e-13 1.06158748311047e-12
22470-22430 6 947 1114 1035 528.929311417613 5.26525 0.717734543966093 -7.33593038996253 2.20186447939428e-13 1.06230519419227e-12
27250-27200 116 3746 2940 2200 1516.12762250961 2.43907 0.332570931796783 -7.33399449466098 2.23392277534843e-13 1.07753140006484e-12
2240-2210 13 982 1102 793 483.563890342333 4.0037 0.545955623210005 -7.33337837650048 2.24422150763374e-13 1.08237820015944e-12
29530-29420 850 23757 27433 28193 14209.4594861878 2.81329 0.383781978242164 -7.33044924263546 2.29382495978241e-13 1.10617829794706e-12
24070-24060 20 1112 1279 912 559.513737238933 3.58283 0.488785713994059 -7.33005396603823 2.3006007188173e-13 1.10936333795336e-12
27060-26960 22 1138 1423 1043 615.70646789991 3.58331 0.488865219671244 -7.32985501291767 2.30401857147918e-13 1.11088751455234e-12
29180-29030 143 4084 5227 4100 2355.48105278321 2.79075 0.380739498055768 -7.32980359017955 2.3049027831828e-13 1.11127251866635e-12
29100-28830 4 1167 1206 946 550.644723095599 5.91322 0.806759598742253 -7.32959793087363 2.30844241953212e-13 1.1129377176559e-12
22470-22350 4 1326 1191 761 528.13958598927 5.85358 0.798705937438485 -7.32882531282286 2.32178785218873e-13 1.11928853741287e-12
29550-29690 55 1988 2485 2211 1173.70734365064 3.17972 0.433881956191524 -7.32854711763318 2.32661165178308e-13 1.12157229966435e-12
730-690 20 1093 1364 1010 591.895286896474 3.66605 0.500266832615559 -7.32818808737584 2.33285165481887e-13 1.12453856535451e-12
24240-24160 8 1129 1010 585 438.650661756217 4.57434 0.624339647726919 -7.3266771947774 2.35929186367764e-13 1.13719937537387e-12
29550-29680 59 2084 2531 2241 1202.95246971323 3.11149 0.424721131182011 -7.32596463365524 2.37186342615014e-13 1.143131501464e-12
2270-2180 40 1603 1617 1185 751.101362428701 2.9881 0.407953142912334 -7.32461510201554 2.3958535113221e-13 1.15447909629557e-12
1350-1290 7 1096 936 639 433.98470613874 4.75344 0.64901167453519 -7.32411748754011 2.40475941990276e-13 1.15872748682245e-12
29360-29400 95 10128 17059 14535 7245.75191307714 5.05559 0.690290442743541 -7.32385814688406 2.40941377528836e-13 1.16088390087185e-12
29100-28800 12 975 1023 840 479.944626614934 4.11017 0.561208034567377 -7.32378717114014 2.41068910992184e-13 1.16145521618327e-12
29480-29680 16 1041 1126 975 537.32476776876 3.85266 0.526077577903005 -7.32336969417165 2.41820401812041e-13 1.16498928157851e-12
28730-28640 144 4269 5540 4906 2606.6005063097 2.93306 0.400547510918399 -7.3226258921965 2.43165009373898e-13 1.17142351545541e-12
530-460 7 853 1337 1148 577.164276648569 5.16802 0.705815408365745 -7.32206036686111 2.44192249614767e-13 1.1762847433986e-12
29340-29170 61 2421 1828 1350 942.218543376609 2.69373 0.367908582529094 -7.32172571712444 2.44802125562571e-13 1.17909113816576e-12
1340-1290 6 1135 990 641 447.137490888008 5.02203 0.685937036454545 -7.32141627715236 2.45367389722817e-13 1.18176984085569e-12
23320-23300 19 1085 1244 991 567.212518365177 3.67882 0.502477136633453 -7.32136552208546 2.45460227985654e-13 1.18217307097384e-12
28180-28290 5 1228 1064 662 474.590369032638 5.37435 0.73409252438354 -7.32107805142621 2.45986704392472e-13 1.18461540929005e-12
5690-5690 3 1310 1837 1186 719.645917762823 6.71807 0.917649662458086 -7.32094795912809 2.46225321038516e-13 1.18568172085058e-12
29080-28830 17 1093 1073 794 496.672770413057 3.64722 0.498278895867672 -7.31963281489261 2.48650376081689e-13 1.19722603195249e-12
26950-26770 10 1054 924 649 431.147195491791 4.22139 0.576730753516726 -7.31951277318291 2.48872891437581e-13 1.198252927102e-12
29790-29620 91 3421 2312 2052 1324.60970154393 2.60337 0.355745995867707 -7.31806001701622 2.51581350316969e-13 1.21106855609761e-12
28560-28430 157 4506 6220 5044 2783.53597596326 2.90184 0.396563786776609 -7.31745352256603 2.5272062155896e-13 1.21629339314211e-12
29870-29860 6 1130 896 715 448.14614791711 5.02481 0.686692171625766 -7.31740905522074 2.52804350487532e-13 1.21663970188978e-12
540-460 9 857 1328 1156 579.556411347623 4.80765 0.657129925571205 -7.31613863322668 2.55208010729805e-13 1.22811633457039e-12
29310-29330 113 3319 4539 2968 1876.98586631617 2.80347 0.383221834370415 -7.31551717382773 2.56391985176179e-13 1.23376808987253e-12
28930-28880 54 1947 2783 2391 1253.74854060666 3.30571 0.451891616649374 -7.31526094705542 2.56881705389994e-13 1.23607877163131e-12
29090-28910 8 913 1130 765 469.033952429554 4.67106 0.638608156917227 -7.3144389858084 2.58458910236567e-13 1.24357576587665e-12
28170-28290 6 1122 991 642 445.829457429428 5.01772 0.686064273834408 -7.31378223490919 2.59725937241529e-13 1.24957933667665e-12
3420-3390 95 2880 3753 2795 1645.86220323882 2.86692 0.391992465052902 -7.31372395251535 2.59838671986341e-13 1.25007533842128e-12
28350-28860 49 1875 1673 1296 826.340777718966 2.82624 0.386452416580225 -7.31330065927223 2.60658885112064e-13 1.25397483239895e-12
29250-28690 4 1225 1115 897 533.178539826232 5.86659 0.802224009055679 -7.31290995197793 2.61418213363867e-13 1.25758114364283e-12
29760-29650 117 3713 3069 2864 1679.03478732761 2.5815 0.35302251478934 -7.3125589112672 2.62102303577868e-13 1.26068495511488e-12
29120-28810 9 946 980 792 456.63776413519 4.4593 0.609821061308882 -7.31246915812104 2.62277492002789e-13 1.2614808007419e-12
29430-29310 571 14122 15268 12291 7349.83750924804 2.41559 0.330423131416674 -7.31059880706931 2.65954498472018e-13 1.27902384070269e-12
1360-1250 11 1280 867 625 447.011675931142 4.13507 0.565650324374922 -7.31029314917956 2.66560199333963e-13 1.28184168543056e-12
22460-22350 4 1284 1189 768 523.928986925729 5.84185 0.799136750883074 -7.31020566260689 2.66733814631579e-13 1.28260176029536e-12
29070-28970 80 2557 3589 2831 1575.03515738298 3.05921 0.418500130117719 -7.30994934957615 2.67243102191688e-13 1.28498268544928e-12
26920-26930 11 991 962 940 493.78976949525 4.2795 0.585537483413326 -7.30867560689859 2.69788198297469e-13 1.29707595837132e-12
28350-28850 49 1875 1666 1334 833.623554789621 2.83943 0.388519359818551 -7.3083318383493 2.70479160621653e-13 1.30034972407718e-12
1940-1840 28 1311 1344 1009 622.856212301002 3.24183 0.443651452802388 -7.30714727889989 2.72873422598007e-13 1.31171442848132e-12
29420-29410 353 34227 62192 48220 25020.3237235625 4.94874 0.677278152172816 -7.30681131205477 2.73556268542677e-13 1.31494815176189e-12
27560-27450 27 1372 1217 873 580.239574511967 3.19065 0.436689230862461 -7.30645123806904 2.74289975184133e-13 1.31832836955137e-12
26850-26750 8 1050 849 760 441.886350021007 4.58381 0.627369307435615 -7.3063908419248 2.74413230855907e-13 1.31885637177928e-12
27230-27140 125 4988 3347 2204 1748.16431679214 2.54281 0.348061848058221 -7.30563291406401 2.75964633057151e-13 1.32613155827604e-12
28280-28260 63 2159 3509 2785 1487.99969167055 3.33139 0.456091547418274 -7.30421578000669 2.78888511151228e-13 1.34003309893578e-12
740-690 20 1086 1350 988 583.958448881149 3.64608 0.499227081762697 -7.3034452465309 2.80491049430321e-13 1.34763327206009e-12
28580-28400 76 2427 2958 2347 1350.16560483692 2.90467 0.397848534597983 -7.30094225933684 2.85759369370831e-13 1.37228417992429e-12
29110-28830 4 1147 1170 982 550.375832187757 5.91237 0.809874222447009 -7.30035828253144 2.87002445806417e-13 1.37815164967109e-12
29400-29200 130 4217 3172 2997 1799.53213668006 2.52662 0.346099506814121 -7.30026024839991 2.87211645192467e-13 1.37910512986881e-12
24110-24070 25 1223 1324 1004 604.965676010516 3.36726 0.461375445678849 -7.29831707712476 2.91389307416767e-13 1.39895781009042e-12
29190-29030 81 2520 3212 2306 1396.55099605543 2.85962 0.391821416264263 -7.2982757164853 2.91478875076115e-13 1.39933601374009e-12
28790-28390 12 1028 955 1000 511.470999020854 4.20338 0.57595696760511 -7.29807175540297 2.91920954304879e-13 1.40135458850561e-12
29410-29400 354 34141 61725 48134 24918.2032737889 4.93865 0.676847226826994 -7.29655623628099 2.95226484960138e-13 1.41711772802181e-12
1350-1280 7 1141 914 614 430.876944868462 4.74318 0.6500683426073 -7.29643957869865 2.95482447711917e-13 1.4182938735815e-12
1300-1270 3 1527 1515 946 644.68778715631 6.55934 0.899109173437904 -7.29537675142999 2.97824498233705e-13 1.42948262829303e-12
22490-22430 6 928 1097 965 508.392834401364 5.20766 0.713889167723749 -7.29477398032565 2.99160859580598e-13 1.43584367849192e-12
28200-28350 12 1098 991 616 441.531757047813 3.98863 0.546926948971969 -7.29279703006335 3.03585283806648e-13 1.45681973137841e-12
29110-28920 8 939 995 740 445.853001681462 4.59689 0.630408873717685 -7.29191767868051 3.05573867839666e-13 1.46618921157334e-12
26940-26780 11 1035 890 711 437.805837149295 4.10342 0.562872040014967 -7.29014546012311 3.09620553133481e-13 1.48516617189429e-12
27090-27000 18 1045 1261 1032 572.957738179203 3.77361 0.517693577961657 -7.28926754013438 3.11644645103647e-13 1.49470931833814e-12
29860-29780 43 1809 1457 1287 777.600971313281 2.9314 0.402255837621647 -7.28740618062218 3.15979193087286e-13 1.51538656585651e-12
27670-27620 115 3488 3115 2125 1492.69231151836 2.42847 0.333319763541379 -7.2856964925274 3.2001268254148e-13 1.53450353321329e-12
1320-1240 24 1316 1257 771 554.471047535783 3.29903 0.452872194140487 -7.28468342312374 3.22426526222058e-13 1.54590673526398e-12
27190-27180 109 3913 2867 1956 1467.32005312503 2.48446 0.341056368644835 -7.28460748302295 3.22608187704635e-13 1.54667131096882e-12
28740-28590 78 2625 2194 1817 1141.46673873885 2.61131 0.358469312444038 -7.28460678929859 3.22609847673121e-13 1.54667131096882e-12
6540-6520 73 2545 2572 1470 1109.76532960585 2.66962 0.366475763281555 -7.28457024219308 3.22697310759532e-13 1.54703343264524e-12
730-640 3 1232 1733 1384 736.963216372098 6.75217 0.926940705795607 -7.28436042778415 3.23199881106174e-13 1.54938550715507e-12
3260-3220 15 936 1755 1107 650.084828449413 4.22848 0.580496165124643 -7.2842548462419 3.23453072190797e-13 1.5505419545649e-12
28750-28600 77 2587 2233 1950 1171.17319502904 2.66985 0.366547857766085 -7.28377031907336 3.24617498871755e-13 1.55600883774584e-12
28590-28400 76 2412 2820 2235 1302.03371833501 2.84992 0.391309268126518 -7.28304671592535 3.26364147543922e-13 1.56420768848717e-12
27970-27970 8 936 1221 682 467.906510874364 4.66801 0.640961627925711 -7.28282278052234 3.26906555404888e-13 1.56663364030423e-12
6580-6560 3 1554 1465 927 636.206225142619 6.54023 0.898054054740866 -7.28267056036489 3.2727576266163e-13 1.56834502917083e-12
29110-28770 12 931 1108 840 487.491745120845 4.13317 0.567622145062758 -7.28154431206232 3.30020211259271e-13 1.58126300831355e-12
29160-28780 18 1114 1041 884 514.995570012723 3.61592 0.496593636286326 -7.28143650449237 3.3028409968493e-13 1.58241046392555e-12
29490-29500 330 8841 11874 10055 5461.54141320713 2.79805 0.384277392364009 -7.2813306380114 3.30543438433935e-13 1.58359446027224e-12
26930-26790 17 1073 1068 804 495.505963193209 3.64365 0.500415591394534 -7.28125274461542 3.30734379839363e-13 1.58433363012192e-12
29270-29090 39 1598 1567 1061 714.57908031926 2.95144 0.405359131060103 -7.28104428071225 3.31245924004339e-13 1.58672548820254e-12
12340-12230 22 1136 1328 946 579.266020173105 3.49286 0.479746258464085 -7.28064908558248 3.32217816825753e-13 1.59132223810703e-12
27690-27520 17 1901 900 793 574.172166667959 3.8627 0.530558167419902 -7.28043645139957 3.32741900626898e-13 1.59371485444132e-12
28400-28370 326 8894 13015 11036 5859.38614596377 2.92256 0.401506038475784 -7.27899556212415 3.36314745518827e-13 1.61058954283807e-12
27680-27450 34 3110 1464 1003 877.85205787685 3.46512 0.476074386620288 -7.27852371753068 3.37492905283339e-13 1.61605262289847e-12
28330-28830 3 1565 1241 1144 650.5384649682 6.57182 0.903005246161385 -7.27771835264993 3.39513210163639e-13 1.62560660076505e-12
27610-27580 32 1392 1622 1014 680.807233787833 3.17551 0.436344006593472 -7.27754631008749 3.3994632614799e-13 1.62762028252446e-12
3650-3620 28 1423 1303 823 589.989275256763 3.1615 0.434429278496733 -7.27735997900926 3.40416025486539e-13 1.62980896561954e-12
29530-29720 18 1023 1539 1378 689.68039831534 4.04702 0.556129496480461 -7.27712457707837 3.41010332886565e-13 1.6325337763199e-12
29120-28870 10 993 891 762 443.001885903338 4.26046 0.585490740526154 -7.27673109064297 3.42006024260890e-13 1.63724004747331e-12
1370-1270 6 1253 890 631 444.636200523059 5.01409 0.689093263837706 -7.27636604747402 3.42932294595889e-13 1.64155305253974e-12
27190-27200 77 2915 2142 1544 1110.01831859501 2.58888 0.355821658371129 -7.27578969301316 3.44399769939797e-13 1.64845587715822e-12
6550-6570 4 1243 1172 767 515.747226548227 5.81893 0.799772090182068 -7.27573311171146 3.44544165481328e-13 1.64908614860342e-12
29420-29400 400 37427 67173 52357 27158.4312646342 4.88603 0.671612430835808 -7.27507088296136 3.46238600498413e-13 1.65707386604522e-12
26960-26930 40 1543 1820 1350 811.326174537893 3.10371 0.426648556598136 -7.27462120082744 3.47393858179101e-13 1.66254148699332e-12
26960-26940 36 1444 1781 1322 783.224083178827 3.20859 0.441134111212802 -7.27349291934177 3.50309165163175e-13 1.67618411242468e-12
28990-28750 41 1579 2055 1699 930.279362405977 3.27127 0.44976445880877 -7.27329389225977 3.50825907793597e-13 1.67859471840876e-12
27200-27150 141 5010 3471 2447 1835.99817869763 2.43354 0.334660998982425 -7.27165962328672 3.5509743761312e-13 1.69871927747706e-12
560-460 9 845 1291 1146 570.031469731128 4.78342 0.65782052520226 -7.27162269736364 3.5519453951977e-13 1.69912111039689e-12
28330-28890 19 1150 1046 799 502.464991547167 3.49952 0.481293780943926 -7.27107243757446 3.56644618357679e-13 1.70593189208161e-12
28900-28860 18 1006 1665 1427 717.913366296194 4.10612 0.564735587814226 -7.27087909358738 3.57155509465447e-13 1.70824960025025e-12
29700-29740 64 2184 3390 2874 1493.06099215665 3.31294 0.455684008374102 -7.27026262729825 3.58789260513081e-13 1.71587384416653e-12
29690-29690 128 3652 4695 3625 2100.57260255159 2.7851 0.383085135083279 -7.27017327657427 3.59026664812047e-13 1.71694588331839e-12
29360-29280 501 12446 14040 11362 6683.61315439552 2.47034 0.339833175626201 -7.26926095557231 3.61459542310536e-13 1.72851670052394e-12
29150-28900 21 1159 1142 845 530.243429884279 3.4307 0.471976913325899 -7.26878580349659 3.62733030113809e-13 1.7344786494158e-12
12360-12220 14 984 1078 786 479.296805671082 3.8814 0.533996584725335 -7.26857795182484 3.63291492040737e-13 1.73695688849683e-12
[truncated: 5,541,177 more chars]
