# Supplementary material for: In vivo structure and dynamics of the SARS-CoV-2 RNA genome
Source: Nat Commun. 2021 Sep 28;12:5695. doi: 10.1038/s41467-021-25999-1 (PMC8478942; doi:10.1038/s41467-021-25999-1)
Supplement: Supplementary file 5 — Supplementary Data3 [file 41467_2021_25999_MOESM5_ESM.zip › DESeq_lysate_control_sig.txt]

#seq_ID	L1_N	L1	L2	L3	baseMean	log2FoldChange	lfcSE	stat	pvalue	padj
27380-27410 63 14809 13569 18143 8256.0385203853 6.11153 0.406738500988621 -15.0257001569257 4.98320102787459e-51 8.87151640509185e-48
27390-27410 70 16626 15184 21132 9406.34417452044 6.14789 0.40924750405393 -15.0224222118416 5.23588977646693e-51 9.25382812022106e-48
27390-27420 27 11872 11116 16090 6947.47735883238 7.08836 0.474059919304842 -14.9524575117553 1.5010592117809e-50 2.57821718798697e-47
27400-27410 73 16644 15200 21171 9421.39491846166 6.08937 0.407891916952131 -14.9288922829494 2.13788035755687e-50 3.64634182746688e-47
27400-27420 29 11887 11130 16129 6961.08691883497 6.98784 0.468616430327067 -14.9116334424739 2.76894909410164e-50 4.65754424208479e-47
27370-27410 60 13801 12637 16803 7673.00611542565 6.07609 0.40786507044835 -14.8972974874063 3.43182089108909e-50 5.65552488861986e-47
27410-27420 32 12075 11270 16408 7070.53660026658 6.868 0.461742431787162 -14.8740894897617 4.85545807269934e-50 7.84265806935957e-47
27420-27400 65 16403 15419 22329 9646.89861242884 6.29188 0.423763960954062 -14.8475944537448 7.21101036555512e-50 1.15707777443982e-46
27410-27410 78 16831 15330 21448 9529.66865184287 6.00988 0.406087575265218 -14.7994792738426 1.47621015749819e-49 2.33796221560812e-46
27380-27420 20 10334 9737 13468 5953.09258908209 7.29894 0.495568120322678 -14.7284310704661 4.23422239563217e-49 6.45451630045182e-46
27410-27400 102 19555 17933 24876 11094.004406081 5.84123 0.397336826318134 -14.7009483619594 6.35632299862529e-49 9.56975816692413e-46
27420-27420 39 12105 11278 16423 7083.6737907566 6.58438 0.448707810857954 -14.6740990146628 9.44619447983983e-49 1.39631356814452e-45
27420-27410 54 14000 13092 19148 8237.15122381369 6.3316 0.43290101181715 -14.6259670165687 1.9182585279965e-48 2.76841027644863e-45
27420-27390 81 17519 16361 23979 10315.3936602916 6.07004 0.417542987287518 -14.5375262471477 7.00797007771231e-48 9.71157326127246e-45
27370-27420 19 9455 8937 12237 5436.05026619036 7.24173 0.50016839395058 -14.4785880612356 1.65461159609255e-47 2.21735227294163e-44
27410-27390 129 20945 19010 26686 11865.4338198459 5.59788 0.392601625335806 -14.2584273975132 3.97307028246181e-46 4.0376161200923e-43
27360-27410 39 9142 8351 10825 5019.46830403533 6.08534 0.426950121683126 -14.2530524757866 4.29106977324397e-46 4.32474225877864e-43
27420-27380 104 18042 16824 24772 10646.3344809027 5.75326 0.41133836293102 -13.986693597672 1.8794880073206e-44 1.55920151529758e-41
3500-3400 38 7759 8975 8458 4481.63591400319 5.95864 0.427383682646409 -13.9421406731976 3.51244921169629e-44 2.86516003439302e-41
3500-3390 41 7799 8648 7274 4198.48315303555 5.7537 0.412720780932423 -13.9408996455645 3.57406466741159e-44 2.90570266105673e-41
3520-3390 27 6852 7583 6290 3660.72085764566 6.16079 0.443805297342921 -13.8817506266052 8.17232759973577e-44 6.49258152849497e-41
3490-3400 42 7709 8787 8462 4441.94290977964 5.80053 0.420388270352406 -13.7980246193235 2.61932134990039e-43 2.02809478704557e-40
3500-3380 43 7658 8487 7066 4108.65032267371 5.65314 0.409832607684193 -13.7937854754484 2.77791934971389e-43 2.14408782112616e-40
3470-3440 36 7550 8717 9070 4519.32844753864 6.04919 0.438591202401378 -13.7923245702721 2.83476031416082e-43 2.18105743174609e-40
3520-3380 29 6776 7510 6156 3611.27796622812 6.03749 0.438050384574409 -13.7826294113731 3.24243679249408e-43 2.48687764544816e-40
3510-3390 37 7284 8156 6597 3897.51188339593 5.79473 0.420968001958 -13.7652481485597 4.12465559204737e-43 3.11454914626861e-40
3490-3390 46 7632 8359 7194 4107.13977583679 5.55464 0.404658859258737 -13.7267299123155 7.02325662746227e-43 5.27066236363514e-40
27350-27400 72 9687 8903 10317 5125.66179608659 5.2253 0.380806389495786 -13.7216619164896 7.5318947633432e-43 5.6178030608093e-40
27360-27400 119 14019 13048 15419 7552.54298152651 5.05808 0.368808593118963 -13.7146465145643 8.29697593953459e-43 6.15083323609892e-40
3500-3410 34 7059 8320 7862 4138.64842661671 6.00447 0.438260992188367 -13.7006809834371 1.00576561866706e-42 7.38871170564088e-40
3470-3420 53 8684 10116 10306 5198.11001181481 5.69105 0.415759093310277 -13.6883411909348 1.19199479178033e-42 8.70438136887516e-40
28240-28160 54 8083 6055 7294 3757.84783182257 5.19223 0.380147193384626 -13.6584788920643 1.79698249155108e-42 1.30830517225915e-39
3510-3380 39 7194 8072 6456 3842.60899036337 5.69771 0.417989273389553 -13.6312448483534 2.6108834814255e-42 1.85653606482857e-39
27390-27400 191 21844 20206 25982 12125.5537775032 5.0585 0.371890202547501 -13.6021416551611 3.88876948035194e-42 2.71767045125604e-39
3470-3430 47 8014 9290 9709 4825.44222470764 5.75747 0.423772094836839 -13.5862360647766 4.8330322902796e-42 3.32986367956753e-39
27380-27400 184 20013 18574 22955 10962.6619511992 4.96597 0.366111277079183 -13.5640976923391 6.53792434815474e-42 4.44176381780109e-39
3490-3410 38 7007 8121 7866 4096.57384643098 5.8283 0.429922821357941 -13.5566172025379 7.23987291957451e-42 4.89140655183187e-39
28230-28160 62 8464 6369 7704 3956.62629987274 5.0661 0.373991419578601 -13.546024912804 8.3638305782996e-42 5.60420306103487e-39
3490-3380 49 7490 8189 6994 4017.62298755162 5.43079 0.400982554835982 -13.5437122717559 8.63142722717297e-42 5.76766155967195e-39
27400-27400 194 21814 20195 25997 12123.9238484585 5.0356 0.371993048687435 -13.5368028253942 9.48271267914167e-42 6.30197313277922e-39
27370-27400 177 18986 17630 21600 10369.200391727 4.94137 0.365655294935653 -13.5137349287118 1.29767242773605e-41 8.57726307459068e-39
28240-28210 35 6262 4851 5373 2883.81407520402 5.43795 0.402475412834686 -13.5112504184767 1.34222146700857e-41 8.77658106117758e-39
3470-3410 66 9216 10667 10691 5462.04969794744 5.44431 0.403490660129042 -13.4930375637954 1.7187084670598e-41 1.10897163070746e-38
27410-27380 172 21615 19585 27563 12267.6396973387 5.22806 0.387626503980341 -13.4873635467561 1.85620271142738e-41 1.19452766520957e-38
28230-28210 39 6384 4967 5440 2938.9011228159 5.30809 0.394099079405289 -13.4689237860852 2.38314263341069e-41 1.52558032846781e-38
3500-3420 33 6597 7851 7550 3922.0278698877 5.96979 0.443328821922738 -13.465838936107 2.48479833635937e-41 1.58234942412458e-38
3520-3400 25 6031 7009 6080 3391.50480329652 6.16161 0.457841013717606 -13.4579614966349 2.76437808830574e-41 1.74219393116197e-38
28240-28170 45 6942 5296 6269 3245.635406892 5.24432 0.390099825646808 -13.4435213515105 3.36056243150745e-41 2.09091279714856e-38
28230-28170 51 7264 5548 6587 3405.1042020744 5.13192 0.383154253341026 -13.3938836776069 6.56557890150837e-41 3.95392130493577e-38
28240-28150 53 7692 5739 7186 3619.94754726028 5.16501 0.385718033188185 -13.3906293886545 6.8596973108799e-41 4.11074524429065e-38
3490-3420 35 6548 7654 7560 3880.66654497835 5.86906 0.438450869176697 -13.3858955222617 7.31108219948408e-41 4.33860252401939e-38
3510-3400 34 6390 7501 6395 3603.28711940766 5.80351 0.433894544419029 -13.3753970788011 8.42028213195529e-41 4.98470483422758e-38
27350-27390 127 12994 12070 13651 6882.60430666053 4.82773 0.361128877765954 -13.3684427645864 9.24562323310253e-41 5.43373074923006e-38
28240-28220 30 5709 4519 4759 2619.36008420009 5.5222 0.413189046622198 -13.3648227370046 9.70659673718229e-41 5.6772883395732e-38
3470-3450 31 6423 7722 7788 3917.11573277893 6.05864 0.453322001208663 -13.3649732207243 9.68698656816622e-41 5.6772883395732e-38
3470-3400 80 9907 11301 11251 5799.08255634544 5.2516 0.393191520286862 -13.3563478971562 1.08771249108163e-40 6.33155104683339e-38
28230-28220 34 5805 4602 4798 2659.01875824674 5.36209 0.402672704138916 -13.3162469854916 1.86236753588695e-40 1.0538969365088e-37
27360-27390 183 17571 16455 18981 9440.10040617103 4.75572 0.357192276824114 -13.3141658335286 1.91499325132875e-40 1.08116884029128e-37
28230-28150 60 8055 6049 7599 3815.3243076323 5.06088 0.38027352845364 -13.3085257578472 2.06516504423711e-40 1.15791192902158e-37
28230-28200 39 6304 4768 5566 2913.83212231098 5.29562 0.398005266170733 -13.3054124544336 2.15301711917499e-40 1.20164467356902e-37
28240-28200 35 6114 4618 5465 2835.92305654783 5.41359 0.40700754859934 -13.3009675851545 2.2849212443668e-40 1.26945331794947e-37
3500-3430 29 6019 7121 7055 3601.82131670467 6.03366 0.454736894478904 -13.2684530765323 3.52788280398222e-40 1.92925356055709e-37
28250-28160 58 7454 5646 6628 3463.41964251019 4.96925 0.374901009317029 -13.2548342196932 4.23050732749154e-40 2.29292557037302e-37
3500-3440 23 5683 6765 6635 3400.85260655899 6.28641 0.475321639018017 -13.2255961592058 6.24401813915429e-40 3.32288378578968e-37
28240-28180 43 6367 4929 5750 2991.57777986327 5.19184 0.392715462929404 -13.2203545439975 6.69476346682693e-40 3.54966546694701e-37
28230-28180 48 6640 5132 5950 3111.2603553459 5.08877 0.385266628786919 -13.2084388969788 7.84342349073848e-40 4.12285160768885e-37
28240-28190 37 5974 4593 5335 2787.17696391196 5.30755 0.402267470301663 -13.194088714494 9.48954677181223e-40 4.93494875927128e-37
28250-28210 44 6223 4810 5190 2840.72963094711 5.08302 0.385319667151112 -13.1916960593553 9.79562862645386e-40 5.08328516247547e-37
3490-3430 31 5940 6904 7034 3546.3511752323 5.91442 0.449268588842467 -13.16454825843 1.40374711072307e-39 7.2078424538578e-37
3480-3420 49 7143 8208 8474 4256.99011639215 5.51489 0.419399725965798 -13.1494916618312 1.71322341340004e-39 8.74170454612671e-37
3490-3440 25 5582 6472 6553 3315.97507448179 6.12895 0.466288487585413 -13.1441057801065 1.83967476830557e-39 9.34780908989499e-37
28230-28190 43 6206 4775 5488 2888.51727457011 5.14079 0.391182984927715 -13.141661968853 1.900071231662e-39 9.63038987290826e-37
27400-27390 237 23551 21531 28007 13043.2614977882 4.85023 0.369235406844546 -13.1358687540539 2.05123699763511e-39 1.0336666373682e-36
27390-27390 272 25582 23762 29701 14109.2375922479 4.76383 0.36283363756749 -13.1295119943669 2.23089525673577e-39 1.1195743255609e-36
3520-3410 21 5374 6374 5469 3055.61753230391 6.26313 0.477893663035303 -13.1056890959734 3.05475017117647e-39 1.52051124897912e-36
28250-28220 39 5749 4539 4711 2625.31674106084 5.14386 0.392538996518811 -13.1040664356187 3.12078632477999e-39 1.55021723793791e-36
3480-3440 35 6082 6887 7298 3617.03019220281 5.76695 0.440204652975149 -13.1006136300028 3.26606328739548e-39 1.61580034428493e-36
3520-3370 28 5378 5823 5033 2871.55410200807 5.75584 0.439630541390968 -13.0924535120323 3.63667805747279e-39 1.79188311422132e-36
3510-3410 30 5665 6794 5744 3236.18677599942 5.8292 0.446628281972753 -13.0515778562675 6.22447590015772e-39 3.03628689514513e-36
27380-27390 267 23725 22119 26633 12933.8527754355 4.66385 0.35744564615585 -13.0477228973904 6.54752520510403e-39 3.18749471057818e-36
27370-27390 258 22687 21172 25266 12334.6630898026 4.64463 0.35662544273505 -13.0238450022415 8.95457879604098e-39 4.31623085726403e-36
3480-3430 43 6507 7414 7892 3898.20233010507 5.57674 0.428570449958063 -13.012429777691 1.03982422307089e-38 5.00221081228336e-36
28250-28150 56 6999 5286 6414 3286.84231066557 4.94411 0.380400200115357 -12.9971228456856 1.27033215891619e-38 6.08708729327112e-36
3480-3410 61 7614 8722 8829 4498.6877164323 5.27667 0.406597081620881 -12.9776358487598 1.63860718067314e-38 7.8057549366992e-36
28240-28230 24 4964 3917 4156 2277.37492612874 5.64311 0.43496898029967 -12.9735996454329 1.72724266744011e-38 8.19596808066099e-36
28250-28200 44 6033 4550 5261 2777.60063367463 5.05027 0.389631969833672 -12.9616387665264 2.01887844860209e-38 9.56121232496315e-36
28260-28160 53 6537 4884 5523 2969.94857368884 4.87655 0.376431985870033 -12.9546700395127 2.21084664327451e-38 1.04298507823599e-35
28250-28170 53 6543 5008 5796 3047.11311015477 4.91396 0.37933941964067 -12.9539878174304 2.23058820967281e-38 1.05026686052314e-35
3500-3370 42 5900 6361 5528 3153.44286915415 5.30272 0.409412400058594 -12.952037708606 2.28799048642442e-38 1.07109134673403e-35
27360-27420 14 5692 5295 7042 3195.25912940454 6.91483 0.533945811359924 -12.9504394881212 2.33612792022481e-38 1.08944409869008e-35
3470-3460 18 5280 6473 6696 3295.90163121277 6.596 0.509676752820338 -12.9415385135574 2.62322983347645e-38 1.21404769099634e-35
28230-28230 28 5025 3966 4180 2302.62899334098 5.43515 0.420047693230394 -12.9393686703138 2.69837788438479e-38 1.2464614917113e-35
3510-3370 38 5662 6188 5202 3020.81406156825 5.3858 0.417403177037878 -12.903108954842 4.32297928023954e-38 1.9877056886712e-35
3520-3420 20 5012 6015 5206 2883.78599234763 6.24995 0.485159758340267 -12.8822484119929 5.66604983361211e-38 2.57825352307492e-35
27420-27370 156 18625 17300 25873 11066.073682114 5.22013 0.405750807121383 -12.8653676396298 7.05056603728744e-38 3.19633086603786e-35
3480-3400 76 8318 9370 9401 4843.20156023836 5.06399 0.39418709960993 -12.8466686269638 8.97946364541818e-38 4.04821109732689e-35
3510-3420 29 5268 6386 5447 3043.42786227633 5.78927 0.451384090372235 -12.8255970867561 1.17874979697676e-37 5.24627548782544e-35
28260-28210 44 5640 4380 4546 2550.65710289431 4.92602 0.384385547368708 -12.8153037449883 1.34610206944218e-37 5.95849271569654e-35
28250-28230 34 5042 3986 4142 2305.31946528535 5.15436 0.403545223147887 -12.7727048970638 2.32917239438474e-37 1.0054563147222e-34
28250-28180 52 6103 4720 5375 2847.06912770275 4.84267 0.379853557738485 -12.7487844309288 3.16644072818367e-37 1.35727895810768e-34
3530-3390 16 4719 5344 5016 2674.70584477957 6.46415 0.507317401432139 -12.7418297600017 3.46179319752399e-37 1.47868283552172e-34
3530-3380 19 4660 5281 4913 2636.22601173038 6.1942 0.486300768491409 -12.7373875136401 3.66461662488347e-37 1.55616371175154e-34
28230-28140 59 6696 4996 5991 3108.26493868493 4.78645 0.376267473815714 -12.7208657641268 4.52815045439943e-37 1.90088015090803e-34
3480-3450 29 5139 6087 6213 3115.81611643559 5.82337 0.458212172565781 -12.7089046128877 5.27684119279931e-37 2.18738016050165e-34
3480-3390 79 7874 8584 7622 4288.16441641982 4.83004 0.380429868114537 -12.696262680409 6.20215070482846e-37 2.54663022686356e-34
28260-28220 40 5223 4181 4167 2377.0849803091 4.96223 0.390846190628273 -12.6961131349781 6.21400995889602e-37 2.54721145372232e-34
3500-3450 20 4800 5995 5648 2934.78826590805 6.27534 0.494580955876994 -12.6881932322716 6.8753566238277e-37 2.79948682002496e-34
28250-28190 48 5762 4449 5018 2674.97822843422 4.86849 0.38376268330736 -12.6862050814856 7.05207849796736e-37 2.86188834205614e-34
27350-27410 25 5101 4491 5933 2750.00257390894 5.85754 0.461908692766573 -12.6811594279945 7.52110350305802e-37 3.03475360474769e-34
3510-3430 25 4760 5729 5050 2766.10872141848 5.86599 0.464459766712355 -12.6297044751844 1.4482110247506e-36 5.76210800531233e-34
3490-3370 49 5760 6113 5454 3076.20511909173 5.04216 0.399295503169268 -12.6276511140348 1.48649481030418e-36 5.90479800876839e-34
27420-27360 168 18554 17233 25780 11032.6941505595 5.10782 0.404629810578178 -12.6234518019254 1.56794847285229e-36 6.208134165263e-34
28240-28140 56 6324 4687 5563 2911.40245372875 4.76711 0.377829786509335 -12.6170862883942 1.69995332972618e-36 6.69817313678328e-34
28260-28150 52 6005 4488 5213 2757.53360090545 4.79604 0.38025756571366 -12.6125993691091 1.79958112392455e-36 7.0792909120012e-34
3520-3430 18 4559 5436 4830 2634.54058434175 6.27162 0.497409235964878 -12.6085703987489 1.89397386433199e-36 7.40285787719084e-34
3490-3450 22 4682 5712 5556 2847.43692146111 6.09341 0.483660555321405 -12.5985224352082 2.15136961141487e-36 8.35536459959354e-34
28260-28170 50 5747 4329 4824 2613.78701695773 4.77514 0.379682436379111 -12.5766636328738 2.83763129648492e-36 1.0899140717817e-33
28240-28240 32 4612 4000 4276 2270.70354612305 5.22055 0.416049757550103 -12.5478922041874 4.08232424582642e-36 1.54368186237646e-33
3510-3440 20 4497 5429 4739 2607.9755971964 6.10423 0.486806273058919 -12.5393451742586 4.54737509931413e-36 1.7063080605348e-33
28260-28200 45 5381 4023 4502 2437.56360816812 4.82705 0.386345247660644 -12.4941450443628 8.03554763295815e-36 2.96051666485024e-33
3460-3420 43 5743 6914 7305 3579.75782734092 5.45289 0.437456246684671 -12.4649857778764 1.15892460384741e-35 4.23410986076398e-33
3480-3380 81 7557 8224 7188 4091.49625387175 4.72497 0.379117250415903 -12.4630924850315 1.18677624183934e-35 4.32020206878169e-33
3470-3390 83 7546 8129 7145 4064.78778140448 4.67976 0.376987736892866 -12.4135721984272 2.20586950302762e-35 7.84270212709817e-33
27920-27880 38 4672 4405 4200 2345.527647695 5.01746 0.404660567638733 -12.3991731513715 2.64034003870969e-35 9.27919733575293e-33
3520-3440 14 4345 5165 4541 2493.85538200726 6.55612 0.529187288373172 -12.389035506514 2.99625256232132e-35 1.04696705400803e-32
28260-28180 49 5369 4108 4466 2447.58068378433 4.70868 0.38024949457203 -12.3831295482183 3.22516737528813e-35 1.12053432715869e-32
28260-28230 35 4577 3645 3669 2082.8088332776 4.96423 0.401471942945237 -12.3650637600431 4.03890715934632e-35 1.39333156613495e-32
3450-3420 42 5522 6613 7078 3446.20941842417 5.43182 0.439486612360161 -12.3594594974049 4.33058700637537e-35 1.48974025425662e-32
28250-28240 41 4764 4160 4390 2350.69968940656 4.90988 0.397850375213229 -12.3410239820554 5.44588313870667e-35 1.85509141291539e-32
3530-3400 16 4223 5108 4965 2548.55168389961 6.39416 0.518418468757792 -12.3339717967866 5.94428698294796e-35 2.02204414345052e-32
3470-3380 79 7173 7736 6704 3848.65480204795 4.6721 0.378826618525605 -12.3330726375452 6.01100744768897e-35 2.0418923474706e-32
28260-28190 45 5066 3885 4153 2298.58898152915 4.74134 0.384825625944011 -12.320737984705 7.00502908965972e-35 2.37294387491516e-32
27920-27870 41 4698 4394 4156 2340.56865460666 4.90358 0.39860589363303 -12.3018171075773 8.85591621550779e-35 2.97513651383765e-32
27420-27350 184 18387 17010 25562 10934.189851648 4.96217 0.403662862707542 -12.2928695778555 9.89307343300086e-35 3.30535714689791e-32
3460-3440 29 4667 5579 6113 2931.88562559404 5.73505 0.467226884919607 -12.2746538507162 1.2392065489138e-34 4.10653856078162e-32
3480-3460 17 4179 5012 5278 2584.99558833775 6.32691 0.515995051328778 -12.2615626615965 1.45663470811574e-34 4.80746615256726e-32
28270-28160 57 5754 4247 4807 2600.30622886874 4.57608 0.373451503978503 -12.2534917513812 1.60915330122604e-34 5.28936497325783e-32
27410-27370 254 22278 20120 28694 12734.7758803683 4.71412 0.384728335176445 -12.2531253440074 1.61644187539471e-34 5.30617169538216e-32
3450-3410 53 5957 7093 7386 3666.55258307155 5.18356 0.423298472984836 -12.245643072547 1.77266404221437e-34 5.77237633153596e-32
3530-3370 18 3961 4419 4165 2226.52708931705 6.0277 0.49229263009225 -12.2441489260224 1.80561208316174e-34 5.8718264196142e-32
3460-3410 57 6180 7414 7604 3804.34442521474 5.13134 0.419584226469881 -12.2295749021098 2.16066393000499e-34 6.96147651075677e-32
3460-3430 38 5125 6139 6741 3231.28058949181 5.48368 0.448702067337544 -12.2212149818484 2.39478590343187e-34 7.6853406192254e-32
3460-3400 70 6827 8008 8115 4117.3433033259 4.94717 0.405787402986658 -12.1915328239602 3.44872793528355e-34 1.09666400871933e-31
27400-27380 323 24412 22261 28975 13547.0616429146 4.45304 0.365721782928991 -12.1760398047034 4.17045070177896e-34 1.32271619728633e-31
3440-3420 46 5479 6560 7015 3420.28604536202 5.28852 0.434455220737191 -12.1727719568754 4.34086280647541e-34 1.37253964864435e-31
28250-28140 58 5700 4248 4910 2613.23583274486 4.55789 0.374625097761223 -12.1665310404731 4.68576426696325e-34 1.47655454644453e-31
3450-3400 67 6589 7669 7892 3973.62995557168 4.95923 0.407774837019504 -12.1616946183289 4.97165217352764e-34 1.56462063673705e-31
28230-28240 19 3827 3124 3153 1766.02842061521 5.61307 0.462064466356772 -12.1478023570137 5.89283456374908e-34 1.83792385839365e-31
28270-28210 49 5020 3904 4075 2283.04257769213 4.60696 0.37928274479293 -12.1464925477431 5.98797919822225e-34 1.86521345908967e-31
27390-27380 370 26498 24552 30725 14650.7288506683 4.36875 0.359796943632637 -12.1422525010996 6.30656562718299e-34 1.95944592344497e-31
3500-3460 15 4007 5077 4885 2495.490534616 6.45715 0.532660343173836 -12.1224514319921 8.03201494603556e-34 2.48289025769725e-31
28270-28220 44 4685 3749 3743 2138.09164193584 4.66841 0.385735231347033 -12.1026196932619 1.02293778329572e-33 3.15017048495005e-31
27920-27890 35 4167 3869 3701 2072.61011244744 4.957 0.410107215336788 -12.0870893617253 1.23587945850198e-33 3.76787205061469e-31
3450-3440 29 4430 5292 5895 2801.06510380682 5.66877 0.46927775521045 -12.0797680038532 1.35100371179276e-33 4.11371353686071e-31
3440-3410 57 5901 7040 7320 3638.17900140668 5.06627 0.420255516604805 -12.055222463233 1.82040317425091e-33 5.51545979871581e-31
3450-3430 38 4903 5849 6521 3101.66193983386 5.42417 0.450066437640722 -12.0519214616008 1.89480716999919e-33 5.72666138730648e-31
27920-27860 54 5032 4743 4452 2520.38157931296 4.60944 0.382902076936696 -12.0381701500707 2.23866272308678e-33 6.70771006754474e-31
27980-27860 26 3819 3150 3368 1815.72970955382 5.19732 0.432031019215829 -12.0299629208814 2.47271792880574e-33 7.39085085928666e-31
3490-3460 15 3856 4758 4754 2387.75144977578 6.39322 0.531803461512716 -12.0217809680428 2.73022576114162e-33 8.12072357215463e-31
27980-27880 19 3684 3041 3356 1768.83480812351 5.61534 0.467307163119304 -12.0163744712257 2.91482333154697e-33 8.63818342334112e-31
28260-28240 43 4456 3925 4066 2200.35317590841 4.74388 0.394929950929695 -12.0119530624597 3.07495979228617e-33 9.07965639683783e-31
27970-27860 27 3792 3254 3390 1836.51423334077 5.15893 0.429604526669225 -12.0085469538388 3.2042557217369e-33 9.40450982281478e-31
3440-3400 71 6535 7626 7824 3947.06153833677 4.86486 0.405826352166103 -11.9875466887095 4.1295514656875e-33 1.20477688149488e-30
28240-28250 30 3857 3443 3505 1905.92894407576 5.05949 0.422077535716607 -11.9870994391946 4.15190360744211e-33 1.20985082192536e-30
3460-3450 27 4215 5326 5606 2719.54640425884 5.72963 0.478064252629207 -11.985065636621 4.25507186576098e-33 1.23843409664348e-30
27970-27880 17 3597 3076 3271 1745.3090940839 5.75739 0.480921125304845 -11.9715877051701 5.0061379345873e-33 1.45529444112981e-30
27950-27860 21 3582 3236 3370 1795.22968909638 5.49141 0.458871370069554 -11.9672164519512 5.2769395935533e-33 1.52855141321622e-30
27960-27860 20 3576 3161 3354 1776.37347027433 5.54697 0.463691563959306 -11.9626384522558 5.5761534456501e-33 1.61139602990594e-30
27980-27870 20 3613 2939 3160 1701.99477092572 5.48486 0.459156846382633 -11.9454965779974 6.85397579029286e-33 1.96899627947778e-30
27970-27870 20 3570 3006 3144 1705.46979052368 5.48781 0.459617701964097 -11.9399423361582 7.32739755653212e-33 2.0926755698368e-30
3430-3420 41 4853 5871 6278 3053.63101921498 5.29095 0.4431413182098 -11.9396423252286 7.35387413270679e-33 2.09778075683398e-30
3530-3410 13 3784 4656 4443 2296.68208675188 6.54414 0.548399101708684 -11.9331676179101 7.94900743080217e-33 2.25436623647118e-30
3440-3440 33 4425 5246 5844 2784.25990062278 5.4723 0.458706754630893 -11.9298486251993 8.27237831326138e-33 2.34063201650364e-30
27410-27360 278 22177 20022 28581 12694.861824127 4.57754 0.383954844040866 -11.9220891382727 9.0802638012319e-33 2.56624248071455e-30
3470-3470 10 4133 5093 5389 2610.81821502609 7.10928 0.597043984952926 -11.9074604940963 1.08223268618024e-32 3.04798464118562e-30
3430-3440 24 3933 4718 5207 2484.32477049387 5.76928 0.485314251047776 -11.8877151225363 1.37106176665899e-32 3.83047644703736e-30
3440-3430 42 4883 5803 6461 3080.96044535534 5.26885 0.443455549383474 -11.8813510535324 1.47956422943185e-32 4.11475753699201e-30
3450-3450 27 4086 5091 5500 2635.78808276816 5.68421 0.478686483029061 -11.8745931954028 1.60412494510839e-32 4.4459598862158e-30
28270-28170 55 5051 3768 4239 2297.04885272505 4.44685 0.376144646825398 -11.8221706893501 2.99835506958842e-32 8.02739630205867e-30
27930-27880 38 4010 3660 3812 2033.54567476867 4.80924 0.407513564512015 -11.8014245109897 3.83759382665478e-32 1.01187599646192e-29
27940-27880 35 3873 3376 3509 1899.39493875955 4.82968 0.409377849392846 -11.7976124915005 4.01542879640211e-32 1.05661530023594e-29
3510-3450 17 3551 4335 3600 2041.83260121022 5.985 0.507321918453817 -11.7972485461929 4.03282926759431e-32 1.0587761308256e-29
3440-3450 26 3907 4665 5198 2470.014777623 5.64468 0.47877662071451 -11.7897886083013 4.40645652697594e-32 1.15190818914566e-29
3430-3410 53 5268 6353 6588 3272.49103771947 5.01792 0.425671710888266 -11.7882367641859 4.48839588077874e-32 1.17207202026344e-29
3420-3420 44 4806 5879 6171 3029.62018280803 5.17668 0.439148880176301 -11.7879741271546 4.50241237383295e-32 1.17321995252722e-29
3420-3440 24 3799 4595 5019 2405.33559199184 5.72237 0.485689976213433 -11.781933148147 4.83708112558902e-32 1.25506303132983e-29
3430-3400 66 5887 6937 7077 3575.3096697484 4.82706 0.410198241952632 -11.7676291193274 5.73126430517574e-32 1.46678870175032e-29
28270-28200 50 4739 3531 3983 2154.47143452688 4.49258 0.381895116867374 -11.7639050043589 5.98984375490761e-32 1.52815575520733e-29
28270-28230 39 4085 3265 3278 1866.70408152393 4.64631 0.394972116628081 -11.763644705482 6.0083444408719e-32 1.53127398201067e-29
28270-28150 57 5175 3793 4457 2362.99417095113 4.43598 0.377207758176536 -11.7600550163437 6.26934300201223e-32 1.59445932100916e-29
3530-3420 14 3521 4426 4236 2175.7207411803 6.35845 0.541308225663331 -11.7464463648089 7.36514791584214e-32 1.85190949641854e-29
27950-27870 16 3331 2977 3091 1652.80475926639 5.76632 0.491145691387672 -11.740542844267 7.89778832371268e-32 1.97160969740553e-29
27960-27870 16 3326 2901 3077 1634.91692388655 5.75053 0.49070054376055 -11.7190160624689 1.0184802241311e-31 2.51169169044843e-29
3430-3430 37 4364 5246 5794 2768.34315490757 5.29759 0.452535313241299 -11.7064598813405 1.18108761630315e-31 2.88932887190293e-29
27940-27860 43 4095 3582 3650 2002.80503875048 4.60639 0.394168471487488 -11.6863604095847 1.49663846334845e-31 3.63212561763406e-29
3460-3460 14 3554 4601 4906 2343.11428166209 6.4658 0.553406579034886 -11.6836392094313 1.54534684341999e-31 3.74288530052923e-29
27930-27870 41 4005 3642 3739 2017.19439850229 4.68647 0.401216035659768 -11.6806598324218 1.60048280384727e-31 3.85346648939335e-29
3420-3410 55 5215 6355 6478 3245.26676399936 4.95174 0.424120295545635 -11.675312389633 1.70438463043655e-31 4.08748974413809e-29
27940-27870 37 3824 3324 3392 1861.11689300364 4.71881 0.404301887492754 -11.6715010112014 1.7825016008045e-31 4.27063219975065e-29
27980-27890 17 3357 2712 3103 1609.05262289907 5.63937 0.483194795624333 -11.6710044880728 1.7929364629842e-31 4.28720990573905e-29
27950-27880 14 3307 2995 3185 1669.66453989817 5.97477 0.512182149124799 -11.6653293849866 1.91659904964285e-31 4.56500577743009e-29
28260-28140 53 4789 3511 3772 2119.01657201926 4.38294 0.375751151457789 -11.664468800458 1.93607678117582e-31 4.60240926756337e-29
3430-3450 19 3487 4220 4608 2206.57084890706 5.9362 0.509288139254264 -11.6558822081105 2.14150910623501e-31 5.0562626282828e-29
3420-3400 68 5826 6942 6964 3546.92585356364 4.77184 0.409436891066381 -11.6546381632371 2.17301511535473e-31 5.12073636347733e-29
27960-27880 14 3310 2941 3190 1660.78328022217 5.96704 0.512009090599729 -11.6541720603408 2.18493752311017e-31 5.14386174661242e-29
27410-27350 297 21981 19786 28333 12585.804190249 4.46815 0.38354584358867 -11.6495972361287 2.30545856941621e-31 5.40152775813683e-29
3420-3430 36 4223 5105 5600 2683.13344528902 5.29196 0.454596462892805 -11.6410028781002 2.54999395317213e-31 5.92641676319622e-29
28270-28180 54 4689 3572 3930 2147.36266061912 4.37499 0.376852999311009 -11.6092672256339 3.69770800718755e-31 8.45236443528618e-29
27970-27890 14 3251 2713 2985 1569.32181053919 5.8849 0.509024147624826 -11.5611346666235 6.48462169513558e-31 1.42871973515978e-28
27920-27900 36 3664 3397 3232 1820.46802578675 4.72656 0.40904641377162 -11.5550699164924 6.95908238720573e-31 1.52362049834568e-28
3420-3450 19 3362 4106 4433 2133.09956506904 5.88707 0.50974945004688 -11.5489497044004 7.47280561675775e-31 1.62733019385857e-28
28270-28190 50 4399 3373 3626 2006.54749336394 4.38838 0.380375216390402 -11.5369762648065 8.58916702024642e-31 1.84085171095877e-28
3520-3450 11 3414 4077 3414 1933.32981428544 6.53665 0.567359178399361 -11.5211919230198 1.03173814026652e-30 2.17118119648717e-28
27930-27890 35 3613 3228 3436 1819.71130651766 4.76709 0.413830773490985 -11.5194109995305 1.05328517071193e-30 2.21270628640369e-28
3450-3460 14 3315 4226 4567 2171.89871408459 6.35589 0.55291609464644 -11.4952176009791 1.39429215995568e-30 2.87461084971286e-28
3530-3430 13 3256 4126 4002 2034.67846496391 6.3687 0.554165827557949 -11.4924041543269 1.44046402959503e-30 2.95979558849367e-28
27940-27890 33 3498 2990 3187 1708.53528828846 4.76097 0.414955442644537 -11.473444381296 1.79374556139311e-30 3.60967614420973e-28
28220-28160 62 5025 3747 4381 2321.1218239522 4.28649 0.373629489439512 -11.4725666514907 1.81203678516307e-30 3.64347864686304e-28
28220-28150 61 4978 3715 4446 2320.18496165262 4.30975 0.376788500967201 -11.4381058831505 2.69709502651678e-30 5.28793231408694e-28
27930-27860 54 4292 3921 3997 2169.58354272945 4.39001 0.384977576237418 -11.4032817544985 4.02649047117755e-30 7.75104182659615e-28
27980-27900 16 3103 2438 2782 1457.74815216647 5.584 0.490379791107786 -11.3870868596309 4.84932282334499e-30 9.22577993206724e-28
27990-27860 25 3239 2498 2703 1479.15151094862 4.95578 0.435415289055443 -11.3817397216352 5.15607590222633e-30 9.78647281305135e-28
28270-28240 48 4000 3600 3723 2009.79298826185 4.45048 0.391356687591037 -11.3719382266009 5.76920645674643e-30 1.08405522773035e-27
28230-28250 17 3069 2565 2380 1400.0552775167 5.43725 0.478140623980723 -11.3716490224683 5.78835629493106e-30 1.08681625248452e-27
27990-27880 20 3108 2407 2749 1448.71198504848 5.25052 0.462522355162952 -11.3519302851646 7.25432714478364e-30 1.34039631536787e-27
3440-3460 13 3143 3813 4264 2009.41427642118 6.35059 0.560045186267003 -11.3394280143568 8.36896600753791e-30 1.53241924945382e-27
23340-23270 27 3129 3011 3091 1637.11814293562 4.99141 0.440760651594761 -11.3245263037598 9.92137453341706e-30 1.78320805256145e-27
23340-23280 22 2959 2867 2834 1532.48724024209 5.19353 0.459341301169532 -11.3064770440168 1.21885745332547e-29 2.1699132409389e-27
28220-28170 48 4133 3126 3585 1912.07659252831 4.37751 0.38724235714626 -11.3043234216971 1.24913222848233e-29 2.21572437377899e-27
3500-3470 12 3088 3944 3873 1950.32618251224 6.42329 0.568219024000982 -11.3042579695515 1.25006391981913e-29 2.21576555217998e-27
3530-3440 11 3120 3961 3764 1936.49796253588 6.53899 0.579229437562353 -11.289123777146 1.48509755381607e-29 2.60960956972755e-27
27990-27870 20 3038 2322 2527 1379.60394296554 5.1794 0.459547329513364 -11.2706562849134 1.83199249815076e-29 3.18022162495709e-27
3540-3390 17 2891 3149 3284 1660.09821946736 5.68461 0.505040987666663 -11.2557469662854 2.16979883734302e-29 3.73737123325654e-27
23340-23260 31 3250 3057 3372 1720.04752014164 4.86198 0.432394250476273 -11.2443324002835 2.46957969484887e-29 4.22093915903255e-27
3480-3370 89 5821 6069 5546 3119.51809162501 4.18972 0.372800473492914 -11.2385087000441 2.63800988291994e-29 4.50565807026814e-27
3480-3470 11 3081 3697 4045 1934.87888763904 6.53778 0.582228063894922 -11.2288951643606 2.94133369652718e-29 4.98532555419932e-27
28220-28140 53 4264 3260 3785 1998.18772050759 4.29679 0.38311943238655 -11.2152735780031 3.43123746991093e-29 5.74382558458344e-27
27890-27880 49 4002 3910 3316 1991.148230791 4.40664 0.392958035444598 -11.2140114595525 3.48053494342234e-29 5.8064226550326e-27
27950-27890 12 2937 2623 2873 1484.11963945497 6.02747 0.537796484710608 -11.2077172721708 3.73707089197788e-29 6.21314146886512e-27
27400-27370 428 25167 22860 30146 14061.8030156765 4.09468 0.365396461593218 -11.2061394638059 3.80426626013205e-29 6.30337456915725e-27
23350-23270 27 3013 2861 2930 1560.7925939597 4.92179 0.439639232544753 -11.1950570178592 4.31124805053428e-29 7.09999384387077e-27
23350-23280 22 2850 2728 2685 1461.57936321659 5.12455 0.458404618056998 -11.1790928118729 5.16148991020668e-29 8.40936691789912e-27
27890-27870 53 4119 4033 3454 2060.55361018627 4.34183 0.388593970903301 -11.1731812635398 5.51689029433945e-29 8.964450538968e-27
27920-27850 47 3740 3501 3415 1893.44351211766 4.39395 0.393735600900416 -11.1596408659188 6.42505944294009e-29 1.03573402053777e-26
29360-29420 56 4554 5797 5045 2767.92701435996 4.69318 0.42067307959683 -11.1563688905526 6.6658888655999e-29 1.07313770853528e-26
23350-23260 30 3112 2908 3155 1629.30705168359 4.83074 0.433190509016912 -11.1515388305101 7.03785835801238e-29 1.12929382609267e-26
3490-3470 12 2915 3620 3714 1833.06390225991 6.33347 0.568048876938574 -11.1495078649564 7.20034948534779e-29 1.15384890875614e-26
27960-27890 11 2951 2579 2884 1479.25449824644 6.14886 0.552101690479949 -11.1371920097475 8.2685366375765e-29 1.31723567430978e-26
27970-27900 12 2912 2407 2608 1388.25364796787 5.93067 0.532546451439367 -11.1364390728801 8.33871746453259e-29 1.32753576645233e-26
23340-23290 23 2829 2719 2617 1444.34598775642 5.04251 0.453429731205998 -11.1208189815771 9.9355716949574e-29 1.5613891757915e-26
27980-27910 33 3301 2671 3171 1616.37464070717 4.67995 0.421100715964309 -11.1136170653327 1.0770645504372e-28 1.68286333624012e-26
27390-27370 495 27281 25166 31912 15188.0182708509 3.99403 0.359440702554356 -11.1117799949149 1.09945750326566e-28 1.71346061079227e-26
3470-3370 87 5535 5713 5203 2943.12462093136 4.13758 0.372389893418784 -11.1108878544974 1.11049825112205e-28 1.72845828302755e-26
29370-29430 35 3477 4397 3598 2053.91350119648 4.94372 0.445888250606198 -11.0873529854357 1.44500453011202e-28 2.20547659505501e-26
3540-3380 24 2877 3123 3258 1652.51646792383 5.17659 0.468091068660614 -11.0589474158484 1.98412225968597e-28 2.95933324640655e-26
27950-27850 24 2811 2491 2663 1407.86665492416 4.94319 0.447938317590759 -11.0354148661803 2.57858705414064e-28 3.76821332485229e-26
3510-3460 12 2804 3471 2877 1627.15539034333 6.16081 0.558704579810965 -11.0269626414788 2.83270982336474e-28 4.08330433338556e-26
28000-27860 25 3076 2179 2427 1341.69490636335 4.81354 0.436704168897217 -11.0224205978348 2.9793760247047e-28 4.26948785575471e-26
27990-27890 17 2840 2139 2571 1322.8813573094 5.35477 0.485888695160725 -11.0205613615143 3.04156282221913e-28 4.34838294710683e-26
28200-28140 25 2920 2299 2601 1375.67067958519 4.84994 0.440161464167376 -11.0185541478303 3.11014498253307e-28 4.43343805432398e-26
27880-27880 39 3336 3308 2929 1699.71469699627 4.50913 0.409549213853006 -11.0099847071091 3.42061778984283e-28 4.84486212732216e-26
23350-23290 23 2742 2608 2485 1385.21566730241 4.98158 0.452551360587168 -11.0077775504392 3.50544267079159e-28 4.95063093204052e-26
27970-27910 30 3037 2542 2910 1501.55461251505 4.71153 0.428329624628877 -10.9997864264659 3.83038026276e-28 5.37220193045947e-26
27960-27850 23 2778 2403 2656 1384.38725183531 4.98072 0.452870937185742 -10.9981044157944 3.90249043444359e-28 5.4607774783153e-26
23320-23270 28 2876 2769 2777 1494.65710118676 4.80553 0.437158165785918 -10.9926584078239 4.14533366132647e-28 5.77408757660688e-26
28290-28220 68 4525 3648 3706 2103.78547234273 4.0062 0.364477084617454 -10.9916288735892 4.19289842056404e-28 5.83700760203852e-26
28180-28140 26 2906 2329 2610 1381.73183120087 4.7991 0.436707608359131 -10.9892785347441 4.30352296869646e-28 5.97056284722468e-26
28250-28250 84 5137 4938 4621 2624.09488510735 4.02042 0.366266202835642 -10.976767206413 4.94297407913756e-28 6.79203625311308e-26
23320-23260 31 3005 2825 3098 1587.73406011222 4.74512 0.432619569241933 -10.9683333965629 5.42633500503636e-28 7.40614259313577e-26
27880-27870 43 3439 3401 3081 1764.09743357343 4.42059 0.403081630095371 -10.9669795934588 5.50817561792639e-28 7.51363828320262e-26
28280-28160 67 4725 3396 3947 2130.49967117232 4.04661 0.369369452067833 -10.9554486725847 6.25675392357532e-28 8.47604361650835e-26
27940-27900 33 3049 2596 2759 1486.29759200471 4.55727 0.416083745389555 -10.9527601298203 6.44531553341094e-28 8.67552987463242e-26
23360-23270 29 2897 2726 2904 1514.63952733642 4.77368 0.435939822201689 -10.9503241782064 6.62102297854918e-28 8.90220994181459e-26
27930-27900 36 3138 2812 2977 1584.18855739509 4.52325 0.41324029703585 -10.9458180669324 6.95866819674463e-28 9.32534183800999e-26
23360-23280 25 2746 2622 2670 1425.4253800548 4.9017 0.447877274458203 -10.9442830199326 7.07754625115221e-28 9.47944235645125e-26
28000-27880 24 2982 2128 2570 1345.43376851958 4.87713 0.445966930697305 -10.9360776522733 7.74799001402942e-28 1.02982398715627e-25
28190-28140 29 3015 2333 2713 1419.95057019325 4.67946 0.427911973577505 -10.935571941975 7.79131238757277e-28 1.03501813726395e-25
28280-28210 64 4371 3355 3607 2004.2256903923 4.02409 0.368263192111185 -10.9272039187741 8.54406270758876e-28 1.12886692866641e-25
23330-23270 30 2893 2735 2829 1501.92779244706 4.71186 0.431461364250189 -10.9206941120163 9.17916045010091e-28 1.20494513165725e-25
29380-29430 126 7956 10289 7957 4718.70956436957 4.28695 0.39279062486 -10.9140882906096 9.87147617693409e-28 1.29373625366902e-25
28210-28140 25 2834 2249 2581 1349.91502406394 4.82234 0.442030565508136 -10.909527521856 1.03794393147399e-27 1.35521138620222e-25
28290-28210 74 4751 3666 3972 2194.85998703601 3.94406 0.362021873437702 -10.8945473641777 1.22373526227043e-27 1.5850653570499e-25
3430-3460 10 2776 3415 3697 1769.49925775627 6.54639 0.60115766683201 -10.8896371491052 1.29153817898194e-27 1.67022730814165e-25
28000-27870 23 2906 2037 2288 1262.10918504192 4.84599 0.446155013871242 -10.8616789296051 1.75492638243985e-27 2.2456704603919e-25
23330-23260 33 3014 2784 3153 1593.10005334222 4.65869 0.429142661475526 -10.8558163865838 1.87127100824408e-27 2.38578738964832e-25
28220-28180 47 3630 2764 3107 1677.87688774166 4.2167 0.388553069809478 -10.8523054641345 1.94457577778559e-27 2.47665842102417e-25
23360-23260 32 2976 2753 3128 1576.27558195601 4.68815 0.432086658095756 -10.8500172591794 1.99387694849386e-27 2.5354775488045e-25
23320-23280 25 2669 2633 2513 1386.12964278999 4.86091 0.448252720106376 -10.8441209234479 2.12670458289348e-27 2.69735372367726e-25
27860-27870 35 3004 2879 2731 1529.53868509341 4.51309 0.416199157765867 -10.8435912884805 2.13905676389779e-27 2.71161021651719e-25
27970-27850 30 2860 2438 2612 1398.75877389207 4.60788 0.42503093615524 -10.8412745658381 2.19392912973254e-27 2.77820892288831e-25
27940-27850 36 3048 2674 2778 1506.5538538788 4.4497 0.410506579951526 -10.8395232261047 2.23633462646389e-27 2.82464929601199e-25
23330-23280 27 2716 2602 2565 1398.28926530679 4.76131 0.439597493872534 -10.8310778506695 2.45251263772628e-27 3.08650866784727e-25
27870-27870 40 3188 3111 2872 1630.54205228439 4.41119 0.40745057225135 -10.8263256597688 2.58313761594835e-27 3.24420536247264e-25
29370-29420 112 6784 8493 7171 4047.64732962576 4.23466 0.391623576668424 -10.8130810658117 2.98473633768674e-27 3.72937606570419e-25
28240-28260 21 2552 2357 2499 1311.5391718618 5.0345 0.465682285994138 -10.8110091650995 3.05292876374221e-27 3.81262812364548e-25
27910-27880 34 2965 2982 2671 1531.31924356468 4.55721 0.42187754715494 -10.8022105337656 3.36014982737179e-27 4.18772193534059e-25
28280-28220 62 4094 3281 3333 1896.12237493873 3.98918 0.369359413192581 -10.8002635258213 3.43217081328903e-27 4.27311398259511e-25
27860-27880 31 2837 2748 2529 1439.05971134538 4.60144 0.426252025050806 -10.7951140812158 3.6301141838987e-27 4.51264637787313e-25
28290-28230 60 3962 3269 3312 1869.52827403826 4.01665 0.372447629400514 -10.7844660239684 4.07603622020153e-27 5.05924253471212e-25
3420-3460 10 2657 3317 3534 1702.2534037879 6.49028 0.602024003748626 -10.7807675375314 4.24330185848887e-27 5.2622135607599e-25
27980-27850 30 2826 2356 2535 1363.39359918225 4.57043 0.424017291584919 -10.7788809069623 4.33122918014034e-27 5.36507092842584e-25
27870-27880 36 3008 2968 2665 1534.94274364871 4.47702 0.415784997083451 -10.7676242573297 4.89468391887257e-27 6.03848514481083e-25
3540-3370 24 2630 2935 2958 1523.27104593928 5.05795 0.469786778275508 -10.7664892112998 4.95538309789077e-27 6.10410597066899e-25
27380-27380 525 25264 23383 28038 13829.3746111775 3.76896 0.350124908046554 -10.7646027595467 5.05792081453342e-27 6.22412628024161e-25
28000-27890 20 2780 1959 2477 1263.72541441822 5.05161 0.469577272437269 -10.7577724671476 5.44709124373999e-27 6.68952722687281e-25
3460-3390 73 4608 5110 4436 2538.06596752556 4.17779 0.388421991729256 -10.755812721896 5.56413473018135e-27 6.82296076700101e-25
28270-28140 57 4088 2917 3103 1778.43379303813 4.0187 0.373680675950957 -10.7543703221376 5.65187030863825e-27 6.92358370872205e-25
27990-27900 16 2670 1925 2356 1215.5492325157 5.31989 0.494766981915737 -10.7523152667117 5.77924569461918e-27 7.06542479033546e-25
27910-27870 38 3057 3089 2784 1589.25503172205 4.44875 0.414374294829166 -10.736067345658 6.89179147959861e-27 8.36269179145583e-25
6580-6520 14 2458 2190 2464 1255.06598933242 5.5604 0.518040984314959 -10.7335139913549 7.08496324119867e-27 8.58854597199361e-25
29860-29810 28 2705 2416 2683 1384.7102880962 4.69393 0.438133844317697 -10.7134701478416 8.80000821917923e-27 1.05886196578668e-24
29860-29820 26 2618 2382 2550 1338.78550056777 4.75292 0.443709453779204 -10.7117832264878 8.96186948120942e-27 1.07674433724015e-24
3520-3460 9 2682 3221 2710 1527.888115633 6.48638 0.605713654495537 -10.7086639080724 9.26898450530025e-27 1.11254726961527e-24
27890-27860 71 4424 4399 3714 2235.62254301724 4.03208 0.376545418469663 -10.7080739720029 9.32822966144163e-27 1.11910766659909e-24
23320-23290 23 2504 2455 2344 1294.62030970838 4.88291 0.456495727575091 -10.6965017023251 1.05693488529852e-26 1.26365373328149e-24
27350-27420 9 2823 2441 3270 1507.81959284181 6.46727 0.605102996764614 -10.6878788997262 1.15993350217518e-26 1.38070581379709e-24
3450-3390 71 4413 4836 4284 2427.2479241749 4.15301 0.388602656138008 -10.6870235103809 1.17067827457321e-26 1.39281590482991e-24
23330-23290 26 2580 2448 2391 1315.18555682386 4.72694 0.442313447852523 -10.6868623035355 1.172714259825e-26 1.39455794859608e-24
23360-23290 28 2642 2539 2449 1353.88355987861 4.66103 0.43615034953679 -10.6867460296988 1.17418493599077e-26 1.39562637282268e-24
27890-27890 47 3444 3312 2774 1691.12956522049 4.2282 0.395879183220971 -10.6805433256139 1.25534765123647e-26 1.4870230052886e-24
6580-6510 14 2431 2121 2428 1231.09723248025 5.53239 0.517991541931715 -10.6804601827868 1.25647252058526e-26 1.4876329674671e-24
6560-6500 36 2930 2591 2767 1471.64860697122 4.41534 0.413541457720901 -10.6768918693533 1.30570301589212e-26 1.54367261208469e-24
27370-27380 517 24209 22432 26646 13222.7795483169 3.72534 0.348948375282474 -10.6759082276706 1.31960696669741e-26 1.55784520605291e-24
28200-28150 42 3234 2546 2832 1523.15801377607 4.23977 0.397262476533778 -10.6724776554154 1.36925734723135e-26 1.61567729914068e-24
28210-28150 40 3173 2495 2841 1505.15092273642 4.29392 0.402405343852549 -10.670632442328 1.39672442908615e-26 1.64649440082012e-24
28220-28190 41 3261 2439 2735 1487.32470834636 4.24024 0.397516520295465 -10.666816249341 1.45527572754533e-26 1.71385946244606e-24
27980-27920 31 2874 2308 2777 1408.50970821271 4.57008 0.428475864838204 -10.6658941942758 1.46978383847674e-26 1.73011007925019e-24
3460-3380 68 4305 4794 4091 2364.56696077111 4.178 0.391975834412558 -10.6588195956256 1.5859753146172e-26 1.86508097039451e-24
27400-27360 493 25082 22772 30048 14054.7681651731 3.88569 0.364561633276339 -10.6585206588441 1.59108058738973e-26 1.86928210107787e-24
3540-3400 16 2397 2739 2919 1439.87085154275 5.5659 0.522294049411698 -10.6566491170209 1.62341532984565e-26 1.90543491594814e-24
27920-27910 50 3405 3150 3105 1720.46293204254 4.16254 0.390687636510934 -10.6544064110217 1.66302177484863e-26 1.9491078705613e-24
27950-27900 10 2534 2239 2463 1272.62335905419 6.06889 0.570131596144292 -10.6447228491293 1.84532595863722e-26 2.15449093339234e-24
23340-23300 27 2598 2497 2290 1308.23484367389 4.66407 0.438190797821479 -10.643916042274 1.86138038992235e-26 2.17115645969235e-24
27990-27910 29 2892 2163 2767 1380.31368933635 4.63806 0.436534899116486 -10.6247280539303 2.28677691655149e-26 2.65086788578894e-24
28220-28200 37 3089 2294 2601 1406.58786383995 4.30898 0.405673988481868 -10.6217720319145 2.36037253579439e-26 2.73358262634243e-24
28180-28150 42 3153 2554 2774 1501.82619543539 4.21905 0.397331901594025 -10.6184604718627 2.44561135335256e-26 2.82559054226118e-24
6580-6530 14 2363 2120 2395 1214.74939550082 5.51295 0.51939431868539 -10.6141821716919 2.56026580404434e-26 2.95665847225667e-24
28290-28240 72 4273 4085 4290 2265.94096141001 4.03129 0.37987973022794 -10.6120036018813 2.6206810471122e-26 3.02213468893436e-24
28170-28140 25 2568 2064 2259 1214.2591216021 4.66765 0.440596916770589 -10.5939277144794 3.17963997014375e-26 3.6546230399533e-24
3450-3380 66 4116 4528 3947 2257.6794979969 4.15389 0.392198385964432 -10.5912907564956 3.27050671127693e-26 3.75375678293521e-24
28260-28250 91 4979 4884 4454 2563.23946591411 3.86785 0.365485697855809 -10.5827696957946 3.58209833659041e-26 4.09789025420292e-24
29850-29830 42 3058 2728 2889 1543.47079369599 4.25916 0.403012174821909 -10.5683130176697 4.17944944735706e-26 4.76338103159317e-24
27390-27360 569 27206 25096 31825 15193.6306615655 3.78905 0.358683598096166 -10.5637750549418 4.38658033130404e-26 4.99012386298846e-24
27960-27900 9 2568 2221 2487 1278.09509014325 6.22784 0.589742906909657 -10.5602596525414 4.55400385988821e-26 5.17093569563722e-24
3440-3390 73 4348 4763 4235 2395.79640707496 4.09298 0.387737208396509 -10.5560753865939 4.76155593191662e-26 5.39655543791139e-24
28190-28150 46 3307 2576 2902 1555.40252988484 4.13691 0.391983529605767 -10.5537841994655 4.87915061545717e-26 5.52213436640088e-24
29850-29820 49 3282 3014 2969 1649.9918028285 4.13077 0.391482897625744 -10.5515858903811 4.99468300560123e-26 5.64765039584207e-24
29860-29830 24 2483 2225 2541 1286.4770836228 4.81158 0.456050514717478 -10.5505480457009 5.0501653623863e-26 5.70509625623278e-24
3410-3400 34 2912 3584 3635 1824.36180461647 4.81305 0.45621275775178 -10.5500039686685 5.0794949280212e-26 5.73291871101085e-24
14030-13940 7 2982 2447 2930 1464.95660113213 6.78936 0.643707650054137 -10.5472767106053 5.22907703682924e-26 5.888119391531e-24
27960-27910 27 2594 2233 2608 1318.79570575019 4.67581 0.443415485967719 -10.5449767390557 5.35861158982322e-26 6.02841332170799e-24
27360-27380 425 19039 17673 20264 10283.0376636459 3.6432 0.345597762616698 -10.5417381274742 5.54641973537555e-26 6.23394574672056e-24
6590-6520 11 2371 2124 2336 1203.38686310437 5.8495 0.555007678093314 -10.5394862999922 5.68083493425864e-26 6.3820818039187e-24
28220-28210 37 2974 2276 2395 1346.84416138428 4.24529 0.402897147916496 -10.5369099480355 5.83858565648315e-26 6.55326830662947e-24
6560-6510 38 2916 2607 2891 1497.87299251151 4.36197 0.414143033093577 -10.5325110541903 6.11802917049363e-26 6.85745035227126e-24
23350-23300 27 2527 2407 2185 1260.61650136653 4.60986 0.437726950465583 -10.5313651956643 6.19297165196605e-26 6.93507618431069e-24
28000-27900 20 2635 1807 2280 1175.89587360171 4.94662 0.469799036281646 -10.5292277610977 6.33520604203398e-26 7.08459614143075e-24
6550-6500 47 3194 2868 2822 1579.90274496667 4.12822 0.392124094105184 -10.5278516469409 6.42848730686913e-26 7.18232535803057e-24
27930-27850 47 3201 2894 3019 1623.88731152564 4.16857 0.3959859776702 -10.527053114633 6.48323949407786e-26 7.24018145314146e-24
3460-3470 7 2779 3640 3818 1834.22834956327 7.11447 0.67609205623495 -10.5229235838118 6.77384682750281e-26 7.54743932106491e-24
28210-28160 41 3091 2405 2716 1452.71732221755 4.20563 0.399993542192639 -10.514242067401 7.42756036343484e-26 8.24942871166391e-24
28160-28140 25 2536 1983 2149 1173.00192765407 4.61714 0.439181027748821 -10.5130726869019 7.52026381492889e-26 8.34478991900519e-24
3400-3400 31 2758 3419 3414 1726.24346212142 4.86717 0.462978197500364 -10.5127380444406 7.54700324788706e-26 8.37065277469943e-24
14030-13930 7 2939 2391 2808 1424.55817018724 6.7489 0.642072033256562 -10.5111325458484 7.67660617361713e-26 8.51052985972292e-24
27910-27860 50 3338 3411 3020 1744.08958481034 4.18257 0.39809517686633 -10.5064567899988 8.06675524275134e-26 8.89856868815834e-24
28280-28230 54 3517 2808 2907 1635.78122267872 3.97511 0.378370566830241 -10.505873978649 8.11674286109641e-26 8.94966305189219e-24
6590-6530 13 2277 2062 2267 1165.99433494553 5.5611 0.529411810765722 -10.5043021331655 8.25309559886746e-26 9.09589590360676e-24
27950-27910 26 2512 2225 2546 1292.87368915842 4.70193 0.447624513370976 -10.5041894452858 8.26295768689541e-26 9.10265183774211e-24
28200-28160 43 3135 2454 2698 1466.15958534367 4.14919 0.395144949690682 -10.5004258669239 8.59912961373087e-26 9.44738339486192e-24
28290-28270 148 7707 8842 6980 4232.68688798614 3.89032 0.370894738615213 -10.4890145845692 9.70350963300451e-26 1.0622425026841e-23
28290-28160 85 4979 3559 4184 2255.14974007354 3.77955 0.360679106296895 -10.4789808299255 1.07900226818879e-25 1.17906619269255e-23
27970-27920 28 2573 2157 2483 1277.80659998739 4.57648 0.436840933198333 -10.4763107972884 1.10989213153689e-25 1.21119275610611e-23
29850-29840 30 2564 2393 2522 1330.2167959401 4.53431 0.433029123521947 -10.4711533618393 1.1720616021294e-25 1.27618148525785e-23
6560-6540 31 2611 2400 2609 1355.73682650406 4.51414 0.43117054573491 -10.469497939523 1.19273907648565e-25 1.29811632314044e-23
28260-28260 109 5827 6214 5033 3061.52704001098 3.86366 0.369125977246714 -10.4670584052101 1.22387138430844e-25 1.33081144343042e-23
3440-3380 68 4052 4458 3900 2227.32899844351 4.09009 0.391232788164197 -10.4543679118679 1.39928675462607e-25 1.51682062296242e-23
6580-6500 10 2368 2067 2267 1178.15755835607 5.95704 0.569929171819847 -10.4522508261573 1.43088363167337e-25 1.55038243838962e-23
6580-6540 14 2234 2017 2261 1150.71061745875 5.43421 0.519980480926448 -10.4508043779429 1.45287701925171e-25 1.57351355292395e-23
28280-28150 64 4116 2954 3584 1886.75811754731 3.93511 0.376596325030838 -10.4491411470335 1.47858098057907e-25 1.60064102344543e-23
27920-27840 47 3147 2918 3137 1643.46151960281 4.18615 0.401250564308197 -10.4327594910728 1.75709929438452e-25 1.88873847862975e-23
29860-29800 32 2652 2367 2694 1372.3936914205 4.48554 0.429947838961363 -10.4327617534251 1.75705744847823e-25 1.88873847862975e-23
28280-28170 67 4153 3005 3484 1884.37323164034 3.86569 0.370609607460146 -10.4306220657809 1.79707901009465e-25 1.93086243825143e-23
27860-27860 52 3308 3259 3049 1717.69583946717 4.1025 0.393354119818351 -10.4295404568508 1.81765229428317e-25 1.95124813786695e-23
28280-28200 63 4000 2898 3430 1829.04685450297 3.91253 0.375459515049675 -10.4206361809373 1.99613470496788e-25 2.13533008073229e-23
27900-27880 46 3154 3146 2677 1598.4403335063 4.17697 0.400842453989109 -10.4204695841882 1.99963447004345e-25 2.13813611402511e-23
6590-6510 10 2337 2055 2300 1177.78187530419 5.95657 0.571855685083302 -10.4162071850246 2.09127395321014e-25 2.23025634418015e-23
28220-28220 29 2629 2026 2025 1173.15028475981 4.40012 0.422616792911956 -10.4116114607297 2.1947461768962e-25 2.33448058350984e-23
29850-29810 55 3390 3101 3154 1721.57981778276 4.02331 0.386483141122381 -10.4100423742389 2.23122318081492e-25 2.37017901819502e-23
28180-28160 43 3019 2446 2595 1428.05813144349 4.11047 0.39501962783853 -10.4057256528931 2.33470445242891e-25 2.47471569423276e-23
28230-27950 25 3757 2025 3876 1690.11012961985 5.15009 0.495263705064226 -10.3986749457708 2.5140474934106e-25 2.65788326655983e-23
27400-27350 521 24821 22457 29767 13920.6065955897 3.78997 0.36460941411892 -10.3946121853345 2.62352001363151e-25 2.77121657775969e-23
6560-6520 41 2912 2639 2901 1507.20459592754 4.25961 0.409815719829944 -10.3939556567638 2.64164841260051e-25 2.78915760253182e-23
3450-3470 7 2615 3349 3554 1704.27371307198 7.00817 0.674745345316467 -10.3863925727971 2.85965185250884e-25 3.01151220714617e-23
27900-27870 50 3261 3265 2801 1662.94253924307 4.11255 0.396158432002865 -10.3810853101629 3.02318575549239e-25 3.17277100937538e-23
29360-29410 145 7522 9575 8326 4603.51879943369 4.04423 0.389683929886454 -10.3782226965133 3.11520510473262e-25 3.2637259872817e-23
28230-27940 28 4044 2121 4190 1812.19037388952 5.08661 0.490335866920132 -10.3737193462869 3.26561442743383e-25 3.41543779261014e-23
5700-5650 11 2385 2084 2857 1298.36061542283 5.95967 0.574627875895532 -10.371357659443 3.34734755310884e-25 3.49792082628831e-23
27880-27860 62 3675 3712 3274 1906.46182441011 3.99711 0.385404054617873 -10.3712124643104 3.35243808564445e-25 3.50174002848221e-23
6560-6530 38 2778 2549 2790 1447.47425389493 4.31176 0.416161240334425 -10.3607869791747 3.73873111177772e-25 3.88196159826086e-23
3540-3410 12 2161 2505 2615 1300.16611727567 5.83539 0.563470014055893 -10.3561688672349 3.92364383307939e-25 4.0601307053213e-23
28190-28160 47 3177 2472 2741 1486.44620357787 4.03857 0.390037260206868 -10.3543307526255 3.99973955080674e-25 4.13711822180751e-23
14030-13950 7 2725 2271 2638 1338.10022086741 6.65827 0.643153962688214 -10.3525238473147 4.0759682178207e-25 4.2123922557553e-23
6570-6500 35 2651 2369 2509 1338.8047573332 4.31793 0.417160223121848 -10.3507602462153 4.15175781139389e-25 4.28527117410562e-23
23310-23290 25 2316 2248 2235 1208.37786096092 4.66045 0.450366040702575 -10.3481402273902 4.26693684397681e-25 4.39856986183052e-23
27870-27860 56 3415 3427 3069 1771.44875371272 4.03881 0.390309474692436 -10.3477153640688 4.28591036124459e-25 4.41439717566383e-23
23310-23270 36 2672 2576 2669 1412.74182783334 4.35542 0.421060034205051 -10.3439300961759 4.4586856698832e-25 4.586541443268e-23
6590-6540 13 2151 1963 2138 1104.1138841054 5.48185 0.530081402466776 -10.3415181005764 4.57236086624011e-25 4.69951219096122e-23
29380-29420 256 12321 15658 12629 7352.49142486699 3.89659 0.377467211469131 -10.3229913743285 5.54675739899772e-25 5.65099658670905e-23
5700-5660 10 2401 2084 2890 1306.40500653627 6.10683 0.591649210852407 -10.3217135321276 5.62108898264302e-25 5.71955770453755e-23
28230-27960 22 3416 1875 3495 1537.04592341691 5.19799 0.503629842934092 -10.3210485967787 5.66015757636847e-25 5.75211155299456e-23
23310-23280 31 2479 2434 2404 1303.63690133075 4.45675 0.431937840967202 -10.3180292955757 5.84096986729004e-25 5.92352062229594e-23
5690-5660 10 2355 2093 2809 1285.86124805083 6.08385 0.589887399219733 -10.3135722233898 6.11839265763729e-25 6.19970856171616e-23
6580-6490 14 2159 1852 2109 1079.16848992859 5.34089 0.517915459996848 -10.3122846602862 6.20093802844651e-25 6.27813443005428e-23
3410-3410 31 2638 3324 3491 1705.7535499535 4.84973 0.47056281574615 -10.3062418806296 6.60332155197425e-25 6.65513852564036e-23
23310-23260 39 2800 2643 2980 1505.83820176966 4.33162 0.420536036820626 -10.3002442814621 7.02825978861809e-25 7.07172250075975e-23
27960-27840 21 2297 1987 2459 1196.69044033226 4.90085 0.475883098120085 -10.2984405903111 7.16127428459215e-25 7.19368878392809e-23
3530-3450 9 2250 2924 2690 1405.31905778899 6.36522 0.618248354108779 -10.2955669883578 7.37836056252899e-25 7.40565746024797e-23
27950-27840 22 2298 2025 2452 1203.34466203796 4.84106 0.470258318822237 -10.2944735870077 7.46266320262245e-25 7.48103613833298e-23
29390-29430 217 10649 13560 10575 6291.4931764498 3.91051 0.380082508721489 -10.2885707686844 7.93453334895113e-25 7.94101251241622e-23
28000-27910 34 2947 2092 2855 1394.84672753752 4.42061 0.429814657029457 -10.28492129063 8.24093792067467e-25 8.23752671276488e-23
5700-5640 11 2322 2022 2819 1270.15664690623 5.92781 0.576731140626424 -10.2782890445691 8.82808126327281e-25 8.78482330489994e-23
27390-27350 605 26933 24769 31544 15060.4876059866 3.68532 0.358694312924931 -10.2742577361849 9.20502667823487e-25 9.13755312085798e-23
29850-29850 19 2128 2034 2136 1117.70368369829 4.94721 0.481662732521259 -10.2711044595671 9.51094951922552e-25 9.41441183762007e-23
28290-28260 157 7477 8402 6957 4117.05286020627 3.76225 0.366479387229335 -10.2659132912245 1.00366726808821e-24 9.91066570928929e-23
6560-6490 39 2742 2396 2609 1378.86011862423 4.20237 0.409493099406464 -10.2623703407515 1.0411905538815e-24 1.02479957587226e-22
6570-6540 30 2437 2241 2449 1268.91458330912 4.46523 0.435192108397124 -10.2603752096704 1.06292921544812e-24 1.04408929810141e-22
6560-6550 26 2322 2094 2327 1198.3175508277 4.59089 0.447609763084204 -10.2564499800954 1.1070190016934e-24 1.08521232915602e-22
27940-27910 45 2962 2494 2749 1459.97541494476 4.07607 0.397617843773846 -10.2512215653947 1.1685723088746e-24 1.13914315572425e-22
27910-27890 32 2501 2490 2199 1278.51843550726 4.38175 0.42749861601396 -10.2497460876997 1.18654822337993e-24 1.15620425543005e-22
28280-28240 62 3534 3251 3469 1836.06412540682 3.94166 0.384704934004238 -10.245929073343 1.23433242242619e-24 1.20180616166597e-22
29860-29840 19 2146 1979 2264 1134.53458577511 4.969 0.485179274708706 -10.2415776152657 1.29113618512411e-24 1.25311111983917e-22
28170-28150 39 2766 2223 2397 1308.46220450203 4.12542 0.403063879161198 -10.2351516307827 1.37978868897454e-24 1.33384495224812e-22
28240-27940 23 3754 1904 3938 1677.35833074626 5.26045 0.514229655185827 -10.229762581441 1.45876564748014e-24 1.40740301683054e-22
29840-29850 19 2103 2010 2125 1107.41390761402 4.93372 0.48229403039194 -10.2296849316354 1.45993573740501e-24 1.40797495617772e-22
3400-3410 28 2453 3114 3222 1585.34239013778 4.89141 0.478618348751575 -10.2198624570648 1.61569967412414e-24 1.5490076054214e-22
3410-3420 25 2363 2950 3244 1543.53391408267 5.01769 0.491736369240302 -10.2040252429076 1.90221554272916e-24 1.81017740404252e-22
6570-6510 38 2674 2394 2658 1377.52225414953 4.23907 0.415508701921984 -10.2021149995779 1.94001055855227e-24 1.84398532821645e-22
6540-6500 63 3500 3176 3135 1753.04954452148 3.84984 0.377384053823059 -10.2013751999943 1.95484684143561e-24 1.85664014711567e-22
28270-28270 105 5495 6122 4680 2925.57411299769 3.8518 0.377682524818231 -10.1985099105376 2.01337695818813e-24 1.90703156009758e-22
3540-3420 13 2035 2405 2505 1242.39174680611 5.65319 0.554385800408027 -10.1972200195656 2.04028945633279e-24 1.92877735701593e-22
23360-23300 32 2442 2352 2181 1240.28526211965 4.33724 0.42544785268376 -10.1945229679592 2.09771811758269e-24 1.98153118187568e-22
23320-23300 26 2272 2232 2004 1155.03670072323 4.53708 0.445064122248486 -10.1942246740492 2.10416725543999e-24 1.98685361763283e-22
6570-6520 39 2690 2451 2682 1395.9359956424 4.22042 0.414129381035351 -10.191068204338 2.17362559195699e-24 2.05085148260239e-22
28290-28280 150 7396 8655 6604 4081.00687299078 3.81664 0.374545702047657 -10.1900620196209 2.19624056559212e-24 2.07138777149015e-22
3430-3390 71 3891 4310 3909 2179.6096731395 3.99466 0.392017689146584 -10.1899949252462 2.19775683910969e-24 2.07201660340941e-22
28300-28270 143 7123 8517 6540 3998.69183515474 3.85711 0.378535492738646 -10.1895630751139 2.20754111870758e-24 2.08043690615015e-22
6570-6530 36 2587 2373 2605 1349.51480988034 4.28826 0.420980739638269 -10.18635751521 2.2815299515715e-24 2.14601956675024e-22
28010-27860 19 2371 1598 1947 1033.20760466867 4.83276 0.474688696665753 -10.1809032682102 2.41310912865011e-24 2.26541533244277e-22
29370-29410 219 10197 12896 10943 6172.34732480223 3.86876 0.380098516141613 -10.1783164352671 2.47811551077988e-24 2.32465344216808e-22
27990-27920 28 2538 1872 2417 1205.7823466509 4.49162 0.441664761293264 -10.1697564564634 2.70584369492364e-24 2.52952307914213e-22
28240-27950 20 3459 1780 3631 1550.14844430049 5.34903 0.525993569610959 -10.1693878094254 2.71610353390889e-24 2.53716942097604e-22
5680-5660 10 2224 1967 2660 1214.2612878834 6.00076 0.590978079408961 -10.1539484969851 3.18221905623664e-24 2.95672398322689e-22
24240-24150 16 2107 1711 2047 1034.13562688614 5.08448 0.500746216405226 -10.1538110849806 3.18670452056976e-24 2.95976407411441e-22
27990-27850 28 2403 1847 1964 1094.14755048014 4.34933 0.428444635679848 -10.1514393832261 3.26511699036654e-24 3.02913187080034e-22
27980-27940 33 2489 2118 2377 1240.97492942333 4.29293 0.42298156922039 -10.1492136282214 3.34044138431839e-24 3.09547991335058e-22
3420-3390 72 3906 4381 3908 2195.71828905192 3.9849 0.392680322373363 -10.1479589369494 3.38365887739965e-24 3.13433732069464e-22
28160-28150 37 2657 2096 2268 1242.44168477858 4.12671 0.406665618191569 -10.1476706579556 3.3936665505239e-24 3.14122154841073e-22
27350-27380 353 14385 13217 14853 7675.24947308231 3.48466 0.343502321279588 -10.1444979616611 3.50576326458145e-24 3.24006121435449e-22
27940-27840 34 2533 2215 2569 1303.46243754409 4.32118 0.426100635099716 -10.1412269079365 3.6251752152925e-24 3.344087026606e-22
28260-28270 99 5101 5631 4410 2719.51737468708 3.83083 0.377807180156929 -10.1396537578736 3.68403018784517e-24 3.39709368160775e-22
28280-28180 67 3830 2817 3210 1749.20804345225 3.75575 0.370491813619558 -10.1371951947319 3.77791120209103e-24 3.47840228115818e-22
23330-23300 30 2350 2226 2045 1175.55064198554 4.35328 0.429556315052681 -10.1343605072072 3.88909896489378e-24 3.57402919532263e-22
5690-5650 8 2350 2085 2778 1276.37731563406 6.39647 0.631566146130192 -10.1279487479947 4.15269337966909e-24 3.80909275144006e-22
28290-28200 76 4279 3065 3735 1968.03946589998 3.74367 0.369660040492559 -10.1273379589553 4.17870826430047e-24 3.83151416148353e-22
3430-3380 65 3621 4055 3616 2031.88017913187 4.02131 0.397096339912196 -10.1267975399144 4.20186049363732e-24 3.84984813124587e-22
6550-6510 58 3259 2976 2983 1647.80953336298 3.88049 0.383361323653308 -10.1222740907006 4.40070029533093e-24 4.02598050011597e-22
3500-3480 11 2030 2795 2829 1377.19032526421 6.04507 0.597268868795829 -10.1211916072182 4.44964914269669e-24 4.0661857484248e-22
24230-24150 18 2118 1747 2135 1060.81570274707 4.94992 0.489076328690556 -10.1209511146019 4.46059698608827e-24 4.07313794200653e-22
27970-27840 27 2324 1992 2406 1195.06959904646 4.53171 0.448213759669676 -10.1105917031095 4.95838970578423e-24 4.52092071346194e-22
28280-28190 62 3593 2670 2983 1640.1538845383 3.77523 0.373492448372697 -10.1079272866346 5.09507786488213e-24 4.63688207524957e-22
27890-27850 64 3511 3500 3083 1806.89299472802 3.87123 0.383087554427207 -10.1053398078707 5.23138929788516e-24 4.75206934214113e-22
27930-27910 50 3001 2664 2918 1533.71294033564 3.99348 0.395632230640447 -10.0939194796468 5.87747694466473e-24 5.30747396265576e-22
6590-6490 10 2078 1813 1990 1034.60068086691 5.76849 0.571557815532967 -10.0925712550243 5.95878508421683e-24 5.37677293102257e-22
29860-29790 33 2445 2186 2482 1267.85382268047 4.32433 0.42866708732274 -10.0878539669253 6.25213999115692e-24 5.62690292141396e-22
14040-13940 5 3213 2545 3083 1545.1348802643 7.35309 0.729060505033278 -10.0857066609165 6.39036954277126e-24 5.74071727849859e-22
27990-27960 27 2263 1911 2158 1122.99932346882 4.44066 0.440667208040737 -10.0771245775387 6.97370705943974e-24 6.23718437143489e-22
3420-3380 67 3663 4130 3621 2054.42321038848 3.99294 0.396251976455386 -10.0767638840359 6.99934625366718e-24 6.25782093813479e-22
3510-3470 9 2087 2579 2159 1213.68925988264 6.1528 0.610898678453069 -10.071711438999 7.36845740546101e-24 6.5757753118717e-22
27990-27940 29 2384 1896 2269 1160.24439192185 4.38379 0.435276671327165 -10.0712699707298 7.40161063234369e-24 6.60294598250912e-22
28010-27880 19 2331 1572 2118 1055.51091239929 4.86387 0.483297017268519 -10.0639313794627 7.97486600059107e-24 7.0935880476957e-22
5690-5640 8 2299 2009 2705 1240.47949452731 6.35515 0.631750607306905 -10.0595816834064 8.33517558571842e-24 7.39789297736949e-22
6550-6490 48 2882 2529 2587 1425.73695635671 3.94609 0.39228316811758 -10.059277904263 8.36093327080382e-24 7.41696662898296e-22
27980-27930 31 2482 1961 2455 1223.88384137766 4.3643 0.433875307387309 -10.0588759767302 8.3951342280287e-24 7.44007973152154e-22
3400-3420 23 2184 2751 2982 1428.06002775892 5.02587 0.499754512167076 -10.0566716318251 8.58518563114112e-24 7.59767122732107e-22
28240-27960 17 3118 1637 3260 1400.34697116821 5.43757 0.540816293396036 -10.0543691396667 8.78824937989486e-24 7.77173761967722e-22
27900-27860 65 3547 3603 3047 1825.35866791336 3.86336 0.384441736427857 -10.049271628297 9.25489266685101e-24 8.14600890130745e-22
6560-6560 22 2074 1871 2032 1060.71669627989 4.65679 0.463455186168873 -10.0479803581203 9.3769440361855e-24 8.24451071911178e-22
6570-6550 25 2166 1954 2205 1125.03787763012 4.55593 0.453625946127161 -10.0433723365803 9.825633592518e-24 8.61726791651042e-22
6580-6550 12 1981 1762 2047 1023.19272677425 5.48753 0.546615889719351 -10.0391060890708 1.02599697350296e-23 8.98204005170129e-22
1300-1250 14 1963 1690 1818 963.949641333649 5.17659 0.515721506803742 -10.0375595989951 1.04220652197283e-23 9.11740059191718e-22
1300-1260 13 1963 1701 1880 977.382928021646 5.30457 0.528686212660521 -10.0334926275347 1.08605504030744e-23 9.46365624422813e-22
23300-23270 41 2619 2525 2621 1389.28409455392 4.13991 0.412981417291207 -10.0244446511597 1.1902684258184e-23 1.03018196873202e-21
23300-23280 35 2414 2375 2328 1270.89554885737 4.24149 0.423121955408779 -10.024281702719 1.19223327580909e-23 1.03151650846599e-21
3440-3470 6 2448 2944 3257 1545.18985155286 7.08938 0.707313909368109 -10.0229572444031 1.20832335590723e-23 1.04432621609644e-21
28270-28260 116 5535 6021 4819 2945.85524387239 3.71479 0.370640184855436 -10.0226291864384 1.21234185851631e-23 1.04742815072714e-21
14040-13930 5 3131 2451 2937 1487.25743702347 7.2979 0.728162220942918 -10.0223612574721 1.21563363525821e-23 1.04952859471094e-21
3410-3430 19 2057 2572 2893 1356.01523961979 5.22872 0.521867106037331 -10.0192577424088 1.25441460003541e-23 1.0803335682699e-21
24240-24160 16 2017 1670 2032 1010.48247285762 5.05074 0.504195434544636 -10.0174298438288 1.27782640618271e-23 1.09971976937741e-21
1290-1250 15 1942 1701 1836 967.124194548528 5.08087 0.507395112282027 -10.013641602964 1.32773279438203e-23 1.14069431250397e-21
1290-1260 14 1938 1711 1895 979.212310371648 5.19942 0.51937440367395 -10.0109352027553 1.36456438654782e-23 1.17065033174332e-21
29360-29430 15 1959 2609 2154 1203.7833893405 5.39938 0.539478347041034 -10.0085176496691 1.39831958000594e-23 1.19624253680768e-21
23300-23290 30 2247 2182 2166 1175.70839724586 4.35343 0.435054659848051 -10.0066187383197 1.42541191516267e-23 1.21643296254815e-21
14050-13940 5 3054 2483 3008 1495.97120788557 7.30632 0.730466453600451 -10.0022716098031 1.48940645104321e-23 1.26971249214606e-21
28270-28250 98 4587 4589 4166 2399.47543179833 3.66071 0.366137718418043 -9.99818043971723 1.5522284661976e-23 1.32003825201231e-21
29390-29420 367 15664 19664 15927 9302.56757866943 3.71206 0.371458096931252 -9.99320764756952 1.63213035376918e-23 1.38653765640525e-21
27980-27840 27 2263 1891 2309 1148.34114334345 4.47332 0.447724727661 -9.99123650267832 1.66491778756501e-23 1.41291504338663e-21
28270-28280 101 5136 5825 4357 2752.5069375855 3.81911 0.382305130959195 -9.98968457214563 1.69119033284366e-23 1.43321622998692e-21
27860-27850 45 2716 2679 2646 1439.89815945357 4.05563 0.406217162105697 -9.98390193235426 1.79274973885034e-23 1.51402309056738e-21
5680-5650 8 2221 1959 2632 1205.64432741724 6.31387 0.632576967386926 -9.98119404379639 1.84236174981028e-23 1.55327318080894e-21
28170-28160 40 2624 2110 2215 1232.01189640713 3.99958 0.400778982267366 -9.97952242027672 1.87366423110024e-23 1.57853137237001e-21
28000-27960 37 2541 2114 2467 1267.58615914393 4.15609 0.416537604932843 -9.97770147903421 1.9083623237177e-23 1.60499193928422e-21
28250-28260 77 3825 3889 3621 2038.15574864949 3.776 0.378457355394989 -9.97734143438649 1.91529795359275e-23 1.60971487106588e-21
1280-1260 18 1952 1746 1931 997.353354258679 4.85989 0.487265210797636 -9.97381438074569 1.98457422288098e-23 1.66449679637706e-21
3480-3480 9 2014 2559 2991 1359.98228384913 6.31769 0.633559975823973 -9.97172537119978 2.02676932881598e-23 1.69813470466812e-21
23340-23310 29 2219 2207 1979 1139.71016335408 4.35756 0.43708011360876 -9.969698108648 2.06856625183856e-23 1.73255920417985e-21
28210-28170 33 2409 1910 2092 1134.85471803976 4.16173 0.417442272068859 -9.96958788288121 2.07086312915836e-23 1.73388756037966e-21
29850-29800 66 3421 3121 3250 1755.29584820504 3.78301 0.379461453966519 -9.96941106281045 2.07455297039568e-23 1.73638090228736e-21
1280-1250 19 1963 1741 1883 989.347847243509 4.76922 0.478578421565059 -9.96538116290301 2.16043556964661e-23 1.80269611700732e-21
27920-27920 47 2768 2671 2535 1425.69018526926 3.97703 0.399242116778344 -9.96144009636933 2.2478276858782e-23 1.8717750930625e-21
6540-6510 71 3564 3314 3289 1823.2851249163 3.73124 0.374867403288509 -9.95349998277892 2.43466651922087e-23 2.02252292020249e-21
28010-27870 18 2226 1472 1812 961.666416112033 4.80695 0.483011915117311 -9.95203952509206 2.47066985101935e-23 2.05173274087085e-21
6550-6540 48 2789 2616 2585 1428.52471660561 3.94893 0.396850276287688 -9.95068941083651 2.50442169549901e-23 2.07905359806165e-21
27970-27940 25 2093 1863 1988 1055.32120207277 4.46231 0.448462860994004 -9.95023475677154 2.51589015188604e-23 2.08715337467637e-21
6590-6550 12 1905 1713 1921 978.60480215172 5.42276 0.545162343170796 -9.94705905570691 2.59745902559423e-23 2.1518942217507e-21
23300-23260 45 2753 2604 2941 1487.89415351441 4.10386 0.412602243890656 -9.94629199489801 2.61755062896663e-23 2.16703027257309e-21
28000-27970 30 2248 1968 2171 1136.08524359368 4.30317 0.432707152320697 -9.94477088310121 2.65784931792969e-23 2.19819189824935e-21
5670-5660 11 1965 1779 2250 1062.68335484855 5.66893 0.570522351117623 -9.93638622562575 2.89126125029908e-23 2.38154585507158e-21
29830-29850 20 1947 1837 1955 1019.84475172983 4.73861 0.476996678294358 -9.93425540232643 2.95374414681971e-23 2.42727507973443e-21
24230-24160 18 2005 1686 2108 1027.72894774922 4.90367 0.493742897581528 -9.93163378734839 3.03245571405785e-23 2.48860335196162e-21
28200-28170 35 2440 1946 2078 1144.72364079685 4.08796 0.411650790686613 -9.93063827045276 3.06288620878823e-23 2.5103068126419e-21
28010-27910 16 2334 1524 2376 1094.72386797659 5.16748 0.520412848250154 -9.92958533536241 3.09540088862628e-23 2.53469688037309e-21
14040-13950 5 2957 2371 2793 1419.18917984132 7.23016 0.72841747677667 -9.92584058896201 3.21383234399613e-23 2.62245063522352e-21
14050-13930 5 2958 2371 2836 1427.63369773566 7.23873 0.729310468272849 -9.92544282183123 3.22667274146944e-23 2.63204767549048e-21
28010-27890 15 2189 1468 2037 997.126788358196 5.12551 0.516454316379398 -9.92441860578359 3.25996992116221e-23 2.65831963825323e-21
28260-28280 95 4751 5341 4088 2549.27097556478 3.79626 0.382564972599971 -9.92318205719222 3.30062361055805e-23 2.68877354038576e-21
3540-3430 12 1852 2201 2356 1147.83233750372 5.65444 0.570228919630715 -9.91609370699694 3.54353930542587e-23 2.87513537276801e-21
5680-5640 8 2175 1883 2558 1170.27312242046 6.27073 0.632592096108112 -9.91275833395798 3.66388564590114e-23 2.96883071478287e-21
27850-27870 22 1980 1866 1979 1036.00457448389 4.6223 0.466323332968983 -9.91221410792221 3.6839027043968e-23 2.98306834561645e-21
28290-28170 86 4371 3154 3691 1996.01468020741 3.58155 0.361340221049679 -9.91184237371814 3.69763757965501e-23 2.99220341088347e-21
27960-27920 25 2110 1831 2135 1080.05364211559 4.49622 0.453784780992107 -9.90826588775761 3.83239980086482e-23 3.09304592664172e-21
28280-28270 126 5892 6688 5152 3194.7621782743 3.71246 0.374882584920845 -9.90298722603394 4.0402322878966e-23 3.24147570653189e-21
14060-13940 5 2939 2347 2944 1441.17889801151 7.25237 0.732381880028503 -9.90244525155009 4.06219258541489e-23 3.25802272078299e-21
28300-28280 145 6854 8372 6196 3867.22827039839 3.78724 0.382669281019158 -9.89688820259915 4.29428999367106e-23 3.42726778523029e-21
6540-6540 55 2981 2822 2753 1532.2001784098 3.8515 0.389221636601925 -9.89538011405077 4.35951104690344e-23 3.47590841722361e-21
6550-6520 62 3214 2948 2966 1635.23643974189 3.7707 0.381127680916288 -9.89352390232652 4.44113535653446e-23 3.53636458479725e-21
3490-3480 11 1863 2465 2663 1258.29834401557 5.91411 0.598068453629299 -9.88867575867198 4.66153193887193e-23 3.70339732364471e-21
28290-28290 150 6901 8188 6204 3843.65875002322 3.72808 0.377040176965409 -9.88776393839071 4.70417697513075e-23 3.73362857161541e-21
24130-24120 18 2015 1573 1986 984.10958968227 4.84044 0.48988387495361 -9.88079466034571 5.04313778009128e-23 3.98321328182151e-21
2280-2210 53 2955 2484 2695 1451.67026404198 3.82651 0.387302000673517 -9.87990379151825 5.08817370426918e-23 4.01488346262552e-21
14020-13920 15 1987 1607 2147 1015.74380767561 5.15231 0.521599708459271 -9.8778940574121 5.19123897561899e-23 4.09091436159773e-21
28000-27920 33 2644 1858 2605 1257.80878623799 4.31276 0.436646291967073 -9.87700472041278 5.23750402091562e-23 4.12470775975879e-21
23350-23310 29 2169 2132 1893 1101.6371306786 4.30774 0.436341031129164 -9.87240455065449 5.48340975499667e-23 4.3058536890983e-21
23310-23300 27 2088 2018 1895 1067.40889374633 4.36622 0.442378966802868 -9.8698718414723 5.62364151351422e-23 4.41162899782533e-21
6570-6560 21 1943 1766 1930 1001.55784614269 4.64088 0.470449589961427 -9.86477855418411 5.91648553537815e-23 4.62359790321434e-21
6550-6530 58 3055 2835 2846 1565.16401644238 3.80451 0.385837821874357 -9.86038992908643 6.1808886978821e-23 4.81325853296534e-21
28000-27940 38 2600 2029 2572 1280.79695257069 4.13215 0.419369522622383 -9.85323464008494 6.63727906030878e-23 5.14239429965137e-21
29860-29850 13 1827 1719 1945 973.781843854877 5.29913 0.537819715948086 -9.85297676414841 6.65433576541933e-23 5.15397217799304e-21
28300-28260 155 6808 7956 6445 3835.78033604964 3.67653 0.37320970977829 -9.85109749274618 6.77995385658481e-23 5.24626892660907e-21
6540-6530 66 3311 3113 3104 1709.75739064368 3.74415 0.380116990487142 -9.84998635006216 6.85532854978084e-23 5.30122947990804e-21
24250-24150 11 1974 1526 1937 955.402736987049 5.51443 0.560388404090254 -9.84037697401947 7.54276758722983e-23 5.80521764518072e-21
27900-27890 44 2682 2647 2202 1342.5766059363 3.98573 0.40504983458045 -9.84010882873613 7.5628983584505e-23 5.81887491081299e-21
28290-28150 84 4315 3064 3768 1984.43058183696 3.6078 0.366756497991453 -9.83703166723349 7.79775584769341e-23 5.98823946315043e-21
27850-27880 18 1847 1752 1822 962.341643395425 4.80771 0.48878457214932 -9.83604236549477 7.87478496944482e-23 6.04358772581064e-21
27990-27970 22 1963 1714 1883 986.09487935865 4.55011 0.46263644396972 -9.83517892563545 7.94262953874331e-23 6.09373828836097e-21
3400-3430 17 1878 2383 2632 1242.63776725767 5.26349 0.535351871179939 -9.83184151026922 8.21035050318577e-23 6.29122298893028e-21
27870-27850 50 2780 2787 2624 1468.56296174684 3.92949 0.399685230731947 -9.83145805965648 8.24167665213328e-23 6.31126120495653e-21
3520-3470 8 1963 2353 2025 1126.32988046 6.21522 0.632192713693128 -9.8312109923656 8.26192356238209e-23 6.32279540301672e-21
6540-6520 72 3494 3255 3249 1794.88729816833 3.68732 0.375066887717261 -9.83110535057229 8.27059581971668e-23 6.32744683134591e-21
28160-28160 38 2478 1960 2071 1153.39262339251 3.97801 0.404820254826494 -9.82661879816273 8.64733974082071e-23 6.60118158199195e-21
5670-5650 9 1962 1776 2241 1058.68578426687 5.95469 0.606044318036925 -9.82549863205575 8.74402228099908e-23 6.67081104258178e-21
26520-26450 24 2601 1810 3146 1341.25808028874 4.87249 0.496095064165253 -9.82168363200087 9.08139658740041e-23 6.91953622702397e-21
14060-13930 5 2846 2232 2781 1374.43949878484 7.18382 0.731432156632849 -9.82158111949942 9.09063771620675e-23 6.92441426716149e-21
27950-27920 24 2011 1812 2069 1048.81894283572 4.51299 0.459593488098347 -9.81953397887744 9.27714143234773e-23 7.05986121125797e-21
5710-5650 6 2415 2122 2882 1311.59370561563 6.85232 0.69784989539371 -9.81918979450057 9.30886800362495e-23 7.08179537497231e-21
28240-28270 20 1885 1799 1957 1004.07429528143 4.71582 0.480283878426365 -9.81882007205165 9.34306831323365e-23 7.10338222733596e-21
28230-27930 33 3859 1955 4066 1733.17415929159 4.78196 0.487437986118744 -9.81039178289017 1.01573423543903e-22 7.70564741179921e-21
27880-27890 36 2547 2507 1883 1229.8901864331 4.15204 0.423545486402495 -9.80306078316949 1.09224760586559e-22 8.26553207641984e-21
27880-27850 56 2960 2986 2755 1561.40780983846 3.85276 0.393248314924533 -9.79726652741412 1.15673545684509e-22 8.7210702067716e-21
27980-27960 31 2173 1937 2060 1098.59159868266 4.20577 0.429317170617009 -9.79642805366417 1.16637431886761e-22 8.79102379473086e-21
28180-28170 34 2301 1898 1963 1092.75311511665 4.06222 0.414668541450058 -9.79631744460418 1.16765177147592e-22 8.79793325335824e-21
28300-28210 77 3725 2963 3149 1756.39655026645 3.55578 0.363196046186304 -9.79026342169639 1.23972479835485e-22 9.32082733026969e-21
6570-6490 40 2450 2176 2350 1245.59024305018 4.01563 0.410221270680452 -9.78894428911698 1.25600402946197e-22 9.43449728308423e-21
24230-24140 15 1935 1461 1842 921.593852647564 5.01066 0.511990103068594 -9.78663277046952 1.28504200220278e-22 9.64370643985399e-21
24250-24160 11 1907 1532 1937 946.901412698395 5.50141 0.562423218099523 -9.7816188977053 1.35033138097807e-22 1.0111896637678e-20
3540-3440 10 1790 2122 2247 1101.57350430717 5.85938 0.599164917449655 -9.77924037521348 1.38244180014978e-22 1.03460010007588e-20
28010-27900 14 2096 1378 1902 939.922148620415 5.13996 0.525915044112506 -9.77337339431204 1.46491458474631e-22 1.0943068983309e-20
5700-5670 7 2158 1897 2542 1166.77372267278 6.45981 0.661074030512648 -9.77169393243873 1.48940686869944e-22 1.11192178104966e-20
28270-28290 96 4699 5422 4027 2546.05740318501 3.77893 0.386889861478013 -9.7674445423829 1.55320256073644e-22 1.15742301057457e-20
24140-24120 14 1932 1491 1999 956.550270715011 5.16536 0.528977937835525 -9.76479981067488 1.59426552660773e-22 1.18621039558907e-20
24130-24130 11 1929 1479 1892 931.293326531616 5.47729 0.561086201418626 -9.76193607069925 1.63994114338734e-22 1.21833690201349e-20
3410-3440 10 1792 2225 2475 1165.47856543649 5.94119 0.608684171857699 -9.76070987525137 1.65989235257653e-22 1.23203312507932e-20
28290-28250 131 5481 5811 5401 3019.8903077131 3.57141 0.366111400362596 -9.75499313094712 1.75612565455044e-22 1.29871828689872e-20
28430-28460 75 3663 3759 4155 2091.91936755145 3.85329 0.395103291150887 -9.75261392528616 1.79778509230294e-22 1.32831864958375e-20
27910-27850 42 2468 2502 2374 1316.1214050564 4.02486 0.412706480891052 -9.75236607424039 1.80218077564689e-22 1.33116320108873e-20
5710-5640 6 2352 2061 2844 1283.58007480382 6.82108 0.699509168447492 -9.75123248670422 1.8224211338604e-22 1.34489165545361e-20
23910-23940 22 1958 1906 2335 1109.17275065272 4.722 0.484318187679442 -9.74978245694208 1.84863988999068e-22 1.36300308503276e-20
5670-5640 9 1915 1704 2175 1025.47629479422 5.90846 0.60615852746201 -9.74737747192911 1.89295126275945e-22 1.39483057412619e-20
6590-6500 6 2274 2012 2144 1127.90110050129 6.634 0.680616207684377 -9.74704411230812 1.89917573455551e-22 1.39899445026383e-20
6530-6500 64 3173 2924 2778 1589.73367368453 3.68201 0.37785711842068 -9.74445390970576 1.94823510319579e-22 1.43253721264501e-20
5690-5670 7 2104 1899 2468 1145.09741381188 6.43264 0.660192218147151 -9.74359166541626 1.9648429770458e-22 1.44387838884753e-20
2280-2220 52 2824 2394 2625 1401.54366071544 3.80273 0.390403155899011 -9.74051124725095 2.02532824849903e-22 1.48564070520501e-20
23910-23930 32 2261 2269 2760 1310.20416620354 4.41754 0.453593259441672 -9.73899931901466 2.05568621466059e-22 1.50609736278012e-20
28190-28170 39 2456 1935 2094 1150.53627319869 3.93607 0.404299829808221 -9.7355280229065 2.12710092951169e-22 1.55468321728191e-20
27970-27930 28 2135 1767 2149 1076.05896106383 4.32475 0.444332214158974 -9.73314002848952 2.17764913099914e-22 1.58972297336593e-20
27380-27370 696 26048 24010 29223 14397.8172471825 3.41062 0.350512558537445 -9.73039249261382 2.23728023740515e-22 1.63032689758852e-20
24220-24150 15 1831 1511 1846 916.91410264932 5.00317 0.514423915305983 -9.72576810320639 2.34131606394389e-22 1.70308573420773e-20
24240-24140 15 1906 1411 1747 889.564473067967 4.95912 0.50997651007613 -9.72420630659007 2.37752257520026e-22 1.72787657499633e-20
26880-26860 24 2117 2175 2973 1307.67354377277 4.83536 0.497315648241336 -9.72291460662841 2.40788580622444e-22 1.74838029250471e-20
28230-27920 34 3826 1938 4052 1723.11490827667 4.72985 0.486494212919512 -9.72232461311344 2.42188181605521e-22 1.75801950313705e-20
28230-27970 22 2745 1561 2885 1262.94993096928 4.91175 0.505210785905027 -9.72218538583006 2.42519633362117e-22 1.75990169763127e-20
26520-26460 23 2580 1730 3142 1321.60765683621 4.91305 0.505381800005928 -9.7214681147132 2.44234334052061e-22 1.7712908070462e-20
28240-27920 29 3644 1794 3851 1627.56690549416 4.87879 0.501919822512973 -9.72026591122375 2.47135258910405e-22 1.79020025283602e-20
28280-28260 135 5794 6413 5190 3141.30796334686 3.58528 0.368933501843838 -9.71796263693641 2.52788657229121e-22 1.83006532233676e-20
28290-28190 78 3833 2830 3212 1759.41618311944 3.53921 0.364253965706139 -9.71633477899058 2.56861256413783e-22 1.85789453078486e-20
28240-27930 28 3614 1768 3848 1617.09237957147 4.92057 0.506789233157597 -9.7092934123029 2.75238476755466e-22 1.98787057276226e-20
29830-29830 154 6129 6274 5906 3313.2278227674 3.46891 0.357577709022924 -9.70114095988358 2.98145696543823e-22 2.14189800416324e-20
2280-2230 49 2701 2299 2540 1347.46382656748 3.83236 0.395145715074627 -9.69859973989689 3.05664616619637e-22 2.19268512732096e-20
29380-29410 411 16198 20573 16846 9757.5079544092 3.6151 0.372801229815387 -9.69712106963934 3.1012573312075e-22 2.22207274331427e-20
28290-28180 84 4045 2954 3425 1858.42050962762 3.51047 0.362438013986127 -9.68571346674292 3.46778727221899e-22 2.47669062344638e-20
26510-26450 21 2323 1674 2847 1215.7552569757 4.92394 0.508421947148113 -9.68475306080091 3.50053433740498e-22 2.49763160229484e-20
27930-27840 47 2649 2382 2758 1396.60207837834 3.94663 0.407719662666975 -9.67975859782785 3.67582894126907e-22 2.61684472547165e-20
6550-6550 42 2422 2228 2270 1237.27222709946 3.93388 0.406443355858591 -9.67877976137683 3.71118846470913e-22 2.64124644106826e-20
27910-27900 33 2193 2149 1860 1104.47185488064 4.12176 0.425866033126136 -9.67854220572727 3.71982056913028e-22 2.64584577716625e-20
26520-26470 20 2418 1580 2816 1204.92405913541 4.98208 0.51484235584565 -9.6769014108326 3.77998745932396e-22 2.68472673658024e-20
23340-23320 24 1905 1899 1724 983.523943819913 4.41887 0.456695467958794 -9.67573869070181 3.82320572614921e-22 2.71384183178715e-20
24150-24120 10 1951 1480 2082 970.698434431018 5.67593 0.58673732050059 -9.67372146786765 3.89934902460167e-22 2.76531188268101e-20
28000-27980 28 1997 1984 2040 1076.45879595534 4.32522 0.447113951099928 -9.67364748358759 3.90217002735023e-22 2.76586854838911e-20
28000-27850 28 2223 1571 1701 964.938126798638 4.16495 0.43060998327639 -9.67220796670152 3.95746217257382e-22 2.80261633690065e-20
23290-23270 40 2357 2247 2366 1248.80726446922 4.01939 0.415859656737783 -9.66526627741041 4.23517088477473e-22 2.98455343434173e-20
2280-2200 61 3089 2515 2783 1498.8744160507 3.66598 0.379320631442177 -9.66459591908578 4.2629891536851e-22 3.00155540298684e-20
23920-23940 27 2073 2027 2544 1192.24393101731 4.52816 0.468765639309906 -9.65976068008061 4.46906751166611e-22 3.13759670992473e-20
26500-26450 22 2328 1679 2846 1217.86227832448 4.8586 0.503424568948588 -9.65109775508594 4.8632306185632e-22 3.39964770603882e-20
28000-27990 23 1846 1915 1862 1004.08781879445 4.51144 0.467509757877527 -9.64994713267182 4.91810777025083e-22 3.43604000875511e-20
24140-24130 10 1897 1458 1952 933.64395348725 5.61941 0.582440145613103 -9.64804942879779 5.00995762871998e-22 3.49561410505487e-20
23290-23280 34 2154 2103 2111 1139.18400893194 4.12331 0.427397003879006 -9.64750190061941 5.03677239868698e-22 3.51290749576024e-20
28300-28160 85 4024 2939 3341 1836.95651731931 3.47564 0.360540726948171 -9.64008384216961 5.41437356175978e-22 3.76549842412218e-20
14010-13920 25 2063 1658 2186 1050.20536336322 4.45519 0.462401146645681 -9.63490762298114 5.69431940616049e-22 3.94791718913534e-20
28220-28230 21 1957 1475 1487 862.66924974026 4.42264 0.459028665079139 -9.63477779204001 5.70152214703611e-22 3.9516781760158e-20
6530-6510 68 3204 3020 2903 1639.11242316475 3.63752 0.377732661491903 -9.62988483911107 5.97964556181677e-22 4.13387067143296e-20
2280-2240 46 2574 2154 2413 1275.18383438508 3.84424 0.399271388005122 -9.62813044518558 6.08260363254159e-22 4.2014753423202e-20
26500-26460 19 2302 1592 2835 1193.55114608905 5.04299 0.523791987466458 -9.62784562942312 6.0994829900253e-22 4.21194168115566e-20
28010-27960 28 2161 1672 2191 1069.82662520765 4.31625 0.448436843905835 -9.62510515935397 6.26428166592807e-22 4.31962689860953e-20
23350-23320 24 1880 1844 1674 959.805259252333 4.3831 0.455544234672483 -9.62167892130414 6.47652877435226e-22 4.45716391516857e-20
26510-26460 19 2297 1589 2834 1192.06744303728 5.04118 0.524098285627458 -9.6187588649096 6.66302488269521e-22 4.57776086159008e-20
27990-27930 29 2276 1632 2222 1085.37799760068 4.28599 0.445689456054972 -9.61654209043518 6.80814361814562e-22 4.66694609421613e-20
28260-28290 92 4313 4945 3761 2345.84641866392 3.72075 0.386977856653862 -9.61489473612102 6.91800740405145e-22 4.73294554794038e-20
28300-28290 146 6429 7905 5811 3643.47956018297 3.68894 0.384108825550223 -9.6038815991686 7.69891795070335e-22 5.23781977477991e-20
5680-5670 7 1986 1778 2322 1076.89935077112 6.34369 0.660610775494921 -9.60276911136017 7.7824938534758e-22 5.29025214149636e-20
6530-6520 66 3117 2917 2848 1595.11121327519 3.64143 0.379251881038011 -9.60161468264623 7.87016972582859e-22 5.34538158162035e-20
6540-6490 65 3103 2724 2838 1553.80192193206 3.62519 0.377627450934806 -9.59991312046744 8.00118379339335e-22 5.42982951036406e-20
6530-6530 59 2894 2746 2689 1495.37305461527 3.7118 0.386701066470741 -9.59863014955243 8.10139273265599e-22 5.49172202918862e-20
12310-12230 13 1783 1895 2662 1139.35580042113 5.52741 0.576114553625785 -9.59428519074323 8.4500776564446e-22 5.71221033904983e-20
28430-28470 32 2065 2097 2097 1121.27220865991 4.18909 0.436657823133942 -9.59353809857805 8.51151057146198e-22 5.75214440806042e-20
28300-28220 76 3477 2919 2890 1661.70162391455 3.4929 0.364151312300637 -9.59189914881081 8.64783277599026e-22 5.83618640351757e-20
6550-6560 22 1807 1668 1769 932.879962436048 4.46886 0.465989344417428 -9.59005332616483 8.80394983005195e-22 5.93661752723207e-20
26530-26470 24 2607 1643 3064 1294.50624029254 4.82074 0.502807607369312 -9.58764279242383 9.01203497618366e-22 6.06352087905163e-20
26530-26450 29 2767 1820 3354 1410.34919934931 4.66951 0.487130820041973 -9.58573397009218 9.18025687025515e-22 6.16989658417845e-20
2280-2180 60 3098 2343 2732 1456.95810695498 3.64849 0.380792432050659 -9.58130241689203 9.58287746938222e-22 6.42455808659938e-20
27940-27920 42 2400 2050 2245 1195.39971949947 3.88312 0.405353939063256 -9.57959010817372 9.74308324347921e-22 6.52299824320982e-20
12320-12240 18 1826 1893 2531 1123.01988889322 5.03287 0.525387719637327 -9.57933589795865 9.76709230897942e-22 6.53727784595986e-20
23300-23300 30 2007 1942 1834 1031.39574760652 4.1612 0.434473208363444 -9.57756620079566 9.93586262604347e-22 6.63930673597089e-20
28280-28280 128 5621 6515 4845 3064.82366238164 3.62767 0.378951399893892 -9.57290706848893 1.03941120549667e-21 6.93032677991885e-20
2280-2190 63 3123 2467 2791 1497.43357552114 3.61678 0.377820134772503 -9.57276465616509 1.04084435391227e-21 6.9379857085228e-20
28010-27970 24 1928 1601 1951 973.933091113429 4.40453 0.460227029194151 -9.57033488239311 1.06559950402506e-21 7.09524033393958e-20
12320-12230 19 1893 1989 2801 1203.68434248767 5.05517 0.528499382473479 -9.56514598265006 1.12043240301421e-21 7.44814234567359e-20
28010-27920 17 2129 1366 2178 997.552144448208 4.94369 0.516882000566407 -9.56444725812637 1.12802619850594e-21 7.49249623609478e-20
23290-23260 44 2470 2345 2688 1348.3972709487 3.99202 0.417428322765777 -9.56337719925773 1.13975450199062e-21 7.56833605447891e-20
28230-28260 11 1764 1481 1374 807.932330856853 5.27071 0.551166551726801 -9.56283354300436 1.14575934568202e-21 7.60200105148254e-20
28170-27940 24 2733 1409 2299 1120.42923457866 4.60993 0.482149430889847 -9.56120909553611 1.16388897224247e-21 7.71599229249707e-20
12320-12220 14 1845 1877 2864 1184.4755925132 5.47617 0.572799592310561 -9.56035658999992 1.17351661561823e-21 7.7777045932791e-20
28080-28040 16 1723 1549 1403 823.71579406032 4.75267 0.497364981326133 -9.55569136197836 1.22761493321435e-21 8.12741733431181e-20
29830-29820 179 6754 7037 6561 3690.56921583676 3.4056 0.35641127307034 -9.55526684800951 1.23265840881718e-21 8.15859303262149e-20
27970-27960 23 1816 1646 1716 920.385668661381 4.384 0.458850279883302 -9.55432456583781 1.24392664641958e-21 8.22647682036574e-20
23360-23310 34 2120 2087 1892 1088.96988099133 4.05703 0.424707206819767 -9.55253552442318 1.26560197709683e-21 8.36528608704442e-20
12310-12240 12 1715 1768 2372 1048.78620909916 5.52334 0.578460085022668 -9.54835675909098 1.31769683828011e-21 8.69783331961247e-20
6540-6550 42 2341 2156 2199 1198.20391249717 3.88655 0.40714177998217 -9.5459455968131 1.34871517492483e-21 8.897762576386e-20
5710-5660 5 2432 2120 2913 1319.01527809681 7.12421 0.746441665458387 -9.54422969679977 1.37122822837171e-21 9.0340679003682e-20
23290-23290 30 1981 1891 1940 1038.4082417924 4.17113 0.437274319188649 -9.53893070397711 1.44312571826213e-21 9.48868300155128e-20
28240-27970 13 2454 1333 2669 1130.31470450282 5.51608 0.578370689899306 -9.53727579372073 1.46633485106225e-21 9.63203888605525e-20
27850-27860 39 2245 2173 2276 1200.60000763512 3.99869 0.419467699014795 -9.53277222158685 1.53138126416588e-21 1.0051193728439e-19
27990-27840 24 1940 1488 1776 920.370637829234 4.32167 0.453581545674471 -9.52788880078817 1.60514232692337e-21 1.05126908806199e-19
2290-2210 47 2559 2118 2037 1194.21955510074 3.7156 0.390050865033849 -9.52592660492253 1.63576035525636e-21 1.07074695353374e-19
28220-27960 35 3146 1730 3048 1392.47150980677 4.3757 0.459483263527505 -9.5230916287826 1.68102029036691e-21 1.0991934793571e-19
28240-27910 29 3534 1712 3829 1591.88003507844 4.84644 0.50894518296632 -9.522512800496 1.69041236705535e-21 1.10503855779263e-19
12300-12230 13 1727 1844 2561 1102.09173532656 5.47907 0.575476059883546 -9.52093449016396 1.71628664077631e-21 1.12105140706669e-19
28220-27950 40 3497 1880 3426 1547.65334474564 4.33484 0.455333367917473 -9.52014201833385 1.72942551456938e-21 1.12902878366691e-19
6420-6370 16 1651 1957 2138 1032.89270565247 5.08254 0.533871692038691 -9.5201583387959 1.729153926749e-21 1.12902878366691e-19
23320-23240 14 1746 1439 1918 904.245627574022 5.0834 0.534015173257684 -9.51920449987469 1.74509774793086e-21 1.13834607013263e-19
26500-26470 16 2125 1430 2498 1070.30113080886 5.13456 0.539471020711121 -9.5177755575878 1.76925564967385e-21 1.15379594572139e-19
24220-24160 15 1721 1440 1819 882.355762417759 4.94712 0.519797552219737 -9.51739872310505 1.77568140649813e-21 1.1576768761387e-19
28010-27940 25 2143 1532 2214 1043.14229452235 4.44536 0.467153657019475 -9.51585086180904 1.80231850674944e-21 1.17441539267347e-19
28230-28130 34 2797 1985 3516 1480.48840237762 4.50782 0.473779646038859 -9.51458355485386 1.82442157585769e-21 1.18786598486416e-19
1300-1240 15 1670 1463 1436 805.459930834774 4.81415 0.50606063429768 -9.51299412622299 1.85252216582067e-21 1.20551841974785e-19
26510-26470 16 2125 1427 2499 1069.92315460819 5.13405 0.539757040426839 -9.5117799823645 1.87427592430579e-21 1.21869907667891e-19
27890-27840 65 3022 2995 2882 1602.21868515027 3.6706 0.385936004226717 -9.51089757408303 1.89024438227845e-21 1.22842716385114e-19
27990-27950 32 2115 1700 1982 1030.70542501752 4.06537 0.427493282207075 -9.50978991301834 1.91047974605683e-21 1.23992575727386e-19
1270-1260 29 1971 1740 1941 1007.79226252031 4.17699 0.439276404621344 -9.50879666091812 1.92880718069235e-21 1.25148747689195e-19
1310-1250 14 1650 1451 1472 806.617878461304 4.9169 0.517137021613952 -9.50791909448402 1.94514464813036e-21 1.26108143151075e-19
28010-27990 19 1690 1652 1780 913.231934311405 4.65216 0.489365211844836 -9.50651335061984 1.97160081842069e-21 1.27755437835278e-19
28300-28240 78 3445 3472 3537 1888.50491191408 3.64406 0.383398501082141 -9.50462415713901 2.00771697187111e-21 1.29957580074945e-19
26880-26880 35 2318 2416 3203 1433.78935619681 4.41832 0.465004067500919 -9.50167600113774 2.06538927948487e-21 1.33407409925074e-19
6580-6560 8 1768 1581 1794 906.731177369401 5.9008 0.621033390533207 -9.50157710584389 2.06735203317105e-21 1.33498833343496e-19
3460-3370 75 3335 3357 3126 1769.55938766184 3.60579 0.379616665425587 -9.49850906655323 2.12916789371193e-21 1.37272513906542e-19
28220-27940 43 3789 1975 3753 1672.77238421246 4.34279 0.457244646591317 -9.49774352268445 2.14487522345988e-21 1.38248658067294e-19
27070-27000 22 1756 1958 2070 1038.84154701134 4.6262 0.487139941432124 -9.49666508758163 2.16719707587112e-21 1.39576762505384e-19
27860-27890 28 2107 2004 1520 995.718721442198 4.21096 0.443475106009493 -9.49537363882014 2.19423051492593e-21 1.41280524910222e-19
27890-27900 38 2297 2244 1829 1134.68215897772 3.95385 0.416450948589315 -9.49416413476108 2.21985102830755e-21 1.42854735079995e-19
5730-5650 6 2172 1845 2842 1216.1735478886 6.743 0.710279109876331 -9.49345628754295 2.23498215959539e-21 1.43714714933603e-19
28010-27980 24 1819 1707 1923 973.015418321073 4.40308 0.46386640500119 -9.4921291500262 2.26362689637809e-21 1.4547993054011e-19
23900-23930 24 1823 1933 2177 1065.63883810579 4.5362 0.477935703530002 -9.49122699254811 2.28330597614186e-21 1.46667380636035e-19
28000-28000 20 1692 1771 1692 919.811450699333 4.58765 0.483433824295531 -9.48971834489183 2.3165934766636e-21 1.48688113780204e-19
2290-2220 46 2493 2077 2018 1172.61987121624 3.7204 0.392047042413885 -9.48966756687754 2.31772217787771e-21 1.48721421063456e-19
6570-6570 19 1696 1550 1694 878.07989747184 4.5948 0.484206799753267 -9.48933131942006 2.32521007701732e-21 1.49162654543516e-19
23320-23310 27 1900 1905 1671 975.60151074278 4.23426 0.446269527845562 -9.48813304325141 2.35208962556384e-21 1.50768017762259e-19
27870-27890 33 2263 2197 1642 1081.60115985312 4.09107 0.431259483255896 -9.4863263325649 2.39319965110222e-21 1.53322564146094e-19
1310-1260 13 1624 1449 1512 809.587767162175 5.03027 0.53038410050027 -9.48420831823618 2.44229886995479e-21 1.56344948053308e-19
1290-1240 16 1653 1477 1460 810.939441065249 4.72978 0.498809889324371 -9.48213145039679 2.49141153611193e-21 1.59405241932362e-19
27990-27980 21 1711 1719 1744 923.315207768013 4.52183 0.476902151699115 -9.48167563886394 2.502320372024e-21 1.60061221194934e-19
2290-2230 43 2392 1994 1958 1128.8164856728 3.76382 0.396962521516933 -9.48153784383851 2.50562748121235e-21 1.60230738605194e-19
28230-28110 29 2652 1839 3410 1408.22366336342 4.66728 0.492313408337873 -9.4802977817723 2.53558443389794e-21 1.61976560461832e-19
27850-27850 41 2273 2211 2313 1220.26269658688 3.94894 0.416619748042799 -9.47853245582219 2.57884264160164e-21 1.64524494230708e-19
2300-2250 33 2065 1861 1751 1010.19045489959 3.99047 0.421014165665418 -9.47823342190277 2.58624224270817e-21 1.6491029980504e-19
23920-23930 40 2388 2397 2998 1403.81909840068 4.19144 0.442245283508206 -9.47763609588273 2.60108602470063e-21 1.65813455394265e-19
26870-26880 28 2092 2179 2978 1308.31668090143 4.61087 0.486657569870052 -9.47456912371394 2.67863897067408e-21 1.70578946816824e-19
12300-12240 12 1660 1715 2280 1013.02273142315 5.47291 0.577952181443748 -9.46948444563092 2.81228265504795e-21 1.78856043620219e-19
28250-28270 69 3144 3320 3034 1713.49445072917 3.68159 0.388875315277989 -9.46726947061519 2.87254296850588e-21 1.82640864826803e-19
29390-29410 539 19659 24715 20260 11783.5343135652 3.49277 0.368970768483883 -9.46624916146222 2.90072935584219e-21 1.84336891391494e-19
28080-28050 16 1694 1529 1341 803.766763776969 4.71687 0.498287346879379 -9.46615927326316 2.90322562148993e-21 1.84447467011141e-19
12320-12250 18 1709 1809 2248 1035.562194356 4.91463 0.519186020579817 -9.46602907235142 2.90684517135689e-21 1.84629330846035e-19
26530-26460 29 2757 1760 3373 1401.15733237495 4.65995 0.492677391696761 -9.45842795557931 3.1260747926028e-21 1.98398781119186e-19
29850-29790 73 3231 3016 3123 1687.84890326428 3.57577 0.378173117953577 -9.45539018620963 3.21819446338992e-21 2.0362315597144e-19
23330-23310 31 1988 1937 1738 1009.80655059107 4.0819 0.431756851852611 -9.4541536956581 3.2564551217101e-21 2.05923294718686e-19
24220-24140 13 1714 1307 1622 816.747628016372 5.04318 0.533453944193159 -9.45382475111513 3.26670918223515e-21 2.06411166538334e-19
2300-2210 39 2310 1887 1765 1056.87705046586 3.81083 0.403164153947647 -9.45229260913565 3.31489244815949e-21 2.09347217300272e-19
24130-24110 19 1747 1415 1696 860.110841993956 4.56462 0.482963460558989 -9.45127259255051 3.34735934949762e-21 2.11342893601636e-19
5730-5640 6 2130 1818 2813 1199.39127396261 6.72289 0.711330918723986 -9.45114069650711 3.3515804713259e-21 2.11554639072442e-19
2300-2230 35 2175 1781 1695 1001.24317129918 3.89072 0.411687227919805 -9.45066565249123 3.36682717320688e-21 2.12462038995598e-19
27980-27970 27 1862 1693 1728 940.783658428431 4.18089 0.442534457970964 -9.44760770669209 3.46662849092977e-21 2.18477318426171e-19
6530-6540 49 2487 2388 2276 1282.64098766026 3.75949 0.398127628487603 -9.44292347808589 3.62520805399268e-21 2.28117806801022e-19
26860-26870 18 1711 1804 2299 1044.74324964081 4.92751 0.521883231825466 -9.44177861712239 3.66504468882395e-21 2.30565059210594e-19
12310-12220 11 1734 1807 2746 1130.5111500894 5.75871 0.609985794158983 -9.44072461908798 3.7021023165449e-21 2.32776244625673e-19
1270-1250 31 1989 1730 1897 1001.24344558403 4.06937 0.431134676763152 -9.43873769388086 3.77297154046223e-21 2.3698789228617e-19
29850-29860 13 1578 1529 1712 856.801358469957 5.11277 0.541886669080513 -9.4351235986719 3.90533545371834e-21 2.44986474235198e-19
23320-23230 15 1698 1428 1892 890.853000752251 4.96108 0.525881856892283 -9.43382523536906 3.95400008419747e-21 2.47911739469326e-19
2280-2250 50 2536 2286 2495 1313.18294222133 3.76441 0.39910518596206 -9.43212021147508 4.01881904603988e-21 2.51716986777114e-19
6560-6570 18 1646 1508 1650 853.76684271555 4.63279 0.491295235740469 -9.42975207191718 4.11059428613704e-21 2.57333120070466e-19
23340-23240 21 1825 1523 2021 955.888331667 4.57261 0.484976677120862 -9.42852443880204 4.15898292345633e-21 2.60162035406021e-19
12320-12210 13 1775 1800 2851 1156.60625031951 5.54926 0.588591486376848 -9.42802737919685 4.17873498497948e-21 2.61263595001669e-19
23350-23230 17 1692 1442 1805 877.117366927677 4.75576 0.50448232993262 -9.42700780610874 4.21954140511428e-21 2.63544668160299e-19
29860-29860 12 1573 1523 1709 853.731851761542 5.22409 0.554234442484396 -9.42577375310685 4.26945949630523e-21 2.66525953849334e-19
6540-6560 22 1723 1595 1702 893.961665969607 4.40642 0.467520238322953 -9.42509719088884 4.29707423088836e-21 2.68112588344702e-19
1280-1240 20 1684 1532 1530 841.897314394854 4.45818 0.473056943315684 -9.424197241387 4.33408076013982e-21 2.70352420285765e-19
6590-6560 8 1704 1540 1683 868.288675347734 5.83794 0.619865495406949 -9.41807134009341 4.59449485815959e-21 2.85938428530305e-19
28200-28180 32 2047 1661 1681 955.390862381263 3.9537 0.42000382770585 -9.41347720358835 4.79989314043061e-21 2.98188776632166e-19
28160-27940 23 2608 1324 2165 1059.76354092696 4.59078 0.487707740330496 -9.41296923875422 4.82315389944666e-21 2.99557528118447e-19
28230-28120 29 2621 1825 3436 1406.11604650598 4.66508 0.495677267092341 -9.4115356159896 4.88940551599654e-21 3.03363295839745e-19
14050-13950 4 2822 2318 2724 1375.72238608684 7.50775 0.797724098906877 -9.41145700015738 4.89306448740579e-21 3.03513106666781e-19
28010-28000 16 1583 1540 1631 845.86488638023 4.79126 0.509393287915651 -9.40580815420282 5.16318811817257e-21 3.19699522425532e-19
12310-12250 13 1588 1690 2089 961.65995145816 5.28081 0.561469476191118 -9.40534525539403 5.18596652462776e-21 3.21028438931519e-19
12290-12230 16 1712 1813 2539 1091.67164544981 5.16319 0.549049336241513 -9.4038658017981 5.25943627990496e-21 3.25328746952204e-19
3400-3440 8 1621 2039 2220 1054.98177250892 6.12029 0.650908628748475 -9.40268576474736 5.31877421291303e-21 3.28915748416652e-19
3450-3370 73 3192 3197 3005 1693.90837842888 3.58108 0.380879546555372 -9.40213698326002 5.34659467894154e-21 3.30552368973172e-19
26520-26440 29 2560 1781 3261 1355.17996070659 4.61114 0.490578414325124 -9.39939394721386 5.48782509028522e-21 3.38768679244616e-19
23340-23230 21 1791 1521 1982 943.085576061587 4.55288 0.484391800225158 -9.39916094860309 5.4999901117249e-21 3.39433726786334e-19
24140-24140 12 1697 1318 1758 842.018826038502 5.20409 0.55371729561844 -9.39846590480235 5.53643750826804e-21 3.41423911966894e-19
28300-28300 135 5753 7064 5120 3245.80407041238 3.63378 0.386644609761295 -9.39824393388587 5.54812768942372e-21 3.42058340577036e-19
27860-27840 46 2388 2343 2525 1306.00670244532 3.8794 0.412877160400375 -9.39601809787828 5.66671038104688e-21 3.48928299729097e-19
12290-12240 14 1639 1686 2261 1002.07012735386 5.23289 0.556931496220081 -9.39592625083084 5.67165707006196e-21 3.49144747029541e-19
2300-2220 39 2271 1849 1750 1041.13537039333 3.78865 0.403286920804111 -9.39443653145524 5.75248921723219e-21 3.53942070533227e-19
27980-27950 36 2106 1820 1978 1053.99329335444 3.92477 0.417903620578747 -9.39157087695665 5.91119672326132e-21 3.62974564352143e-19
24150-24130 7 1945 1469 2074 964.310690595664 6.18376 0.65861631560264 -9.3890137370878 6.05646960862572e-21 3.7133405758527e-19
24240-24170 11 1594 1417 1678 829.965736713174 5.30966 0.565688506068153 -9.38619282583289 6.22082593226372e-21 3.80932268152947e-19
28000-27930 35 2431 1681 2448 1164.41243165769 4.11302 0.438463431751172 -9.38052759830046 6.56434225451861e-21 4.0065978767138e-19
23330-23240 15 1701 1398 1928 892.523990316327 4.96382 0.529222661746509 -9.37944596578344 6.63202933416131e-21 4.0458862495563e-19
28170-27950 23 2428 1300 1980 993.576098122548 4.49641 0.47942045401378 -9.37884743231648 6.6697809266432e-21 4.06789922037347e-19
27930-27920 47 2399 2225 2378 1257.3823803312 3.79166 0.404348554349824 -9.37720452870292 6.77450038041629e-21 4.12867033554011e-19
28170-27930 23 2710 1338 2403 1123.05197594065 4.67555 0.498622809817804 -9.37692487181413 6.79248708521443e-21 4.13859807043896e-19
2290-2240 41 2277 1880 1862 1070.7769906357 3.75619 0.400605530239955 -9.37628694175566 6.8336938023634e-21 4.16058683150932e-19
29840-29860 13 1548 1505 1699 845.405855534576 5.09325 0.54320529791928 -9.37629793845347 6.83298138731935e-21 4.16058683150932e-19
28230-27910 35 3646 1806 3981 1659.00591823271 4.63207 0.494045902771867 -9.37579668925496 6.86552929202177e-21 4.17892620113506e-19
3400-3380 29 1888 2217 1963 1090.88391961453 4.29324 0.458064278610928 -9.37256290851499 7.07922689873075e-21 4.30041434962274e-19
28280-28250 111 4354 4527 4149 2359.03035295725 3.45067 0.368435245755196 -9.3657413120647 7.55182802655532e-21 4.57610758720203e-19
12300-12220 12 1680 1758 2651 1095.702559811 5.58693 0.596633383092675 -9.36409572934137 7.67042731580831e-21 4.64566563669811e-19
28290-28300 124 5299 6459 4692 2975.76958153058 3.63101 0.387804704217908 -9.3629788118953 7.75197252716241e-21 4.69272362224469e-19
2300-2240 33 2075 1688 1610 951.483133184602 3.90232 0.416829660697848 -9.36191069457247 7.83075664515047e-21 4.73688917409612e-19
23340-23330 13 1555 1580 1388 800.654217462787 5.01407 0.535619248464056 -9.3612516296944 7.87976363513174e-21 4.76535202292337e-19
28210-28180 32 2015 1628 1701 948.364677045766 3.9428 0.421251565390619 -9.35973216059983 7.99390761893658e-21 4.83078809304017e-19
23360-23320 28 1840 1802 1676 948.954792148364 4.14014 0.442366462134295 -9.35906828100004 8.04429075274479e-21 4.85882731625483e-19
23900-23940 14 1537 1595 1784 877.98986669408 5.04035 0.53859862963834 -9.35827364583308 8.10501023452118e-21 4.89429039660679e-19
12290-12220 12 1677 1737 2620 1085.2895318711 5.57306 0.595527130155313 -9.35819565272261 8.11099419695673e-21 4.89669151891968e-19
2280-2170 61 3016 2212 2623 1399.80925115903 3.56469 0.38094470176441 -9.35750887818914 8.1638754324761e-21 4.92617776869245e-19
23350-23220 17 1718 1394 1894 888.903638141179 4.77527 0.510368953770665 -9.35649690864914 8.24241842822083e-21 4.96988284851578e-19
24150-24140 9 1753 1358 1918 886.692204144827 5.69745 0.609119663015509 -9.35358042489459 8.47298294699375e-21 5.09630596248786e-19
28300-28230 68 3016 2647 2602 1482.95339455948 3.48903 0.373069069848645 -9.35223821340844 8.58122439286438e-21 5.1575949930883e-19
23350-23240 20 1728 1456 1850 895.536407826863 4.54857 0.486364556407243 -9.35218525236708 8.58552331685849e-21 5.15890749312261e-19
23320-23220 15 1711 1389 1980 902.288176533583 4.97968 0.532489140505348 -9.35170433174922 8.62465794395051e-21 5.18114642332903e-19
28280-28290 122 5152 6078 4472 2838.36756266218 3.58504 0.383391712328697 -9.35085975324437 8.69381241155526e-21 5.22011854595253e-19
23890-23930 12 1526 1623 1869 896.886790011957 5.2958 0.566392726086068 -9.35005814961706 8.75995518168776e-21 5.25724485447456e-19
6410-6370 16 1559 1853 2026 978.235834382551 5.00329 0.53514034240616 -9.349499698757 8.80632853942838e-21 5.28377545987219e-19
12310-12210 11 1692 1759 2755 1117.06718708382 5.74134 0.614479587563985 -9.34341683555706 9.32743959095553e-21 5.5854485362005e-19
3410-3380 31 1932 2290 2016 1122.5999085292 4.23742 0.453525243914817 -9.34329737706496 9.33797296112617e-21 5.58901169876248e-19
28000-27950 41 2339 1826 2242 1142.77647928111 3.85227 0.412325937005611 -9.34277941118652 9.38378135914605e-21 5.61505125052591e-19
5670-5670 7 1743 1600 1931 932.566669105678 6.13514 0.656835081810149 -9.34045753913781 9.5918714027634e-21 5.73394079231027e-19
14020-13940 63 2948 2487 2938 1504.42890010356 3.62363 0.388020799027492 -9.33875873765818 9.7470053423152e-21 5.81954677107793e-19
27990-27990 18 1576 1635 1554 849.333045176185 4.62514 0.495433538449294 -9.33553912507329 1.00478574408516e-20 5.99045017083893e-19
24230-24170 13 1567 1408 1721 833.924591761424 5.07336 0.543502659649372 -9.33456585660793 1.01405975612354e-20 6.04271098115745e-19
28080-28060 16 1643 1493 1272 776.254598516742 4.66598 0.499866020283095 -9.33446035149482 1.01507015708199e-20 6.04725442701855e-19
28310-28270 161 6409 7698 5796 3607.73624021323 3.52938 0.378132573616526 -9.3336990645904 1.02239041532558e-20 6.08937728711831e-19
3530-3460 8 1568 2143 2004 1025.45259839447 6.07913 0.651345430619955 -9.33318242605385 1.02738793431473e-20 6.11615547452837e-19
14060-13950 4 2728 2200 2672 1329.69514056307 7.45856 0.799155771467825 -9.33304623499716 1.02870934843975e-20 6.12139434472258e-19
1260-1260 32 1957 1735 1918 1002.27184665918 4.02413 0.431214776940894 -9.33208045831979 1.03812828216199e-20 6.17406607878635e-19
6430-6370 34 2182 2586 3319 1468.33576904288 4.49563 0.481839709246967 -9.33012798154959 1.05743146318263e-20 6.28733487174014e-19
27840-27870 17 1619 1451 1783 864.076660023316 4.73384 0.507374253804418 -9.3300805598367 1.05790468671728e-20 6.2886155297504e-19
27080-27000 29 1850 2025 2109 1077.05310671637 4.2745 0.458367413767047 -9.32547950060275 1.10482885087505e-20 6.55955822540343e-19
27900-27900 42 2322 2276 1845 1149.97468812825 3.82597 0.410377542958671 -9.32303943616179 1.13054319465376e-20 6.70406891886352e-19
23930-23940 35 2131 2096 2651 1239.40989120861 4.20459 0.450997004787935 -9.32288313246467 1.13221040645741e-20 6.71069224604024e-19
24250-24140 10 1755 1219 1599 799.573065629019 5.39422 0.578678249896503 -9.32162980167909 1.14566725210747e-20 6.78550502966878e-19
26880-26870 37 2349 2410 3413 1478.90436402406 4.38229 0.470126765937517 -9.32151132799398 1.14694744050184e-20 6.79143806241704e-19
28020-27990 19 1602 1544 1689 862.443209829214 4.56847 0.490127473946172 -9.32097807973869 1.1527270835052e-20 6.82234853044979e-19
23340-23220 21 1815 1478 2074 956.114785330709 4.57296 0.490639669468253 -9.32040771675363 1.15894087536222e-20 6.85413483414091e-19
23350-23330 13 1537 1545 1359 785.803576412155 4.98678 0.535063931494443 -9.31997029794066 1.16372874454147e-20 6.87911481010472e-19
28170-28170 31 1959 1607 1642 924.289576756007 3.95169 0.424027784335112 -9.31941421529093 1.16984372387356e-20 6.90856451353599e-19
12300-12250 13 1533 1645 2009 929.735618385026 5.23167 0.561573421910272 -9.3160929325777 1.20703354831386e-20 7.11612945129807e-19
12320-12260 16 1560 1655 1959 927.759426219793 4.92606 0.528916071876003 -9.31349695261775 1.23691375440767e-20 7.29052749604341e-19
23330-23230 16 1667 1396 1903 883.052468217719 4.8541 0.521227706603448 -9.31281492496826 1.24488459788392e-20 7.33573589126094e-19
26870-26870 36 2295 2357 3314 1441.30484184197 4.3847 0.470969739185692 -9.3099376665278 1.27907393171269e-20 7.52810938394769e-19
28010-27930 19 2028 1291 2084 951.851789051113 4.71289 0.506522805703415 -9.30439378251378 1.34758864972103e-20 7.92180101417952e-19
1280-1270 14 1562 1322 1505 775.768639478736 4.85997 0.522332456055007 -9.30436553717765 1.34794685220861e-20 7.92199733269467e-19
14030-13960 5 2121 1862 2023 1053.34287898371 6.79887 0.730961914884597 -9.3012680319597 1.38780559046653e-20 8.14055785736404e-19
27060-27000 29 1855 2037 2239 1105.15161098008 4.31228 0.463866094893101 -9.29638558172006 1.45301166279341e-20 8.50667526508999e-19
23360-23330 14 1521 1520 1364 780.336145399958 4.8685 0.52410792644558 -9.28912183386828 1.55566507027574e-20 9.08367620242238e-19
14020-13930 64 2927 2453 2850 1478.57634374935 3.5746 0.384904587795297 -9.28697437965368 1.58736426028562e-20 9.26211855788046e-19
3400-3390 36 2043 2394 2138 1185.06541400045 4.09728 0.44122713360182 -9.28609361342408 1.6005494392505e-20 9.33458650606785e-19
28160-27930 21 2580 1257 2273 1062.57141102443 4.7276 0.509206791037137 -9.2842341051145 1.62874320668907e-20 9.49674490481132e-19
26510-26440 26 2300 1656 2979 1237.64323056464 4.63813 0.499573431965068 -9.28417147908489 1.62970123830442e-20 9.50005980691229e-19
29810-29830 142 5251 5492 4811 2819.0926455682 3.3493 0.360895404235291 -9.28051720997028 1.68657850500248e-20 9.81753725039619e-19
28210-27940 40 3293 1725 3104 1426.63127092128 4.21536 0.454323129718781 -9.27833934046894 1.72140504972933e-20 1.00059335134398e-18
26860-26880 10 1509 1619 1953 908.636286234356 5.57978 0.601795353079059 -9.27188964361448 1.82876815419032e-20 1.06198743818777e-18
2290-2250 44 2248 2033 1981 1120.58221480771 3.71892 0.401281337022521 -9.26762326933546 1.90339847633177e-20 1.1042744647451e-18
28190-27940 35 2984 1559 2661 1261.90171871345 4.2313 0.456588119206164 -9.26721859605512 1.9106317408765e-20 1.10820730313445e-18
12300-12210 12 1633 1721 2655 1082.66747396589 5.56954 0.601217563111523 -9.26376885353337 1.97340726130219e-20 1.1438024183088e-18
29820-29830 147 5374 5594 4911 2878.65783078506 3.32889 0.359423162159138 -9.26175207294213 2.01104704816248e-20 1.16506499762418e-18
24200-24150 13 1529 1305 1391 745.148263662959 4.90936 0.530096878324618 -9.26125303427105 2.02046977879471e-20 1.1702459239569e-18
28020-27980 24 1702 1593 1799 910.540461920258 4.30576 0.465002726392142 -9.25965362959032 2.05096448404411e-20 1.18762627420198e-18
12290-12210 12 1626 1705 2616 1071.0861168213 5.55391 0.599849849379923 -9.25883871176595 2.06667648837773e-20 1.19644037227353e-18
1260-1250 34 1974 1725 1875 995.772136031877 3.92525 0.423988444176671 -9.25790921838036 2.08474288604498e-20 1.2066129690638e-18
20220-20140 53 2494 2264 2269 1261.21023496261 3.61843 0.390879733302131 -9.25714577232624 2.09969857990885e-20 1.21498074481896e-18
5720-5650 5 2167 1854 2823 1212.87051613268 7.00285 0.756761734858806 -9.25370484351346 2.16843264280636e-20 1.2526730297201e-18
6450-6380 52 2814 3336 4411 1924.16640047124 4.2692 0.461458899623225 -9.2515204961967 2.21321542736403e-20 1.27793804336804e-18
27870-27840 51 2430 2434 2493 1326.33892131579 3.74983 0.405329098507185 -9.25132605613583 2.21724581673473e-20 1.27965934087975e-18
27900-27850 58 2656 2720 2426 1404.77136534215 3.64456 0.393965263453065 -9.25098027267438 2.22443121507957e-20 1.28350259977926e-18
29800-29830 132 4940 5242 4512 2662.74059694865 3.37307 0.364645736389778 -9.2502679762922 2.23930540903126e-20 1.29177944644588e-18
23320-23320 21 1626 1603 1435 829.353526272541 4.36467 0.471927443653515 -9.2486093359028 2.27432335587724e-20 1.31074005712453e-18
6450-6360 8 1569 1794 2309 1018.04492870889 6.06862 0.656382270335398 -9.24555844602114 2.34015471790176e-20 1.34772466479698e-18
6450-6370 37 2282 2591 3538 1527.84175228797 4.42999 0.479301326859471 -9.24259269229834 2.40595381396604e-20 1.38431169915665e-18
28020-28000 16 1509 1441 1561 802.858004895437 4.71503 0.510190187420475 -9.24171767691527 2.4257142776934e-20 1.39469421644305e-18
28020-27970 25 1765 1480 1756 890.428058802459 4.21313 0.455931063449551 -9.24071099897999 2.44864662792903e-20 1.40721598469666e-18
27840-27860 30 1878 1732 2052 1014.93982877824 4.1375 0.447759721644064 -9.24045162020452 2.45458998086901e-20 1.41029927383739e-18
26500-26440 27 2306 1659 2983 1240.47869167713 4.58628 0.496406359540918 -9.23896870841178 2.48884399847433e-20 1.42930671623238e-18
26490-26450 16 1766 1332 2083 919.866629448148 4.91373 0.531855865384748 -9.23884207048111 2.49179103754729e-20 1.43066229347162e-18
3440-3370 75 3124 3142 2978 1669.69796030264 3.51961 0.380996439082565 -9.23791308313088 2.51351559406906e-20 1.44245632912435e-18
2290-2200 55 2657 2116 2060 1217.41366168952 3.51118 0.380122083101797 -9.23698929049033 2.53530434107181e-20 1.45461819215026e-18
1290-1270 10 1546 1298 1489 763.294187409176 5.32654 0.576765634045224 -9.23519571308201 2.57814260131243e-20 1.47884854731303e-18
23330-23220 16 1683 1354 1981 892.41805356177 4.8695 0.527491481456604 -9.23143465365474 2.67030997547626e-20 1.52991762440377e-18
28240-28280 20 1573 1556 1667 856.935179362516 4.48401 0.485769453231322 -9.23072857037832 2.68797269716928e-20 1.53859153453858e-18
13990-13920 35 2105 1815 2371 1128.13246459961 4.06634 0.440527102081496 -9.23061488334943 2.69082736166466e-20 1.53986415458153e-18
28110-28040 16 1532 1363 1342 749.046983727755 4.61374 0.499976439785386 -9.22791058105739 2.75962261940783e-20 1.57701311445865e-18
28180-28180 31 1918 1582 1564 898.573100072459 3.9101 0.423795940630625 -9.22638314460928 2.79924483173905e-20 1.59890635882043e-18
28300-28250 126 4717 5216 4814 2680.22013941951 3.452 0.374149500274739 -9.22625883150931 2.80249419539146e-20 1.60038757143943e-18
12290-12250 15 1512 1617 1983 917.622093624543 5.00413 0.542501259872577 -9.22418088690086 2.85736405263315e-20 1.63133950157578e-18
28170-27920 26 2694 1343 2414 1125.71033098417 4.49967 0.487861814272792 -9.22324263799539 2.88248605989296e-20 1.64414281459736e-18
27880-27840 57 2583 2608 2606 1407.06453601289 3.67271 0.398292444794184 -9.22112857860849 2.93989398953623e-20 1.67610379652617e-18
28280-28140 65 3119 2194 2336 1358.32129738483 3.42575 0.371577509435496 -9.21948421932103 2.98532730899084e-20 1.70121108723261e-18
29040-29040 73 3227 4084 3418 1947.49973910811 3.78754 0.410825101526766 -9.21936066350878 2.98876903530183e-20 1.70277453618566e-18
28840-28870 67 3004 3481 2827 1682.77246196943 3.69834 0.401326639030215 -9.2152754505017 3.10480111221692e-20 1.76599320538385e-18
5720-5640 5 2125 1827 2794 1196.08824220668 6.98269 0.757753726047785 -9.21498581809227 3.11319456342123e-20 1.76994182010227e-18
29050-29050 68 3058 3857 3231 1840.72732148141 3.80905 0.413370113027781 -9.21463130636641 3.1234987334558e-20 1.77497254797562e-18
28020-27960 29 1928 1506 1913 951.659190011354 4.09278 0.444255127136324 -9.21267953090707 3.18083539212886e-20 1.80671302120363e-18
1300-1270 9 1571 1297 1466 761.633549092608 5.47661 0.594597594482491 -9.21060972870101 3.24277625670101e-20 1.84060946295816e-18
28240-28130 34 2558 1771 3128 1330.45839649975 4.35128 0.472453395220727 -9.20995999255759 3.26246504679663e-20 1.85092338322552e-18
3410-3390 39 2093 2477 2197 1221.33530178857 4.02386 0.436973322720047 -9.20847854829694 3.30779988759964e-20 1.87533492511777e-18
27840-27880 13 1493 1356 1632 796.19588104133 5.00587 0.543692301659415 -9.20718379543672 3.34793127475036e-20 1.89720513471268e-18
27060-27010 27 1752 1958 2144 1055.69413978127 4.34991 0.472468364755597 -9.20678183551102 3.36048781802664e-20 1.90343617819062e-18
28160-27950 22 2308 1213 1857 935.372788135774 4.47313 0.485945605368203 -9.20500140658911 3.41666752479235e-20 1.93390993880095e-18
23360-23230 17 1610 1345 1781 842.219414045308 4.69643 0.510429666715195 -9.20094193885452 3.54825555186573e-20 2.00559902860834e-18
24210-24150 12 1502 1269 1392 733.974300161409 5.00404 0.543901476230585 -9.20026424509996 3.5707058455863e-20 2.01782109599781e-18
12310-12260 11 1446 1549 1784 854.250497098021 5.35151 0.581758313746855 -9.19885266343148 3.61791984282516e-20 2.04402833390135e-18
23310-23310 27 1739 1701 1564 892.944841835342 4.10416 0.446201511256594 -9.19798653226232 3.64719480611012e-20 2.05878814899418e-18
28190-28180 36 2056 1640 1683 955.590086710058 3.78021 0.41107389333255 -9.19592777070574 3.71772348791871e-20 2.09798482410894e-18
27940-27940 23 1660 1431 1540 823.035390978809 4.22 0.458964260011184 -9.19462649469039 3.76299604124772e-20 2.12304180306333e-18
29040-29050 63 2890 3651 3008 1731.14659736646 3.83119 0.416849063261782 -9.19083270516352 3.89811927863716e-20 2.19673612278264e-18
6450-6390 54 2818 3331 4372 1917.51942816116 4.20871 0.458128703659536 -9.18673392325929 4.04949869030919e-20 2.27678349715934e-18
6580-6570 8 1553 1410 1588 803.472745606817 5.7253 0.623400382460839 -9.18398075377356 4.15442884215869e-20 2.33309012243533e-18
27840-27850 32 1898 1779 2087 1034.7780384078 4.07105 0.443307594084459 -9.18336127388176 4.17840668424571e-20 2.34547574656121e-18
24140-24110 15 1582 1243 1614 785.280313204338 4.77706 0.520337700039599 -9.18069493653124 4.28318227947052e-20 2.40373648131749e-18
29400-29430 565 19011 23975 20437 11599.9315484622 3.39937 0.37039320230263 -9.17774312292 4.40220679693146e-20 2.46826169095353e-18
28310-28280 160 6261 7657 5566 3533.60345794708 3.5078 0.382294213608768 -9.1756578504381 4.48825513475066e-20 2.51535142258858e-18
6440-6370 36 2159 2532 3303 1452.91597188545 4.39644 0.479249260536936 -9.17359317173879 4.57509130709807e-20 2.56166252229089e-18
24250-24170 9 1544 1309 1608 787.442716969267 5.52497 0.602279467719084 -9.17343759556001 4.58170140571054e-20 2.56477482476795e-18
2290-2190 55 2671 2028 2023 1195.53660632682 3.48428 0.379854561567333 -9.17268052984912 4.61400249597379e-20 2.58107934579246e-18
2300-2200 46 2392 1882 1785 1075.98942680849 3.59311 0.391739656833446 -9.17219622315212 4.63478396199675e-20 2.59092178213854e-18
27380-27360 799 25990 23946 29128 14423.7069738271 3.20749 0.349792884691852 -9.16969544661893 4.74357290544656e-20 2.65052162214321e-18
28250-28280 65 2814 3048 2723 1551.6761484387 3.6231 0.395244656407645 -9.16672414756575 4.87611560669042e-20 2.72251231108884e-18
26880-26890 34 2091 2130 2915 1290.4571774871 4.30638 0.470073263120216 -9.1610832300466 5.13789492241706e-20 2.86298248499566e-18
28080-28030 15 1481 1362 1297 732.200807349486 4.67481 0.510381601455599 -9.15944509959162 5.21648579894703e-20 2.90544797871062e-18
28120-28040 21 1596 1394 1397 777.919625107852 4.27081 0.466516977678223 -9.15467689877937 5.45207154925626e-20 3.03112559560532e-18
28020-27910 15 1899 1151 1908 870.148098696483 4.92697 0.538290148406267 -9.15300044651052 5.5373753316674e-20 3.07574654069312e-18
28300-28170 83 3498 2596 2912 1611.89291707178 3.31654 0.362431957197302 -9.15078661534604 5.65204715969487e-20 3.13801195129164e-18
28110-28050 17 1539 1326 1266 728.969914156364 4.48533 0.490217732308126 -9.14967654299323 5.71042702011077e-20 3.16970286704141e-18
28160-27920 24 2563 1268 2285 1066.42089860567 4.53764 0.495952651477112 -9.14933471267892 5.72852397110988e-20 3.17902450063647e-18
28170-27960 21 2078 1171 1633 850.40558005864 4.40178 0.481249126970289 -9.14656762877982 5.87711913642217e-20 3.26000336650951e-18
23330-23320 26 1698 1655 1493 863.953815032304 4.11113 0.449473402053778 -9.14653774662716 5.87874445459957e-20 3.26016346915048e-18
28200-27940 42 3265 1708 3077 1415.41090976663 4.13207 0.451902119773328 -9.14373438019595 6.03321473969294e-20 3.34278746432614e-18
23300-23310 24 1636 1592 1482 839.658002656179 4.18682 0.45790060212389 -9.14352299201506 6.04502393829679e-20 3.34856982404417e-18
23360-23220 18 1663 1315 1867 861.367496246681 4.64578 0.508206477034644 -9.14151140829002 6.15855044950284e-20 3.40836010003017e-18
26490-26460 11 1715 1229 2035 880.512029580597 5.39572 0.59031978065064 -9.14032931342106 6.22624400405078e-20 3.44426102595595e-18
26870-26890 27 1880 1910 2694 1171.15134989909 4.50201 0.492586847363712 -9.1395228250233 6.27284969705986e-20 3.46768306496646e-18
28180-27940 35 2852 1489 2485 1195.60474273941 4.15204 0.45439767773017 -9.13745005855467 6.39421951462329e-20 3.53317568055529e-18
2300-2190 45 2387 1793 1751 1051.13774627728 3.59109 0.393082845440351 -9.13570469563333 6.49821634317587e-20 3.58738901739305e-18
6440-6380 51 2647 3247 4128 1827.93177045835 4.22237 0.462275601807275 -9.13387370583359 6.6091122347698e-20 3.64448533788858e-18
29030-29050 49 2415 3021 2437 1423.84069436007 3.91362 0.428503832641545 -9.13322757657483 6.64869059772799e-20 3.66548143782835e-18
29870-29800 7 1617 1436 1799 857.735156712935 6.01386 0.658714437200975 -9.12969022873617 6.86955741029337e-20 3.78297173811954e-18
28140-28140 22 1768 1306 1266 761.266852119598 4.17098 0.456965232113256 -9.12755848169463 7.00614644051023e-20 3.85644800427444e-18
23360-23240 20 1649 1364 1831 862.987119851225 4.49437 0.492618416256242 -9.12343080442668 7.27829756515983e-20 3.99993127049328e-18
24240-24180 12 1452 1284 1527 755.692818847502 5.04645 0.553197608612592 -9.12233317027321 7.35241003866074e-20 4.0379316730901e-18
5700-5680 5 1949 1729 2254 1047.86342729895 6.79126 0.744682082144743 -9.1196754309813 7.5349649191571e-20 4.13260717071621e-18
28210-27950 40 3000 1623 2770 1300.57082866472 4.07939 0.447404645973841 -9.11789247958894 7.65993583711269e-20 4.20020389104305e-18
26530-26440 35 2727 1791 3462 1423.69246869077 4.40808 0.483552525194673 -9.11603448270338 7.79234670515714e-20 4.27184888523516e-18
27970-27950 28 1729 1557 1583 868.393324373289 4.00963 0.439897837152765 -9.1149077290867 7.87374454222511e-20 4.31259470043603e-18
23350-23210 15 1588 1234 1726 806.050991825349 4.81516 0.528318555110902 -9.11412113407081 7.93106652571455e-20 4.34106641507013e-18
6430-6380 53 2682 3315 4150 1851.41655108136 4.18462 0.459376715762444 -9.10934362398251 8.28818748565466e-20 4.5324678017123e-18
29400-29420 821 26495 32745 28431 16050.4584325534 3.32646 0.365257097870884 -9.10717764917591 8.45528726812868e-20 4.61556873189193e-18
26860-26860 36 2069 2143 2782 1265.34861825119 4.19362 0.460491094118661 -9.10684805657176 8.48100476074308e-20 4.62753597346863e-18
6590-6570 8 1505 1371 1485 769.258103980227 5.66212 0.621750850184375 -9.1067279796518 8.49039333843435e-20 4.63058686236762e-18
29010-29020 70 3002 3731 3271 1817.66356679048 3.74758 0.411524626523791 -9.1065681130065 8.50290894006492e-20 4.63637600619918e-18
26870-26860 36 2109 2138 2898 1292.54643590729 4.22487 0.464058852750853 -9.10415862536104 8.69376573993218e-20 4.73515134033881e-18
12300-12260 12 1394 1502 1716 825.322440108898 5.17474 0.568508461215352 -9.10231225196986 8.84287775410412e-20 4.81206836534636e-18
28240-28110 28 2353 1567 2938 1221.67441685674 4.51074 0.495704357154528 -9.09966413988715 9.0611598642649e-20 4.92425987017457e-18
29040-29030 84 3478 4450 3737 2121.78458018835 3.70676 0.407405653386899 -9.09845400818875 9.16267487503916e-20 4.97499385429024e-18
29020-29020 81 3341 4178 3657 2032.96512839445 3.69729 0.406449824883156 -9.09654863913046 9.32479432837175e-20 5.06076549153436e-18
13990-13910 16 1523 1257 1591 775.642003091391 4.66469 0.512862249923206 -9.09541138526106 9.42290588760324e-20 5.11173781823964e-18
14030-13970 5 1924 1691 1812 951.710013537839 6.65202 0.731456372902415 -9.09420942402407 9.52770883178646e-20 5.16629314442838e-18
3430-3470 4 2123 2595 2745 1331.89221279072 7.46079 0.820532382800417 -9.09262678331457 9.66746334630505e-20 5.23974365044546e-18
28000-27840 24 1779 1270 1528 807.831036221354 4.13023 0.454248813884054 -9.09243374890675 9.68464720485624e-20 5.24789106557927e-18
27370-27370 787 25049 23106 27936 13890.7400010215 3.17382 0.349072682642989 -9.0921485123772 9.71009413893369e-20 5.26051144023054e-18
1320-1260 24 1645 1406 1422 793.968350184806 4.10466 0.451521176076422 -9.0907468099424 9.83610831723348e-20 5.32405011643349e-18
14020-13950 61 2681 2307 2646 1374.11442954261 3.5371 0.389163914923082 -9.0889703703097 9.99813609702189e-20 5.40815124401762e-18
28210-27960 35 2652 1478 2408 1149.86106468341 4.09464 0.450565613804101 -9.087781062926 1.01080832519097e-19 5.46398802539347e-18
24200-24140 11 1516 1153 1325 700.347964938337 5.0626 0.557090753987097 -9.08756493387868 1.01281915142982e-19 5.47364454275606e-18
20230-20140 60 2596 2338 2468 1332.79150963295 3.5163 0.386942335115505 -9.08741045645786 1.01425880405724e-19 5.47899685605221e-18
28120-28060 19 1587 1313 1224 726.554076075254 4.31755 0.475217237866261 -9.08541850024127 1.03300502236868e-19 5.57440879196983e-18
5690-5680 5 1890 1731 2183 1026.0465761555 6.7608 0.744309725380508 -9.08331041739453 1.0532171061142e-19 5.68189778730697e-18
14040-13960 4 2349 1993 2209 1146.36944542712 7.24407 0.797538220321116 -9.08304227166023 1.05581591896249e-19 5.69465826667475e-18
23340-23210 19 1682 1313 1919 874.388138554959 4.58866 0.505206109509623 -9.08274085571451 1.05874474611967e-19 5.70919267817471e-18
23370-23270 24 1603 1508 1605 842.663465883862 4.19204 0.461634069495887 -9.08086667113828 1.07713702982309e-19 5.80708763122951e-18
28270-28300 75 3393 4023 2818 1845.21690470485 3.66783 0.403959713828476 -9.07968869193571 1.088858347023e-19 5.86509412501241e-18
3410-3450 7 1474 1843 2032 959.598126980649 6.17645 0.680278713702137 -9.07929074654382 1.09284646199545e-19 5.88477228044168e-18
27840-27840 34 1903 1776 2096 1037.9214439702 3.98627 0.439127587468487 -9.07770682054385 1.10886377850788e-19 5.96363322412998e-18
27070-27010 27 1674 1870 1976 995.287633086485 4.26346 0.469734059422496 -9.07633392926124 1.12293457254687e-19 6.03398588476777e-18
28190-27950 35 2681 1453 2334 1134.99187798633 4.07553 0.449349755697142 -9.0698295754246 1.19203316020966e-19 6.38839146873162e-18
28110-28060 16 1522 1289 1174 701.092486022205 4.51706 0.498051332963175 -9.06946294187216 1.19605078876265e-19 6.4071072112546e-18
29050-29040 80 3313 4189 3529 2005.69134454457 3.69569 0.407513431806887 -9.06887432733818 1.20252892579937e-19 6.44039531123277e-18
24150-24110 11 1544 1176 1645 770.527601468953 5.20158 0.573587038037475 -9.06850198818341 1.20664468494023e-19 6.46101936360562e-18
2310-2230 26 1743 1517 1325 811.733887480625 4.01953 0.443369192877305 -9.06586881445369 1.23615126188796e-19 6.60740864832809e-18
29030-29040 61 2726 3420 2823 1626.60470591623 3.78683 0.417760067226223 -9.06459843386153 1.25064065796987e-19 6.68046442922019e-18
2310-2210 29 1838 1617 1369 854.820839757716 3.93486 0.434242717243708 -9.06142386344676 1.28758624706693e-19 6.87029092262911e-18
26480-26450 20 1773 1337 2107 928.973584993717 4.60222 0.507895810096265 -9.06134525127932 1.28851468810497e-19 6.87374111798147e-18
28020-28020 10 1382 1453 1385 749.116073448977 5.29914 0.584854094129914 -9.06061988595905 1.29711281844079e-19 6.91658328169854e-18
23320-23210 15 1603 1246 1878 839.835614238096 4.87506 0.538205933671749 -9.05799082372646 1.32875430810229e-19 7.07602286008384e-18
28120-28050 22 1600 1353 1323 757.035486730505 4.16258 0.459564449212071 -9.05767357962213 1.33262363243593e-19 7.09507905102578e-18
29830-29860 14 1407 1341 1549 765.569436338801 4.84054 0.534464647471365 -9.05679582019969 1.34338750164227e-19 7.15082645707219e-18
27970-27970 21 1528 1404 1419 774.282533135287 4.26387 0.470955805031235 -9.05365243808913 1.38264396380196e-19 7.35657679160852e-18
26480-26460 15 1714 1230 2058 887.513152555388 4.95565 0.54750602765821 -9.05130678003472 1.41267455048118e-19 7.50489893678524e-18
29050-29060 61 2691 3330 2828 1605.4019258877 3.76743 0.416352422651345 -9.04866289271254 1.44729645335193e-19 7.67712391640022e-18
23290-23300 29 1711 1629 1591 881.679900257573 3.98028 0.43987756385802 -9.04860637900658 1.4480455846234e-19 7.67942748519377e-18
29830-29810 221 7181 7420 7164 3967.73428598647 3.19924 0.353696116716427 -9.04517644529946 1.49423653342538e-19 7.91406723704486e-18
27910-27840 44 2111 2124 2213 1162.96901707587 3.77373 0.417316971843746 -9.04283067489163 1.52666243779381e-19 8.07703778558508e-18
3430-3370 68 2781 2851 2735 1513.63250374741 3.51936 0.389205967837923 -9.04241294949791 1.532509213612e-19 8.10547544325409e-18
1320-1250 27 1709 1428 1440 812.728152984759 3.96569 0.438736268691653 -9.03890086017064 1.58255004908711e-19 8.35821512391289e-18
28180-27950 33 2551 1385 2161 1068.6851159428 4.07355 0.450743114384488 -9.03740619048475 1.60433302161572e-19 8.46776065005523e-18
28240-28120 29 2357 1590 3019 1242.8926132114 4.48457 0.496290812795644 -9.03617824784972 1.62245025834056e-19 8.55967976549868e-18
28130-28040 22 1553 1374 1443 777.432269753886 4.20155 0.465065234265277 -9.03431589327872 1.65031421115847e-19 8.70103730625466e-18
29020-29040 56 2545 3156 2604 1504.8854447166 3.79826 0.420468606560044 -9.03338741369298 1.66438194192538e-19 8.77331081162e-18
14010-13910 17 1578 1192 1601 773.745321392429 4.57252 0.506201925182436 -9.03300483875078 1.6702128868143e-19 8.80214461713742e-18
14050-13960 4 2263 1969 2168 1121.50879504252 7.21235 0.798594449133533 -9.03130676516609 1.69633834642842e-19 8.93403641450111e-18
12320-12270 14 1370 1481 1641 804.650678695872 4.91313 0.544103786050481 -9.02976530251233 1.72040373382867e-19 9.05882448784715e-18
24230-24180 14 1423 1273 1551 755.31543591617 4.82088 0.533926374524222 -9.02911685882252 1.73062779213071e-19 9.10791559109745e-18
28300-28200 79 3371 2440 2987 1575.88394999159 3.35646 0.371798542026094 -9.0276294011377 1.7543080230177e-19 9.22539828602836e-18
29040-29060 56 2530 3130 2627 1502.21755433632 3.79563 0.420453125338525 -9.02747662186771 1.75675831630316e-19 9.23629223082615e-18
12290-12260 13 1367 1463 1690 809.622900252437 5.03016 0.557274452370402 -9.02636188962234 1.77473918232959e-19 9.32479775594581e-18
27890-27910 26 1680 1620 1377 832.308962488751 4.05627 0.449382049305754 -9.02633240518713 1.77521723289327e-19 9.32530062212868e-18
27960-27940 23 1569 1415 1559 810.560004031557 4.19751 0.465093044461568 -9.02509850385519 1.79533778428615e-19 9.42490508501091e-18
28070-28040 16 1465 1376 1191 712.729449402174 4.54105 0.503196098287978 -9.02441275280622 1.80661719829841e-19 9.47799802210763e-18
2310-2250 27 1680 1601 1428 839.166145411844 4.01278 0.444675894439769 -9.0240523608892 1.81257306091538e-19 9.50515495558373e-18
24150-24150 8 1554 1248 1721 798.455877558916 5.71623 0.63357193743957 -9.02222528222267 1.84306730164674e-19 9.66091278324387e-18
27960-27930 25 1665 1445 1785 874.97124915864 4.18736 0.464193652477979 -9.02070759753531 1.86878271896985e-19 9.78729302928984e-18
23310-23320 19 1477 1389 1311 741.98158661125 4.34819 0.48211868880204 -9.01891603595856 1.89959524156039e-19 9.9401282948152e-18
24200-24160 12 1390 1229 1309 694.218500401068 4.92279 0.546206099884888 -9.01269924639914 2.01046039308188e-19 1.05022334421135e-17
23310-23240 21 1620 1388 1901 877.52253790351 4.44735 0.493616748327034 -9.00973090275101 2.06562714223196e-19 1.07857930713602e-17
6530-6490 69 2793 2500 2509 1405.55351083827 3.38758 0.376039134274533 -9.00858411809931 2.0873384312066e-19 1.08921642283453e-17
28410-28440 90 3437 3805 3788 2006.73278869165 3.52189 0.390963808578654 -9.00822687252741 2.09414786653871e-19 1.09253597968112e-17
29030-29030 73 3066 3970 3320 1883.71079585535 3.73831 0.415022859722446 -9.00747686359242 2.10851523412168e-19 1.09932611604755e-17
4660-4570 15 1585 1086 1326 700.234454217234 4.60976 0.511778153635362 -9.00734595801613 2.11103285989111e-19 1.10016838353543e-17
28200-28190 27 1734 1382 1376 795.216521205213 3.93366 0.436891454281624 -9.00374694310356 2.18142596926226e-19 1.13588303261549e-17
6430-6390 55 2663 3296 4122 1840.91785304605 4.12182 0.457955215425361 -9.00048831598211 2.24715928570663e-19 1.16911242027423e-17
3420-3470 4 2014 2503 2600 1270.70235554528 7.3928 0.821392234857216 -9.0003257753546 2.25048882756828e-19 1.17059495533179e-17
24210-24140 11 1469 1119 1305 683.251006278518 5.02657 0.5585869786673 -8.9987160291393 2.28372777661096e-19 1.18687176856518e-17
20220-20150 55 2404 2127 2158 1202.01055098742 3.49216 0.388086704168234 -8.99839322457786 2.29045138426229e-19 1.18985900355738e-17
6420-6380 40 2062 2590 2847 1364.48432431067 4.14963 0.46137028271106 -8.99414235881347 2.3808375459736e-19 1.23576058017752e-17
23370-23280 21 1490 1420 1442 776.298422447307 4.26765 0.474610036327872 -8.99190288984945 2.42986365103562e-19 1.25980252778214e-17
6530-6550 36 1869 1740 1745 959.677122753487 3.78637 0.421099911683656 -8.99161167776222 2.43631166851336e-19 1.26267313990383e-17
14030-13980 5 1821 1631 1715 906.74031833233 6.58193 0.732208321845234 -8.98914988843084 2.49150050610504e-19 1.2907274467683e-17
2310-2220 30 1816 1580 1371 845.626661918455 3.8689 0.430434749942 -8.98836426019818 2.50937150116729e-19 1.29945990504737e-17
28010-27850 22 1726 1177 1388 754.218706275294 4.15726 0.462579667299171 -8.98712885408019 2.53773026625239e-19 1.3132821434515e-17
29790-29830 108 4019 4363 3569 2165.75065668701 3.36424 0.374342513796935 -8.98705874441007 2.53934909583037e-19 1.31384112245213e-17
6440-6390 54 2630 3234 4097 1818.91256583498 4.13112 0.459727957506194 -8.98600087701961 2.56389942100459e-19 1.3256996075548e-17
28200-27950 42 2972 1606 2736 1287.99920911409 3.99327 0.444500619551345 -8.98372567324763 2.61749830209623e-19 1.35198055566067e-17
2300-2260 30 1708 1666 1567 884.286434306423 3.93467 0.438043840976195 -8.98236188816307 2.65015525519406e-19 1.36826887507743e-17
6400-6370 10 1317 1583 1667 818.940895430709 5.42867 0.604562897298351 -8.97950398044311 2.71990153814791e-19 1.40279396331727e-17
29030-29020 80 3231 4114 3532 1980.19281783784 3.67674 0.409465806711177 -8.97936930358526 2.72323265372156e-19 1.40391824352153e-17
6430-6360 6 1521 1791 2139 976.491537806438 6.42508 0.715731514521972 -8.97694135250521 2.7839819892898e-19 1.4337213327825e-17
24120-24120 16 1507 1180 1565 753.664150390106 4.6227 0.515033807159597 -8.97551861218475 2.82020029206529e-19 1.45084166005997e-17
23330-23330 12 1372 1368 1197 696.464556146164 4.92749 0.549042525516557 -8.97470109271533 2.84122185331364e-19 1.46103978241902e-17
28310-28290 162 6035 7356 5306 3394.85132799868 3.42981 0.38217721218489 -8.97438606666585 2.84936363929894e-19 1.46460894048761e-17
1310-1240 15 1437 1259 1154 678.658798486691 4.56385 0.50870690536863 -8.97147768962114 2.92562721199681e-19 1.50191023232753e-17
27950-27930 23 1569 1425 1715 842.577139618506 4.25436 0.474229876687225 -8.97109989981007 2.93568047515776e-19 1.50675406609954e-17
24250-24180 10 1410 1195 1470 720.447140210794 5.24242 0.584445495566138 -8.96991124490655 2.96753461380758e-19 1.52246260995594e-17
23310-23230 21 1585 1377 1857 861.897627781673 4.42102 0.492994367345122 -8.96769707665251 3.02778412330254e-19 1.55174095374946e-17
6410-6380 37 1955 2458 2707 1295.04785450706 4.18743 0.466986660203405 -8.96691014501613 3.04948703732792e-19 1.56220718109062e-17
28010-27950 28 1910 1354 1931 922.983055729672 4.09942 0.457182257664038 -8.9667160340161 3.05486404448721e-19 1.56430460967118e-17
2290-2180 54 2582 1875 1897 1128.6537458295 3.42602 0.382112699008458 -8.96599547580329 3.07490604902912e-19 1.57394665239247e-17
27850-27840 42 2050 1950 2229 1122.9016467428 3.79066 0.422782838074403 -8.9659695506361 3.07562956195084e-19 1.57394665239247e-17
29030-29060 42 2084 2553 2090 1215.73679228749 3.9079 0.435859034004459 -8.96597701157565 3.07542132672631e-19 1.57394665239247e-17
28150-28140 24 1728 1267 1267 749.53692778661 4.02014 0.448487897344052 -8.96377388403981 3.13751993182404e-19 1.60326413964373e-17
12280-12230 13 1393 1560 2113 913.482467840492 5.20597 0.580791843952676 -8.9635765815659 3.14314127916838e-19 1.60580019867593e-17
20230-20150 62 2580 2292 2453 1320.09496526073 3.45337 0.38535686566826 -8.96149024363381 3.20319548344507e-19 1.63545358010628e-17
28160-27960 20 1976 1089 1526 798.833300100488 4.38162 0.488964424146564 -8.96102717012598 3.21667778519297e-19 1.64199350173876e-17
27980-27980 25 1559 1631 1559 851.49107564893 4.14733 0.462834750753612 -8.96071814879479 3.22570606045879e-19 1.64625754852446e-17
14060-13960 4 2185 1879 2132 1086.2024855481 7.16609 0.799807438554547 -8.95976923425484 3.25358602589045e-19 1.66013886637794e-17
28160-28170 26 1663 1365 1365 779.009584521723 3.95889 0.441891680591919 -8.95896262418007 3.27747205495809e-19 1.67162726209164e-17
28210-28190 27 1706 1355 1384 787.591641552876 3.91944 0.437617511618829 -8.95631508612716 3.35709734835925e-19 1.70937930306362e-17
23910-23920 53 2415 2408 2917 1402.33626676359 3.77531 0.421541270828539 -8.95597091887546 3.36758763263369e-19 1.71400512523315e-17
28130-28060 21 1541 1287 1259 722.998213342336 4.16336 0.464889911622395 -8.95557245234296 3.37977342761886e-19 1.7198484440284e-17
28840-28860 90 3591 4289 3272 2021.41450346527 3.53274 0.394554914205968 -8.95374259412466 3.43629538959783e-19 1.74788114541715e-17
3420-3370 71 2804 2881 2743 1526.08348425435 3.4674 0.387315407748645 -8.95240517051436 3.47819642035377e-19 1.76808801318855e-17
29040-29020 94 3619 4550 3917 2202.14637755205 3.59524 0.401597775089761 -8.9523515463413 3.47988693154781e-19 1.7685787512348e-17
28230-27980 23 2243 1267 2472 1055.64195353416 4.5849 0.512379137100941 -8.94826626680162 3.61109125383459e-19 1.83296887766702e-17
1300-1280 11 1388 1157 1314 680.562792300288 5.02072 0.561148761603468 -8.94721148850361 3.64575326016749e-19 1.84979316497107e-17
28120-28100 23 1691 1339 1189 742.230214171991 4.06835 0.454707133894088 -8.94717841848539 3.64684530119638e-19 1.84996240040869e-17
6450-6400 52 2574 3071 4072 1773.74404981612 4.14963 0.463815984861326 -8.946708373107 3.66240216648711e-19 1.85746771886887e-17
5680-5680 5 1772 1611 2040 958.61796156067 6.6624 0.744838411427183 -8.94476168905657 3.72753167376729e-19 1.88892841824261e-17
28050-28040 15 1442 1367 1122 693.757742389135 4.59602 0.513936550419364 -8.9427772654371 3.79510144068021e-19 1.92037644456527e-17
28130-28050 23 1551 1333 1365 754.912400093267 4.09305 0.457704510198935 -8.94255650303422 3.80269280871967e-19 1.92341968758589e-17
2300-2180 44 2323 1667 1637 995.30871189232 3.54352 0.39626850716045 -8.94222964476671 3.81396005758541e-19 1.92871873125653e-17
6440-6360 6 1502 1750 2143 966.725158074804 6.41052 0.717044892800048 -8.94019210365977 3.88494422534432e-19 1.96380106034664e-17
28200-27960 37 2617 1460 2375 1136.28463010855 3.99537 0.446941581481304 -8.93935787185418 3.91438248908644e-19 1.97745230883532e-17
6400-6380 27 1639 2049 2240 1075.28225629833 4.37684 0.489618077534913 -8.93929541894444 3.91659516485943e-19 1.97816037298416e-17
28310-28300 149 5631 6848 4842 3142.26936439527 3.43922 0.384806601203036 -8.93754011397021 3.97929269625428e-19 2.00941099238866e-17
23300-23320 16 1388 1298 1236 695.487112980648 4.50514 0.504198444322053 -8.93525010342499 4.0625820136556e-19 2.04977180502397e-17
24210-24160 11 1361 1185 1313 681.813084792842 5.02335 0.562239962317318 -8.93453827965394 4.08882070422605e-19 2.06258382821102e-17
28070-28050 14 1405 1336 1129 683.254382846441 4.67456 0.523336111253592 -8.93222974688957 4.17507329598241e-19 2.10478751925757e-17
6410-6390 37 1933 2434 2678 1281.71520579019 4.17222 0.46726871190222 -8.92895214561802 4.30062845503147e-19 2.16629281196555e-17
24160-24120 8 1541 1170 1681 774.016962175087 5.67112 0.635172766531359 -8.92846771157306 4.31949936728777e-19 2.17534911456147e-17
28310-28260 171 5896 6889 5520 3332.92561577022 3.32188 0.372168741913945 -8.92572790768003 4.42777701297886e-19 2.2262015784138e-17
28020-27940 26 1855 1280 1843 882.737200478194 4.14285 0.464222994253217 -8.92426708715546 4.48660045942694e-19 2.25391836344752e-17
1270-1270 23 1560 1303 1506 777.715849225498 4.13677 0.463602410482888 -8.92310315650353 4.53402095570588e-19 2.27680291759462e-17
28150-28150 29 1808 1353 1364 799.288582981956 3.83585 0.429884297451542 -8.92299206822153 4.53857267964067e-19 2.27861946890012e-17
29050-29030 92 3549 4516 3835 2168.51329290346 3.60431 0.403947538229735 -8.92271118723043 4.55010162509317e-19 2.28393751030788e-17
6420-6390 41 2048 2574 2825 1355.80579718086 4.10394 0.459994536582358 -8.92172262040181 4.59090857236069e-19 2.30299878628178e-17
27990-28000 17 1374 1465 1332 744.41874164575 4.51583 0.50621225254919 -8.92083269818475 4.62795267825161e-19 2.32110431888318e-17
26880-26850 25 1776 1732 2675 1117.37732076322 4.54585 0.509646290629126 -8.91961836444127 4.67897759331693e-19 2.34428503704274e-17
28190-27960 32 2315 1316 1962 982.541129050655 3.99512 0.44792450217359 -8.91918528043262 4.69730940765189e-19 2.35298637752493e-17
29810-29820 189 6154 6582 5797 3376.41416238663 3.19181 0.357901414398251 -8.91812895052799 4.74232042277563e-19 2.37455801435958e-17
28930-28840 114 4020 4410 4152 2291.15328039996 3.36752 0.377634739671037 -8.91740562546419 4.77338735158225e-19 2.38913277583328e-17
23340-23250 31 1840 1587 2144 1000.2596113797 4.06786 0.456276645079541 -8.91532713346239 4.86378221725557e-19 2.43237978061599e-17
14040-13970 4 2154 1827 2004 1047.13435119696 7.11314 0.797899856205414 -8.91482627299281 4.88581655849655e-19 2.44289826322417e-17
29820-29820 194 6284 6691 5896 3438.12618885648 3.17985 0.356732126151924 -8.91383379975994 4.9297701087255e-19 2.46285538662032e-17
29870-29790 8 1418 1266 1600 758.949927441765 5.64247 0.633050453968055 -8.91314930572032 4.96031158914678e-19 2.47659168123093e-17
28160-27910 24 2461 1187 2235 1026.67077714872 4.48203 0.502878720633697 -8.91274080259119 4.97862759814017e-19 2.48522777846662e-17
23370-23260 27 1624 1467 1673 852.894822963799 4.0366 0.452904648655661 -8.91268213513501 4.98126354497262e-19 2.48603478075563e-17
24100-24100 17 1464 1400 1937 861.787878056235 4.7299 0.530701283189676 -8.91254937784787 4.98723346143145e-19 2.48799601965569e-17
28020-27920 15 1770 1056 1761 805.122542414497 4.81365 0.54011221344425 -8.91230754591947 4.99812648730546e-19 2.4929203519986e-17
23360-23210 16 1539 1168 1715 784.941414340959 4.68213 0.525493083943537 -8.9099739489484 5.10445562294691e-19 2.54179587991247e-17
28220-28240 13 1502 1149 1055 646.709052380362 4.70278 0.527889864423772 -8.90864484197407 5.1660112640957e-19 2.57192280322857e-17
28060-28040 15 1421 1301 1109 675.663431295127 4.55737 0.511757688709588 -8.90533743513041 5.32238986537464e-19 2.64635782607598e-17
1290-1280 12 1366 1145 1332 679.215647700215 4.89093 0.549216677489668 -8.90527469290506 5.32540114999739e-19 2.64695336271289e-17
1270-1240 32 1740 1539 1580 868.486238457376 3.81288 0.428194840795506 -8.90455098988022 5.36025684745788e-19 2.66373529918119e-17
28180-27930 34 2817 1401 2581 1191.72028055339 4.18983 0.4708254661795 -8.89890810937602 5.63987624770793e-19 2.79642239670607e-17
2310-2190 32 1901 1494 1343 837.34412055478 3.75916 0.422502440996791 -8.89736852731975 5.71863672836373e-19 2.83374599636567e-17
29020-29030 70 2882 3704 3089 1760.12005789707 3.69999 0.415851245455311 -8.897388653789 5.71760014189679e-19 2.83374599636567e-17
28130-28100 25 1658 1314 1264 748.45726355392 3.95781 0.444867501433257 -8.89659432631142 5.75865212809e-19 2.85241570956341e-17
28110-28100 21 1611 1305 1138 713.141967801091 4.14332 0.465781147978532 -8.89541631038652 5.82007032906542e-19 2.88066081177182e-17
14000-13920 37 2031 1695 2328 1087.59792141409 3.9306 0.441882052713993 -8.89513499395901 5.83483276794293e-19 2.88721825374013e-17
23330-23210 16 1562 1196 1855 820.606441903736 4.74703 0.53370277322779 -8.89452525493657 5.86695668741538e-19 2.90134807198687e-17
29010-29030 59 2551 3276 2721 1553.06102196886 3.7677 0.423641146578382 -8.89361627468417 5.91517065721026e-19 2.92400528602133e-17
12280-12240 11 1324 1429 1852 826.976948877419 5.30428 0.596481913465758 -8.89260426662947 5.96930994523567e-19 2.9495719739324e-17
6550-6570 18 1389 1309 1402 731.026319443927 4.40556 0.495471352481265 -8.89165150721735 6.02072681519807e-19 2.97377328776832e-17
12280-12220 11 1375 1494 2188 911.549763537646 5.44591 0.61250201902246 -8.89125298614967 6.04236305091416e-19 2.98274649955079e-17
28300-28150 85 3393 2488 2940 1582.88619847043 3.2539 0.365967017603918 -8.89124931192366 6.04256288639168e-19 2.98274649955079e-17
29870-29810 5 1732 1542 1845 902.085237566741 6.57443 0.739430380547449 -8.89120626174595 6.044904805492e-19 2.98329873968979e-17
28260-28300 71 3057 3613 2589 1672.09744244903 3.60306 0.405301795909793 -8.88981632162311 6.12100089304809e-19 3.01841083059752e-17
24190-24150 12 1327 1186 1254 666.349320742412 4.863 0.547421104912801 -8.88347005495661 6.48064300152504e-19 3.18931062838772e-17
26490-26440 21 1765 1322 2226 948.567184030475 4.56137 0.513479924391812 -8.88325638281614 6.49310821734014e-19 3.19351200060706e-17
20230-20160 56 2374 2087 2255 1209.4324219985 3.47451 0.391144958614296 -8.88292676571096 6.51238389782885e-19 3.20234661350113e-17
28080-28070 17 1460 1339 1109 689.766991091664 4.40438 0.495980134385577 -8.88014976281475 6.67704043652629e-19 3.28066777886448e-17
28190-28190 29 1737 1359 1379 793.107089980028 3.82432 0.430724546781731 -8.87881287840359 6.75776789654794e-19 3.31966330755316e-17
5660-5650 10 1315 1283 1545 738.001219310814 5.27735 0.594438123555552 -8.87788348464238 6.8144564450548e-19 3.34616290012567e-17
2310-2240 26 1658 1432 1257 770.194571038231 3.94215 0.444125450502292 -8.87619733757241 6.91850498145933e-19 3.39588739479362e-17
29410-29420 899 27301 33745 29291 16571.8558543135 3.23874 0.364923326912053 -8.87511918269055 6.98585650631436e-19 3.42825637028887e-17
29400-29410 1025 31058 38515 33480 18908.363925778 3.23984 0.365054665968556 -8.87493567295372 6.99738454310254e-19 3.43253236660934e-17
5660-5660 12 1311 1286 1560 742.149497141599 5.02 0.565791734652837 -8.8725269190749 7.15045528853755e-19 3.50339271679192e-17
27950-27940 21 1439 1378 1471 766.561848502077 4.24909 0.478907095329371 -8.87246946375927 7.15414654016064e-19 3.50441690492536e-17
7390-7380 19 1465 1191 1239 688.668896018347 4.23889 0.477806467565596 -8.87156942195969 7.21221655687914e-19 3.53081574870788e-17
23310-23220 21 1597 1343 1953 875.684856791921 4.44428 0.500979730719513 -8.87117831148884 7.23759559450945e-19 3.54252925527847e-17
29010-29040 49 2233 2753 2249 1310.34387963581 3.791 0.427340365445914 -8.87114113617723 7.24001247484608e-19 3.543001209074e-17
14050-13970 4 2076 1820 1973 1028.59125576883 7.08727 0.799042881495807 -8.86970311512253 7.33411695584153e-19 3.58689350594103e-17
28410-28430 128 4391 4890 4784 2566.71499653127 3.36416 0.379325747229855 -8.8687964853208 7.39406696269157e-19 3.61548824806237e-17
14000-13910 18 1494 1184 1583 757.286501224182 4.45734 0.502624750651788 -8.86811893532209 7.43918508043051e-19 3.63609178743872e-17
27900-27910 30 1713 1659 1398 851.050484979285 3.87823 0.437363274538582 -8.86730510276471 7.49373786148895e-19 3.66202198092425e-17
6400-6390 27 1603 2012 2199 1055.1437459883 4.34912 0.490528947525262 -8.8661754813126 7.57011400703663e-19 3.69786348127824e-17
25090-25000 10 1437 1262 1989 837.272050976153 5.46095 0.616137541271773 -8.86319646902706 7.77523852111465e-19 3.79502281381097e-17
27940-27930 37 1901 1577 1853 954.734559619702 3.73826 0.421845913293774 -8.86168037434927 7.88172981020644e-19 3.84546113018512e-17
14020-13910 13 1454 1081 1505 713.724030597391 4.84649 0.547027145539714 -8.8596874349939 8.02390915105702e-19 3.91248184332998e-17
28300-28310 106 4253 5314 3637 2392.31065215544 3.53995 0.399602730773993 -8.85866701516738 8.09768506880216e-19 3.94451226402192e-17
28170-27910 28 2584 1256 2378 1087.62668868221 4.34065 0.490098708309516 -8.85669232048265 8.24236258607727e-19 4.01338389375456e-17
29410-29430 638 19692 24837 21160 12047.481400616 3.2747 0.369759595704742 -8.85630139091227 8.27130562628385e-19 4.02667299589821e-17
13980-13920 35 1883 1697 2199 1040.51767202404 3.94724 0.445807832333914 -8.85412756512859 8.43408855379834e-19 4.10346252579865e-17
6450-6410 49 2396 2888 3803 1659.47952226295 4.13908 0.467738037899209 -8.84913737491156 8.81983528135998e-19 4.28515738105263e-17
23930-23930 55 2451 2471 3105 1457.05741714352 3.77714 0.426846818925188 -8.84894095514166 8.83536999702324e-19 4.29185004362472e-17
28020-27880 18 1748 1053 1601 772.385299946546 4.48648 0.507173580443641 -8.84603864896104 9.06808633856967e-19 4.40226351491004e-17
29800-29820 180 5822 6301 5469 3206.16974843625 3.1874 0.360460344455887 -8.84257833836753 9.35346756606361e-19 4.53719448268764e-17
20220-20160 49 2155 1902 1915 1072.66557650862 3.49462 0.395367084392911 -8.83891897510322 9.66491769324707e-19 4.68268526115468e-17
27380-27350 857 25734 23629 28892 14317.4325444201 3.09153 0.349903790900477 -8.83535904225374 9.97772734884963e-19 4.82944576832125e-17
28120-28110 17 1556 1203 1042 664.764928076061 4.35048 0.492438449821643 -8.83457189527774 1.00482320713367e-18 4.86169079324735e-17
28440-28460 125 4314 4401 4899 2482.87029725554 3.35002 0.379194248924949 -8.83457077427122 1.00483328298845e-18 4.86169079324735e-17
12280-12210 11 1353 1478 2204 908.426477576139 5.44092 0.615881328463939 -8.83436158939351 1.00671523071828e-18 4.86789924775887e-17
14040-13980 4 2046 1780 1915 1005.46368843975 7.05439 0.798607463067111 -8.83336246993298 1.01575201525733e-18 4.91062241366198e-17
20260-20160 28 1637 1477 1792 880.269407319842 4.02955 0.456271850438237 -8.8314693162294 1.03309539100546e-18 4.99251196380884e-17
28100-28040 14 1409 1254 1046 652.200349634376 4.60665 0.521617752723604 -8.83146880758268 1.03310008984634e-18 4.99251196380884e-17
28050-28050 12 1371 1283 1053 652.34460505962 4.83212 0.547359252005801 -8.82806477415859 1.06502375916197e-18 5.14372732348208e-17
14070-13940 6 1600 1256 1693 799.93692000156 6.13627 0.69510631049014 -8.82781138893394 1.06743864211687e-18 5.1543697757605e-17
24110-24100 18 1469 1356 1936 854.568351870205 4.63408 0.524988049822132 -8.82702839502536 1.07493517738076e-18 5.18748743229106e-17
26860-26890 9 1298 1349 1682 773.934028010213 5.49967 0.623096348204728 -8.82635992421762 1.08137637383571e-18 5.21753939074491e-17
26520-26430 33 2279 1609 2942 1222.93346693649 4.27142 0.483942535430366 -8.82629760453733 1.08197880769166e-18 5.21941355255514e-17
4660-4560 13 1476 1009 1249 653.768739246389 4.71856 0.534635890933544 -8.82574020453546 1.08738186145003e-18 5.24340349200873e-17
28140-28150 21 1605 1189 1141 690.778321157933 4.09653 0.464263545628097 -8.8237211062666 1.10717764216385e-18 5.33569491693579e-17
2310-2200 35 1910 1593 1384 867.283592378526 3.67852 0.416908473715507 -8.8233158172354 1.1111938856746e-18 5.35293457480052e-17
28190-27930 38 2938 1467 2734 1253.74768690015 4.10092 0.464834813457468 -8.82230880812178 1.1212353171328e-18 5.39917418782572e-17
26470-26450 15 1458 1185 1769 786.314052964284 4.7789 0.541771331556429 -8.82087964561094 1.13564028478902e-18 5.46638108979191e-17
23350-23250 30 1732 1508 1963 934.110029292835 4.0154 0.455354136919165 -8.81818540366728 1.16329519925803e-18 5.59618413814269e-17
24110-24110 17 1401 1232 1593 754.338817235893 4.53522 0.514309573247951 -8.81808275781819 1.1643618519802e-18 5.60021083289529e-17
28130-28110 20 1550 1181 1130 678.58731349337 4.14205 0.469775870016107 -8.81707269584265 1.17490964652697e-18 5.64871452549345e-17
28250-28130 37 2366 1622 2821 1217.08722001119 4.09632 0.464624826433365 -8.81639706353154 1.18201770077341e-18 5.68176852977795e-17
27910-27910 43 1998 1907 1700 1005.74492335173 3.59284 0.407526000492052 -8.81621937337281 1.18389414983559e-18 5.68966698031033e-17
24100-24090 23 1652 1550 2391 1008.80854657984 4.51827 0.512941931762138 -8.80854456469494 1.26781162144179e-18 6.07620331416841e-17
26480-26470 10 1545 1047 1713 758.615761573083 5.31764 0.603697785810151 -8.80844638127474 1.26892236114003e-18 6.08033192455189e-17
29360-29380 709 21351 24093 18950 11762.678328961 3.08108 0.349826581383109 -8.80745703571739 1.28016850371048e-18 6.13060706629653e-17
28240-27980 14 1981 1051 2269 931.974246940846 5.12755 0.582188020106374 -8.80738354528654 1.28100780475614e-18 6.13342211566976e-17
23320-23250 29 1743 1487 2046 947.089521267547 4.0856 0.46395569300845 -8.80601792585257 1.29670317014646e-18 6.2056106306498e-17
29840-29840 81 2980 2785 2936 1576.68614252288 3.31985 0.377016697443932 -8.80557392063076 1.30184701627302e-18 6.22830885488376e-17
1270-1230 17 1356 1222 1419 712.37013998895 4.45142 0.50557585535472 -8.80465438361207 1.31256411443755e-18 6.27588855022943e-17
29000-29020 42 1953 2333 2326 1200.56429964863 3.88934 0.441748264454636 -8.80441607066808 1.31535581139945e-18 6.28800405810497e-17
27980-27990 19 1362 1442 1325 738.219982212387 4.34063 0.493036083441332 -8.80388234298768 1.32162940962352e-18 6.31675664075579e-17
23890-23920 31 1670 1747 1999 978.25508885286 4.03504 0.458337350718539 -8.80365202984396 1.324345699009e-18 6.32725938575115e-17
1280-1280 17 1377 1159 1331 686.414158879909 4.39711 0.499542554353342 -8.80227870716094 1.34065735285701e-18 6.40142889006407e-17
24220-24170 10 1307 1175 1463 700.46427543102 5.20141 0.590997023318754 -8.80107923648147 1.3550662936586e-18 6.46643149984424e-17
28020-27860 18 1728 1016 1408 725.208068428131 4.39426 0.499348259045068 -8.79999478430425 1.36822512588595e-18 6.52794874762239e-17
24190-24140 11 1352 1062 1247 644.365735355819 4.94108 0.561570393690796 -8.79868649714034 1.38426803078363e-18 6.59803768692782e-17
12310-12270 9 1253 1373 1435 724.34513802524 5.4034 0.614118942940413 -8.79861946696969 1.38509497398511e-18 6.60068931340358e-17
14060-13970 4 2001 1737 1949 997.365544986714 7.04267 0.800491270176269 -8.79794083457507 1.39349470170821e-18 6.63942106372205e-17
28060-28050 12 1355 1227 1043 637.452434778355 4.79843 0.545453934787289 -8.79712822704573 1.40361890054957e-18 6.68635246533475e-17
4670-4570 9 1493 1009 1261 656.0171356321 5.25969 0.597969941024373 -8.79590431695197 1.4190047243836e-18 6.75700572574065e-17
28220-27930 51 3652 1831 3718 1623.91870361221 4.0486 0.460372102317578 -8.79419621840126 1.44075607365118e-18 6.85656518258437e-17
5660-5640 10 1284 1222 1497 712.662998713481 5.22651 0.594335525109982 -8.79386939293117 1.44495532049472e-18 6.87520791481355e-17
24090-24090 23 1629 1551 2357 999.125225309468 4.50415 0.512338544680383 -8.79134755259863 1.47776644403727e-18 7.02584323458569e-17
28120-28090 21 1499 1163 1255 692.579104894315 4.10019 0.466445323805959 -8.79028576221176 1.49180028577739e-18 7.09118296435043e-17
14050-13980 4 1972 1778 1895 990.571410005367 7.03278 0.80010454077808 -8.78982337338674 1.49795280863808e-18 7.11765423873016e-17
7390-7370 19 1422 1159 1260 680.442848649242 4.22121 0.480477470406957 -8.78544683082799 1.5574420126794e-18 7.39024415273333e-17
28300-28180 84 3228 2416 2720 1502.33649621231 3.19355 0.363534149875705 -8.78473364642439 1.56735475887815e-18 7.43583463014244e-17
24240-24190 10 1292 1164 1409 685.787608266814 5.17058 0.588739167012308 -8.78247152889621 1.59921059754725e-18 7.58254015418306e-17
24160-24140 7 1486 1168 1669 762.774943825563 5.84368 0.665420624590579 -8.78193624353414 1.6068417081596e-18 7.61724170609171e-17
20260-20150 34 1775 1595 1940 954.933443457441 3.8634 0.439944796805519 -8.78156196554357 1.61219882340998e-18 7.63966739519859e-17
28930-28830 121 4082 4411 4412 2354.85793016741 3.31959 0.378094267940593 -8.77979374068663 1.63774722086625e-18 7.75320088163933e-17
28320-28270 94 3486 4287 3468 2046.27121650512 3.4863 0.397153787911124 -8.77821380643155 1.66091303910862e-18 7.85524586630894e-17
29020-29050 51 2248 2775 2226 1313.50785262661 3.73543 0.425585990106298 -8.77715617144143 1.67660113587737e-18 7.92483217905728e-17
28070-28060 14 1335 1284 1077 653.24376035263 4.60887 0.525105742216752 -8.77703998848054 1.67833339417221e-18 7.93148297820595e-17
28110-28030 17 1346 1197 1208 665.441602528602 4.35164 0.495849240384445 -8.77612770017605 1.69199694486523e-18 7.99295686336791e-17
29020-29010 102 3650 4494 4011 2219.12451843819 3.48543 0.397272501328865 -8.77339550682992 1.73357814186004e-18 8.18462979522884e-17
24120-24110 17 1382 1177 1488 720.866686042593 4.46881 0.509394325836192 -8.77278155005486 1.74305989849555e-18 8.22780271304752e-17
13980-13910 16 1341 1193 1468 713.521479535955 4.54253 0.517975681840476 -8.76976792083791 1.7903491905459e-18 8.44320350188069e-17
28110-28110 15 1486 1173 995 638.64948622655 4.47514 0.510452206903749 -8.76701407208777 1.83466863223047e-18 8.64683757936964e-17
23900-23920 43 1970 2058 2316 1149.3665986891 3.79027 0.432404957980406 -8.76556453326817 1.85843041069434e-18 8.74699573018022e-17
28200-28200 22 1516 1233 1168 692.184069732209 4.03093 0.459875882772261 -8.76526561959695 1.86336806015454e-18 8.7685434401627e-17
28020-27890 14 1635 979 1544 728.518180515679 4.76843 0.544051573415854 -8.76466015530364 1.87340923959917e-18 8.81409413829084e-17
28220-27970 36 2487 1416 2463 1125.55732417363 4.0217 0.458941068974467 -8.76299927062078 1.90122892330559e-18 8.94325618448041e-17
28020-27930 18 1740 1048 1719 793.06052240267 4.5251 0.51642919347 -8.76227918308095 1.91341673434693e-18 8.99885129368459e-17
26490-26470 8 1551 1054 1700 757.044795827116 5.63897 0.643714095578133 -8.76005372184792 1.95157343342633e-18 9.17299689418479e-17
28160-28120 19 1478 1187 1644 767.958593114016 4.3986 0.502148718744033 -8.75956284348731 1.96009041146077e-18 9.2112541669532e-17
23320-23330 11 1274 1276 1112 647.811433660699 4.94876 0.565002892506248 -8.75881545689833 1.97312846261004e-18 9.2707389501469e-17
24110-24090 23 1649 1501 2379 996.733764266276 4.50065 0.514177725890982 -8.7531043052536 2.07562685629218e-18 9.7317053945176e-17
25080-25000 14 1392 1232 1871 804.821553660593 4.91349 0.561376815613726 -8.75257050735152 2.0854714448202e-18 9.77410453343972e-17
25090-25010 9 1372 1210 1860 792.488522435385 5.53416 0.632301798365711 -8.7524099432013 2.08844166505805e-18 9.78614473902007e-17
28180-27960 32 2196 1248 1802 921.584516967174 3.90075 0.445709521174035 -8.75177562726609 2.10021655625692e-18 9.83942984737813e-17
29060-29050 87 3240 4084 3449 1964.15701530254 3.54037 0.404680522299825 -8.748563214079 2.1608631089276e-18 1.01157840960525e-16
24200-24130 7 1502 1090 1257 670.700284078356 5.65715 0.646873639305066 -8.74537643633609 2.22273351702202e-18 1.03954454854871e-16
26510-26430 30 2063 1505 2686 1120.74573496012 4.28321 0.489789719812649 -8.74499770888979 2.23020171572949e-18 1.04283736247068e-16
28110-28090 19 1418 1137 1203 664.676592643301 4.18682 0.478804009437965 -8.74432537224091 2.24352073341259e-18 1.04886421958711e-16
28210-27930 45 3227 1621 3141 1407.62267909178 4.02245 0.460102742075902 -8.74250025138265 2.28007373123343e-18 1.06513637803889e-16
23310-23210 18 1507 1216 1873 821.229110615512 4.57594 0.52352377768298 -8.74065621635591 2.31760266178846e-18 1.08204627030541e-16
28290-28140 80 3273 2252 2404 1414.08345824734 3.17607 0.363428128499508 -8.7392085410517 2.34749185378854e-18 1.09537194499172e-16
28010-28010 10 1228 1248 1305 672.488577740126 5.14202 0.588401382395473 -8.73896306677361 2.35259760225672e-18 1.09750229242199e-16
14070-13930 6 1540 1195 1571 756.139980252175 6.05465 0.692987213198479 -8.73703055183821 2.39317779795929e-18 1.11498313609259e-16
6520-6500 47 2113 1965 1673 1030.63939996362 3.49718 0.400331323198145 -8.73572615174731 2.42095833150028e-18 1.1266348332276e-16
11400-11350 8 1297 1477 2122 882.460848937166 5.86127 0.671310095180242 -8.73109306925024 2.52223016718166e-18 1.17264471129516e-16
6530-6560 16 1291 1201 1292 673.873154124156 4.45884 0.510711884709055 -8.73062717467938 2.53264244692036e-18 1.17681265033612e-16
28020-27900 13 1610 948 1461 702.368665995778 4.82329 0.552530974713272 -8.72945264805506 2.55908068596889e-18 1.18864448719696e-16
1280-1230 15 1278 1198 1364 684.700984220597 4.5766 0.524275286060344 -8.72938436064984 2.56062616928981e-18 1.18913587597794e-16
25070-25000 19 1465 1348 1981 861.785305644789 4.56731 0.523216969235932 -8.72928468683151 2.56288364556673e-18 1.18995765899501e-16
29040-29010 112 3906 4849 4217 2369.59340982515 3.44394 0.394656951967008 -8.72642493532913 2.62849677828739e-18 1.21995763221221e-16
24090-24100 17 1377 1339 1864 823.563620750814 4.66358 0.534440676176323 -8.72610049355444 2.63604461489647e-18 1.22322801660699e-16
29060-29060 92 3356 4196 3551 2025.00413716158 3.50271 0.401424299623996 -8.72571336455398 2.64507881707048e-18 1.22718675747512e-16
11390-11350 14 1341 1470 2196 905.518463515785 5.0853 0.582821375494888 -8.72531454173287 2.65441788008799e-18 1.23105127692638e-16
1260-1240 35 1732 1541 1572 868.057323863891 3.67965 0.421786152415434 -8.72398102765888 2.6858812504142e-18 1.24422364880299e-16
27360-27370 689 19834 18320 21481 10921.5181261179 3.01266 0.345340699402046 -8.72374446232208 2.69150117955826e-18 1.24659028901079e-16
28280-28300 97 3784 4603 3194 2098.30328721864 3.47697 0.398647665354682 -8.72191478355887 2.7353616246913e-18 1.26618326988154e-16
2280-2260 50 2114 2019 2217 1147.95979783083 3.56525 0.40884573081276 -8.72027300678062 2.77531800806345e-18 1.28394781268715e-16
14060-13980 4 1902 1700 1865 959.858819288624 6.98721 0.801268782992148 -8.7201823593229 2.77754083001406e-18 1.28473246899222e-16
7390-7390 18 1383 1154 1127 647.575240302023 4.22795 0.484883233058788 -8.71951687984796 2.79391336980705e-18 1.29108123717804e-16
28210-28200 22 1483 1214 1171 684.397054125963 4.01425 0.460396704309375 -8.71911409593116 2.80386916180628e-18 1.29494581460971e-16
28180-27920 37 2795 1397 2587 1190.8368280568 4.06442 0.466188516939507 -8.71839998475181 2.82160634418526e-18 1.30264426602393e-16
28050-28030 16 1332 1276 1087 654.477069466883 4.41617 0.506563786856831 -8.7178921555144 2.83428722792806e-18 1.30775599811658e-16
14030-13990 5 1599 1444 1498 797.305563009084 6.39566 0.733728276674001 -8.71665628683978 2.86538338588481e-18 1.32135402237459e-16
12300-12270 11 1197 1336 1393 702.392412136433 5.06651 0.581369779940468 -8.7147768507311 2.91331932367919e-18 1.34176991177499e-16
28160-28110 27 1649 1347 1840 865.889728097057 4.05887 0.465746107460143 -8.714769568335 2.91350659607475e-18 1.34176991177499e-16
29370-29380 829 24335 27764 21849 13525.95698642 3.05606 0.35070757085512 -8.71397330225789 2.93405504918398e-18 1.35046818728236e-16
6390-6380 23 1414 1766 1862 913.549479533893 4.37289 0.501845727496445 -8.71361516989674 2.94334360504939e-18 1.35448785269423e-16
23920-23920 62 2548 2549 3165 1501.84825860342 3.64471 0.418306061119779 -8.71301842153757 2.95888546270882e-18 1.36112637772391e-16
28920-28840 114 3822 4202 4032 2199.90034841981 3.30694 0.379633861109885 -8.71087431512968 3.01539858013577e-18 1.38477254433541e-16
29840-29830 108 3625 3296 3466 1886.06886529514 3.15781 0.362540600093501 -8.71021375675766 3.03302296061601e-18 1.39260404192636e-16
28200-28110 9 1413 1139 1878 788.3503646362 5.5266 0.634503474603345 -8.71011160497668 3.03575754063807e-18 1.3935972678413e-16
12280-12250 10 1212 1339 1599 744.259271831644 5.28957 0.607386965726268 -8.70873880486757 3.07274411635185e-18 1.41031090936037e-16
1320-1270 10 1303 1049 1176 620.504407973017 5.02502 0.577059398863902 -8.70797046202707 3.09363896625651e-18 1.41936691164597e-16
28220-28110 30 2045 1489 2669 1111.82795326508 4.27149 0.490581166842817 -8.70698942090216 3.12052209638965e-18 1.43116250242072e-16
27060-26990 40 1868 2079 2334 1140.2712831088 3.88529 0.446234749965236 -8.7068269567586 3.12499625065388e-18 1.43294502827267e-16
3640-3560 21 1358 1384 1436 749.289203767188 4.21558 0.48428933902757 -8.70467130859525 3.184964321709e-18 1.4585234943682e-16
28200-27930 45 3206 1605 3126 1398.65917940995 4.01304 0.461029373188506 -8.70452640129944 3.18903601393609e-18 1.46011393798197e-16
26500-26430 31 2071 1510 2691 1124.44276960538 4.23992 0.487113499627322 -8.70416669381557 3.19916551629628e-18 1.46420204589819e-16
24230-24190 12 1259 1146 1431 683.116065155565 4.89916 0.562879349596112 -8.70375031340293 3.2109306226492e-18 1.4692167918245e-16
28320-28280 95 3477 4344 3447 2052.40003176252 3.47502 0.399292854376741 -8.70294089220823 3.23392372238952e-18 1.47927749806279e-16
28200-28100 10 1431 1139 1969 809.136191384082 5.41128 0.621804070935765 -8.7025541180379 3.24496807722326e-18 1.48339715646391e-16
5650-5650 10 1227 1206 1422 686.935782438398 5.17296 0.594419300311504 -8.70254032158646 3.24536272263988e-18 1.48339715646391e-16
25070-25010 17 1380 1304 1851 814.824113019055 4.648 0.534120065301294 -8.70215585067117 3.25637953541047e-18 1.48787506988962e-16
6540-6570 18 1311 1239 1337 693.92869354771 4.32919 0.497494122358036 -8.7019870762591 3.26122733174024e-18 1.48981098517347e-16
28930-28850 110 3710 4068 3675 2086.84582319265 3.28153 0.377182714589099 -8.70009975502316 3.31592557740027e-18 1.51451485468605e-16
28220-27920 52 3624 1811 3713 1615.74542473001 4.01259 0.461254717768853 -8.69928722829673 3.33975217445541e-18 1.52482631148914e-16
29370-29400 444 13240 16342 14270 8049.92695848951 3.21393 0.369513079928255 -8.69775641129244 3.38510208796904e-18 1.54437526029473e-16
6520-6510 47 2063 1985 1711 1034.58502654363 3.50282 0.402732455190241 -8.69764001355772 3.3885750959131e-18 1.54567061402302e-16
29050-29020 104 3666 4617 3998 2243.58689935483 3.47287 0.399304349319326 -8.69729628769108 3.39885153424834e-18 1.55006823177194e-16
28250-28290 63 2441 2702 2460 1380.10704527776 3.4956 0.401981354722655 -8.69591591667237 3.44043155224773e-18 1.56785839903152e-16
20210-20140 65 2473 2346 2290 1285.39375982211 3.34338 0.384493175938991 -8.69555958441558 3.45124641668992e-18 1.57249308758501e-16
3400-3450 6 1311 1679 1797 858.929663385472 6.23919 0.717608840556133 -8.69441245118611 3.48629094439142e-18 1.58697811692072e-16
27930-27930 41 1888 1691 1935 992.905853888128 3.64431 0.419207045013121 -8.69335072842097 3.5190391481844e-18 1.6009888625313e-16
29380-29400 667 19631 24373 20607 11861.8683101514 3.1851 0.366407139335798 -8.69278167561638 3.53671605846978e-18 1.60843093407555e-16
28120-28030 22 1418 1235 1264 696.991089593854 4.04096 0.464931264568269 -8.69152907808474 3.57593587206838e-18 1.62566110579982e-16
29360-29400 346 10439 12885 11536 6399.40272901189 3.24369 0.373239831236237 -8.69063892943521 3.60406780666508e-18 1.63753452678429e-16
14030-13920 4 1961 1556 2141 994.220283662524 7.0381 0.8101727573824 -8.68716072780106 3.7161018905964e-18 1.68655291219682e-16
20240-20140 65 2501 2263 2511 1316.28694518731 3.37875 0.389011908056144 -8.68546482104794 3.77196766853302e-18 1.71031630858438e-16
29390-29400 795 23162 28559 24090 13919.664217696 3.1618 0.364114533760275 -8.6835231551584 3.83694772553599e-18 1.73751896270052e-16
28910-28850 109 3652 3945 3632 2046.15700642402 3.26577 0.376144653600358 -8.68221395682226 3.88138405857665e-18 1.75731518563725e-16
3510-3480 9 1194 1644 1384 757.589867745058 5.46862 0.629939196041823 -8.68118021135681 3.91682969249269e-18 1.77204757033811e-16
28300-28190 81 3060 2299 2523 1415.97222101003 3.15939 0.363988655548189 -8.67992471437593 3.96030882754895e-18 1.79105388972809e-16
29410-29410 1108 31888 39528 34371 19444.8178001133 3.16526 0.364750357035371 -8.67787540025952 4.03230445477328e-18 1.82158737583765e-16
1300-1230 11 1247 1086 1262 636.716680479075 4.92354 0.567384112965223 -8.67760652955656 4.04184567844725e-18 1.82522147588892e-16
6440-6400 53 2388 2965 3815 1677.81539051794 4.03981 0.465574672193116 -8.67704737743582 4.06175934081794e-18 1.83387456769003e-16
27070-26990 39 1808 2012 2177 1087.94730843591 3.85333 0.444154747212231 -8.67563712617661 4.11241530252761e-18 1.85571504138979e-16
24160-24150 8 1334 1106 1500 697.102032505935 5.519 0.636191401927756 -8.67505906944991 4.13335874887755e-18 1.8648206908851e-16
26880-26900 32 1769 1790 2515 1100.92450421801 4.16212 0.47985763849629 -8.67366104695544 4.18444645542522e-18 1.88717142387529e-16
1290-1230 13 1239 1123 1285 648.305013163531 4.70597 0.542736237253764 -8.670822767294 4.29009030184903e-18 1.93302925278159e-16
20240-20150 65 2502 2247 2532 1317.43924770332 3.38005 0.389828437253942 -8.67061471444243 4.29793702158108e-18 1.9358495690242e-16
29380-29380 1083 31183 36199 28695 17598.3170644222 3.04994 0.351792903272834 -8.66970876183384 4.33227054693311e-18 1.9505934172539e-16
25080-25010 13 1318 1182 1745 759.702435827907 4.93741 0.569607715958987 -8.66808557591441 4.39446403085121e-18 1.97677127012279e-16
26480-26440 25 1783 1329 2263 962.147531515992 4.32681 0.499202096370774 -8.66744197564797 4.41936731565042e-18 1.98687422842363e-16
28060-28030 16 1307 1210 1073 635.613999040214 4.37332 0.504753986197555 -8.66425651601323 4.5446905988514e-18 2.04020889447682e-16
1310-1270 9 1272 1077 1182 621.901519727761 5.18171 0.598058036880875 -8.66423339895838 4.54561277903517e-18 2.04024735221549e-16
26870-26900 24 1560 1570 2297 981.856931865772 4.41626 0.509776872435643 -8.66312294620784 4.59012893607639e-18 2.05946993631364e-16
28450-28460 160 5065 5312 5751 2950.83236598066 3.23937 0.374121444117142 -8.65860603497697 4.77568271977379e-18 2.13957428300902e-16
20260-20140 34 1708 1549 1861 921.284642336377 3.81043 0.440096254462645 -8.65817466757903 4.79378583502185e-18 2.14689601795078e-16
28190-28110 19 1540 1212 1976 845.728988579828 4.53986 0.524350556810756 -8.65805676289997 4.79874569598814e-18 2.14872274005106e-16
28290-28310 99 3811 4726 3242 2136.12415652381 3.47319 0.401168430311017 -8.65768154263137 4.81456371255381e-18 2.15501426854131e-16
7390-7360 17 1362 1055 1255 649.789273068392 4.31679 0.498707471657569 -8.65596292972941 4.88767489426571e-18 2.18693637687858e-16
28100-28050 15 1389 1225 973 630.338966114546 4.45583 0.514855676697699 -8.65453006274749 4.94946714775564e-18 2.21296074770019e-16
28070-28030 16 1277 1226 1114 642.255997636944 4.38849 0.507093742665597 -8.65419849454855 4.96387550444336e-18 2.21858946611367e-16
6430-6400 55 2418 3023 3830 1697.32588267336 4.0023 0.462619268862405 -8.65139285729279 5.08746415832671e-18 2.27091402040945e-16
5650-5660 10 1202 1186 1392 673.739655812772 5.1447 0.594746032834178 -8.65025404394478 5.13849131229423e-18 2.29201333682745e-16
12290-12270 12 1175 1304 1366 688.551852323492 4.91064 0.567741086891946 -8.64943386109704 5.17555412857148e-18 2.30770105375586e-16
11400-11360 12 1232 1454 2016 850.780546424942 5.21894 0.603496384791702 -8.64783224517669 5.24869113151664e-18 2.33860160446799e-16
24130-24140 6 1495 1140 1535 732.245200381812 6.00809 0.694829280007639 -8.64685481025353 5.29382552906236e-18 2.35655913982986e-16
29030-29010 100 3503 4414 3836 2147.7008098292 3.46624 0.400935728539275 -8.64536689949486 5.36326834544256e-18 2.38631970509423e-16
29060-29040 100 3519 4473 3817 2157.5659227272 3.47305 0.401724060015681 -8.64535950861219 5.36361552254275e-18 2.38631970509423e-16
23380-23270 16 1277 1153 1379 679.516127320738 4.47103 0.517324430013676 -8.64259925408326 5.49483834948035e-18 2.44158422044072e-16
4650-4570 26 1653 1140 1353 732.427851931616 3.86808 0.447657487154585 -8.64070627170485 5.58665775350269e-18 2.48147921948926e-16
28190-27920 41 2916 1459 2734 1250.94466210211 3.98578 0.461321265822217 -8.63991558527839 5.62545704371144e-18 2.49825809815036e-16
28310-28160 61 2501 1882 2204 1181.99108029271 3.31315 0.383498120543005 -8.6392751847524 5.65707660302519e-18 2.51092871046631e-16
1260-1230 20 1343 1230 1421 714.293967737647 4.21702 0.488126748695711 -8.63918994777131 5.66129835747321e-18 2.51234535678559e-16
25060-24990 11 1283 1194 1794 765.150292461794 5.19121 0.600928266605004 -8.63865483049729 5.68787364715427e-18 2.52367963374073e-16
5650-5640 10 1206 1158 1386 667.827701015276 5.13188 0.594081206145 -8.6383478337246 5.70317543897628e-18 2.53000870569457e-16
2310-2180 32 1846 1371 1243 786.712708233638 3.66696 0.424537639229118 -8.63754835527543 5.74321519806357e-18 2.54684444289547e-16
1270-1280 13 1247 1066 1242 630.306621538684 4.66487 0.54013569481944 -8.63648457662783 5.79692225496018e-18 2.56972653773634e-16
5670-5680 5 1507 1412 1658 808.859047013777 6.41641 0.742950484916055 -8.6363890935592 5.80176709101542e-18 2.57140685395524e-16
3500-3490 5 1378 1918 2037 959.763867924132 6.66401 0.771701882232537 -8.63546670775741 5.84877547056498e-18 2.59129970662185e-16
28210-27920 46 3192 1605 3159 1403.64308581096 3.9859 0.461603259805094 -8.63491481215132 5.87708179207167e-18 2.60242260712507e-16
28180-28190 26 1543 1242 1225 711.301206344181 3.82479 0.443053552134109 -8.63280350213985 5.98662297971785e-18 2.64852413954327e-16
1250-1250 29 1556 1354 1505 790.426613126276 3.81913 0.442425692901992 -8.63225158934687 6.0155886142583e-18 2.65989131151013e-16
24210-24130 7 1443 1033 1218 643.83068959095 5.59777 0.64852251789558 -8.63157107999104 6.05149378749268e-18 2.67479754127524e-16
28000-28010 10 1176 1224 1250 649.819051124628 5.09205 0.590002686335274 -8.63055289844499 6.10561067026887e-18 2.69773974070273e-16
27030-27010 96 3370 3835 4187 2083.59359817803 3.48185 0.403442952670678 -8.6303483171628 6.11654176754086e-18 2.70208009520277e-16
3390-3380 24 1402 1725 1517 838.049447864869 4.18387 0.484923988946777 -8.62788201670895 6.2498499878836e-18 2.75847296814119e-16
28250-27940 28 2577 1271 2894 1189.08128749618 4.47125 0.518297324359936 -8.62681048521105 6.30865817599798e-18 2.78342152761891e-16
2310-2260 25 1434 1455 1320 753.864491636266 3.96815 0.459981685840081 -8.62674775390549 6.31211789260283e-18 2.78444427905216e-16
26470-26440 18 1485 1184 1908 818.728122737857 4.57148 0.529933835302149 -8.62650329601468 6.32561795516295e-18 2.78984437455638e-16
26470-26460 11 1371 1049 1687 729.562268716695 5.12196 0.593754228689643 -8.62638958300275 6.33190740644321e-18 2.79165922726698e-16
28170-28180 27 1562 1257 1246 721.573445308859 3.79023 0.439412321022257 -8.62567013861221 6.37184309123867e-18 2.8077437364228e-16
24250-24190 9 1249 1082 1359 653.710338069737 5.25423 0.609383455531909 -8.62220723282219 6.56757106663625e-18 2.89033564702547e-16
27900-27840 60 2296 2351 2275 1254.83059402766 3.42667 0.397444383612225 -8.6217650835799 6.5929853273243e-18 2.90047353598317e-16
24140-24150 7 1385 1084 1508 701.170642436972 5.72145 0.663637003300286 -8.62135296027939 6.61676112489693e-18 2.90988355860302e-16
28130-28090 23 1459 1153 1323 699.302447218979 3.98043 0.46171610878838 -8.62094855082086 6.64017416749091e-18 2.91965357720726e-16
29360-29390 523 15203 18136 14801 8826.09979963923 3.10663 0.360464917038656 -8.61841144590274 6.78893531429388e-18 2.98344961120894e-16
6390-6370 11 1148 1376 1390 702.374209954844 5.06644 0.587908429541899 -8.61773966510188 6.8288724007769e-18 3.00045964632874e-16
1260-1270 27 1522 1277 1472 763.249317714053 3.87298 0.44943589603379 -8.6174200884142 6.8479524101429e-18 3.00830105346081e-16
29830-29800 272 7868 8223 8256 4462.31665061914 3.06422 0.355591252507585 -8.61724213813322 6.85859955291622e-18 3.0124357506874e-16
29410-29400 1246 35075 43137 37974 21372.7283207571 3.13106 0.363442408814733 -8.61500942018554 6.9935845265939e-18 3.06896054777208e-16
27060-27020 16 1213 1357 1394 712.029014100782 4.53935 0.527005722963295 -8.61348050914346 7.08752816777007e-18 3.10794863824335e-16
28110-28070 17 1365 1145 1013 620.636525195643 4.24956 0.493520435746133 -8.61070285874923 7.2613981245087e-18 3.17904818016433e-16
24190-24160 11 1198 1097 1181 616.121805589004 4.87555 0.566272739052693 -8.60989259600196 7.31290586722342e-18 3.19930121634067e-16
23380-23280 12 1204 1096 1242 629.199019963893 4.77918 0.555104359611268 -8.6095208735014 7.33665647317081e-18 3.20854075156874e-16
4670-4580 13 1419 924 1175 615.101258254372 4.6295 0.537794634359975 -8.60831021160154 7.4145387653048e-18 3.24027699394208e-16
2290-2170 55 2476 1715 1767 1058.47698689294 3.30312 0.383716018856758 -8.6082528032216 7.41825206200865e-18 3.24131898902158e-16
2290-2260 44 1884 1826 1776 989.219002480453 3.5341 0.410555244994879 -8.60810008024955 7.42813944923452e-18 3.24505782469792e-16
28250-27950 25 2391 1194 2696 1107.5467326866 4.53316 0.526617612696515 -8.60806959408971 7.43011470041038e-18 3.24533944361639e-16
4660-4550 14 1418 936 1178 618.449207563115 4.52903 0.526147607166934 -8.60789861335416 7.44120245000703e-18 3.24960042319475e-16
28250-27960 21 2191 1105 2481 1017.80275270524 4.66456 0.541949531391975 -8.6070087876125 7.49917000736886e-18 3.27374273425319e-16
6390-6390 23 1368 1728 1820 891.588288557985 4.3372 0.50393219188009 -8.60671600078688 7.51834083929793e-18 3.28152435999271e-16
29790-29820 153 4858 5371 4443 2675.37535524391 3.15976 0.367320949510135 -8.60216484175206 7.82263285120782e-18 3.40763052290898e-16
23290-23310 23 1376 1322 1286 712.380913328283 4.00759 0.465916484754611 -8.60153066188102 7.86598804536713e-18 3.42529301602749e-16
28220-28100 29 2044 1450 2800 1128.91997115485 4.3436 0.505201469109418 -8.59775970388953 8.12872779285583e-18 3.53591685384295e-16
28130-28030 22 1365 1228 1296 694.207584848003 4.03501 0.469386820814125 -8.59634688013877 8.2293803032976e-18 3.57778543064881e-16
28060-28060 12 1249 1140 994 596.177601587414 4.70061 0.546904527829095 -8.59494221230972 8.33067100172466e-18 3.62053158704498e-16
7400-7380 16 1261 1107 1136 621.549733192559 4.34047 0.505009788401831 -8.59481856120762 8.33964619585569e-18 3.62378650903796e-16
4670-4560 8 1413 957 1196 621.429010497822 5.35224 0.622747934743417 -8.59454611208211 8.35945556341774e-18 3.6317471543677e-16
1300-1290 11 1223 1028 1170 604.463363025964 4.84774 0.564387282387106 -8.5893831607366 8.74374708154342e-18 3.79127319011797e-16
29370-29390 632 18142 21737 17641 10551.2728787774 3.09049 0.359822318125165 -8.58893898297634 8.77761155636705e-18 3.80460401810266e-16
28130-28120 12 1357 1001 962 579.087984694195 4.65838 0.542517760072614 -8.58659963246273 8.95811311288278e-18 3.8793942296147e-16
28120-28070 20 1420 1163 1051 641.200340008026 4.05863 0.472675117148204 -8.58651076721493 8.96504159749704e-18 3.88170545107035e-16
23330-23250 31 1720 1450 2068 942.240867812625 3.97987 0.463589317784038 -8.58490219917007 9.09137375677553e-18 3.93207179492689e-16
5700-5690 4 1760 1587 2036 950.921825019126 6.97362 0.812309803595105 -8.58492482322404 9.08958480701526e-18 3.93207179492689e-16
7410-7380 18 1358 1100 1464 698.752179045674 4.3394 0.505477680324584 -8.58475778821361 9.10280094210367e-18 3.93576324583964e-16
28440-28470 73 2612 2619 2689 1439.41376957852 3.33903 0.389035667075781 -8.58284667254974 9.25536860757302e-18 3.99889308772091e-16
28020-27870 17 1610 935 1329 676.9282700829 4.37706 0.510062448962187 -8.58142002316207 9.3709030504021e-18 4.04666055787893e-16
26520-26480 37 2207 1490 2572 1121.01148531118 3.97527 0.463247313129081 -8.58131822349656 9.37920129399034e-18 4.04941044458611e-16
3630-3560 20 1286 1326 1361 712.78012810494 4.21385 0.491057683600346 -8.58117496118439 9.39089166913302e-18 4.05225174676336e-16
3640-3550 24 1381 1359 1425 747.603909150045 4.01594 0.467995035954048 -8.58115945480344 9.39215787045182e-18 4.05225174676336e-16
28160-28130 15 1325 1039 1438 675.486759196 4.55686 0.531115461934401 -8.57980063291364 9.50377171348694e-18 4.0989574131702e-16
20240-20160 59 2296 2054 2338 1209.83290455344 3.39737 0.396018702705054 -8.57880375611036 9.58648681332791e-18 4.1309797655192e-16
20230-20170 53 2130 1865 2040 1088.66929738621 3.39994 0.396350649887535 -8.57810288359406 9.64506614065149e-18 4.15548840600381e-16
28320-28290 96 3400 4210 3303 1988.64352389597 3.41253 0.397915290234038 -8.57602107690495 9.82115582508343e-18 4.22389364235941e-16
28430-28480 24 1373 1437 1525 780.602496657092 4.07947 0.475759497089446 -8.5746531659983 9.93858404982646e-18 4.26912770547486e-16
6410-6400 37 1748 2192 2474 1169.64678895692 4.03763 0.470943468846917 -8.57349262122941 1.00392966503725e-17 4.31011162423731e-16
2300-2170 45 2251 1520 1520 935.009463557377 3.41734 0.398630729185056 -8.57270663386759 1.0108076375574e-17 4.33658701833969e-16
28910-28870 70 2534 2741 2624 1436.97483285784 3.39899 0.396518778317519 -8.57207083855421 1.01640532482798e-17 4.35983542596236e-16
28020-28010 8 1190 1188 1264 646.427005580723 5.4092 0.63126787256433 -8.56878729299977 1.04580502249181e-17 4.47806880584148e-16
24160-24130 5 1589 1223 1723 797.234929787825 6.39554 0.746440649145477 -8.56804685677024 1.05254971250666e-17 4.50536718727032e-16
28910-28860 84 2910 3221 2941 1652.44957419364 3.33557 0.389316442768446 -8.56775684300536 1.05520315416222e-17 4.515140247316e-16
6520-6520 44 1919 1838 1591 960.828797067096 3.49093 0.407449238050408 -8.56776140094416 1.05516140090168e-17 4.515140247316e-16
3490-3490 5 1341 1786 1996 921.399345054127 6.60494 0.77099326767906 -8.56679777857487 1.06402508464496e-17 4.5520900564782e-16
28180-28120 16 1397 1110 1754 760.992121225071 4.63677 0.541275747554772 -8.56636896841984 1.06799299440904e-17 4.56826417648841e-16
11400-11370 12 1187 1432 1957 828.727061797344 5.18069 0.604889001908327 -8.56468936406589 1.08367599009283e-17 4.63128596999564e-16
29050-29010 120 3957 4911 4314 2412.48912271262 3.36798 0.393319970857378 -8.5629429305947 1.10022401263211e-17 4.69953654040208e-16
6420-6400 41 1852 2334 2615 1241.37659762279 3.97413 0.464163769345487 -8.56190557008947 1.11017113659669e-17 4.73870546105698e-16
28430-28450 217 6415 6957 7122 3758.73466820368 3.1456 0.367423445826514 -8.56123099115307 1.11668716015751e-17 4.7640175209945e-16
28030-28030 9 1175 1363 1128 651.952841298302 5.25025 0.613289954113191 -8.56080213469172 1.12084926318486e-17 4.77926598673994e-16
29060-29030 112 3768 4832 4182 2339.73895341001 3.42508 0.400360143728521 -8.55500175687629 1.17866937622234e-17 5.01528754695135e-16
12320-12280 13 1149 1247 1319 665.516389197567 4.74413 0.554640469354767 -8.55353197690211 1.19378204859708e-17 5.07782085578616e-16
29830-29840 82 2829 2615 2756 1488.47728363963 3.2156 0.375990550912047 -8.55233494412555 1.20623141779126e-17 5.12719826712917e-16
2280-2160 55 2465 1639 1946 1076.98169223104 3.32892 0.389302944203195 -8.55097053228374 1.22057786021123e-17 5.18637142034247e-16
3390-3390 31 1543 1900 1678 927.132721582915 3.95597 0.462633456675771 -8.55097252929476 1.22055673959278e-17 5.18637142034247e-16
27020-27010 99 3341 3803 3971 2033.51898087009 3.39992 0.397624112904046 -8.55059556598792 1.22454994518514e-17 5.20053120460928e-16
23300-23240 29 1606 1414 1930 891.084093978149 3.99585 0.467341397560881 -8.55016732167986 1.22910201907328e-17 5.21623026535502e-16
24200-24120 9 1320 945 1110 589.786953935372 5.1047 0.597062051918913 -8.5496921105565 1.23417288059184e-17 5.23410765785896e-16
5690-5690 4 1701 1590 1963 928.909237753039 6.93972 0.811982336795368 -8.54663901155364 1.26724772916274e-17 5.3697090669747e-16
29820-29850 14 1222 1196 1025 610.191964482601 4.50907 0.527619619347223 -8.54606322632138 1.27358264767649e-17 5.39561462889785e-16
27970-27980 17 1223 1207 1211 650.220625934956 4.31758 0.505233275705609 -8.54571046698282 1.27747921264937e-17 5.41024314092671e-16
24190-24130 7 1356 1024 1156 617.627398985541 5.53735 0.648163432500998 -8.54314271533405 1.30619918540403e-17 5.52228592686529e-16
29020-29060 45 1936 2341 1900 1119.29260590976 3.68385 0.431344298996698 -8.54040472650749 1.3375253037729e-17 5.64787195403231e-16
1250-1260 27 1463 1297 1434 751.22876340934 3.84951 0.450779920317039 -8.53966604774701 1.34610297544286e-17 5.68212477686981e-16
29380-29390 883 24823 29992 24315 14530.2472596229 3.06883 0.359383310429917 -8.53916131485636 1.35199522034208e-17 5.70600938304575e-16
3520-3480 8 1144 1525 1308 712.443628481011 5.55048 0.650200384464136 -8.53656110530947 1.3827556925934e-17 5.83078718305391e-16
27920-27930 40 1758 1653 1767 933.903124271759 3.5901 0.420571407015385 -8.53623184664577 1.38669975606611e-17 5.84337739814735e-16
1290-1290 11 1201 1010 1179 599.608143258892 4.83595 0.566548950389128 -8.5357998031017 1.39189188497039e-17 5.86424320007589e-16
29340-29310 929 26727 25626 19526 13077.7439010384 2.83392 0.332010399369568 -8.53563873210546 1.39383247789479e-17 5.87140496590781e-16
29010-29050 45 1949 2394 1901 1131.44463903903 3.69984 0.433465472465341 -8.53548698080599 1.39566322909235e-17 5.87708677334937e-16
11410-11350 8 1201 1368 2024 828.979083516302 5.77052 0.676185171766669 -8.53392968962757 1.41458829329695e-17 5.95164171376285e-16
12330-12220 13 1204 1289 1796 773.505363899882 4.9636 0.581660738855113 -8.53348869107016 1.41999340902866e-17 5.97335240546192e-16
28310-28310 153 5265 6518 4513 2965.78504272824 3.3137 0.388377390045152 -8.53217118952626 1.43626310443913e-17 6.03970922257931e-16
23940-23940 54 2240 2142 2775 1299.73605642766 3.63523 0.426228783053948 -8.52882039366251 1.47847522797205e-17 6.20544879757624e-16
6500-6520 21 1370 1309 1086 669.178123365534 4.04952 0.474829478940942 -8.52837326030984 1.48419984416385e-17 6.22733283660276e-16
20260-20170 25 1427 1309 1601 779.311045256473 4.017 0.471266646149846 -8.52384281337343 1.54345056874611e-17 6.46370278617115e-16
28180-28110 23 1526 1259 1932 846.681074894777 4.2615 0.499986116892002 -8.52323379956264 1.55159137620026e-17 6.49556445355075e-16
29390-29390 1021 28412 34208 27846 16617.6542123926 3.05236 0.358171355483687 -8.52207246080564 1.56723282719933e-17 6.55654407068763e-16
28250-28120 33 2141 1432 2695 1121.70115204775 4.14452 0.486483695873924 -8.51934179011389 1.60462643476268e-17 6.70377039661043e-16
28920-28830 123 3887 4225 4274 2266.00698848977 3.23772 0.380094411707054 -8.51820898226925 1.62039615063348e-17 6.76040028640704e-16
23300-23230 29 1588 1395 1893 877.734560894494 3.97361 0.466510262604806 -8.51773437411142 1.62704849546216e-17 6.78583278034755e-16
23370-23290 25 1395 1307 1274 711.201519711557 3.88228 0.455812551522239 -8.5172741595873 1.63352482454532e-17 6.80818645218349e-16
29870-29820 4 1693 1540 1754 877.89619270979 6.85803 0.805223521252157 -8.51693262365427 1.63834749639359e-17 6.82478763489156e-16
28910-28840 131 4060 4345 4165 2297.73621780853 3.16432 0.371624682245157 -8.51483130368292 1.66832991855769e-17 6.94375424584135e-16
7410-7390 17 1276 1067 1325 653.2078774783 4.32437 0.507945478664926 -8.5134435140404 1.68842761800134e-17 7.02380705445861e-16
23380-23260 18 1291 1112 1408 680.582813817915 4.30071 0.505175211213897 -8.51330833015427 1.690398046792e-17 7.03080479560917e-16
28180-28130 12 1292 1016 1560 688.023635357757 4.90966 0.576716568773605 -8.51312610416623 1.69305774846691e-17 7.03946627673597e-16
24170-24140 11 1227 968 1059 572.191725735394 4.76776 0.560124798604523 -8.51195793278566 1.71020628929419e-17 7.10350142630386e-16
28200-27920 48 3170 1592 3139 1395.39891749989 3.9145 0.459926794933129 -8.51113314671908 1.7224171072463e-17 7.15178430439674e-16
25090-25020 9 1204 1097 1539 684.835170896544 5.32185 0.625624493685422 -8.5064526840742 1.79335742451503e-17 7.42989778294193e-16
6440-6410 51 2205 2790 3555 1566.71996051767 3.99556 0.469741598948725 -8.50587106329083 1.80237183718997e-17 7.46470858751566e-16
29000-29030 31 1516 1892 1797 944.695286348365 3.9836 0.468353514813029 -8.50553210160377 1.80764593518985e-17 7.48273991763188e-16
28150-28160 29 1595 1253 1203 718.518650586104 3.67834 0.432655912031734 -8.50176304399764 1.8673267981273e-17 7.71464128764542e-16
23930-23920 68 2585 2586 3247 1533.81751326942 3.53899 0.416297401955079 -8.50110626863222 1.87792355154601e-17 7.75391359909463e-16
1330-1260 23 1432 1180 1092 655.963911853043 3.88622 0.457232526300807 -8.49944285644831 1.90502807548506e-17 7.86316538471366e-16
29340-29380 273 9467 9664 6275 4584.96091085138 3.09943 0.364692334007544 -8.49874361056232 1.91653686389662e-17 7.90665467807039e-16
24220-24180 11 1176 1040 1309 626.81480806674 4.90061 0.576727652833263 -8.49727249890272 1.9409741368534e-17 7.9966495102096e-16
28190-28130 12 1326 996 1611 698.955404422288 4.93268 0.58059282520756 -8.49593533561162 1.96345291997241e-17 8.08652826289009e-16
20250-20150 53 2105 1889 2195 1119.5598588081 3.44152 0.405140918947182 -8.49463498261847 1.98555918460687e-17 8.16654130803423e-16
28920-28850 109 3501 3885 3562 1999.49063886134 3.23131 0.380408601242362 -8.49430280660055 1.99124551079545e-17 8.18854811730738e-16
4660-4580 21 1502 998 1234 657.551400229906 4.02394 0.473840442811833 -8.49217460260296 2.02806013770192e-17 8.33431911584431e-16
28190-28120 16 1418 1071 1803 766.050302209544 4.64647 0.547152420271772 -8.49210263922561 2.02931666038181e-17 8.33807790010889e-16
27370-27360 913 25022 23054 27855 13940.5386301038 2.9564 0.34825339614006 -8.48921406466124 2.08039208576127e-17 8.53786891006375e-16
28100-28060 14 1351 1181 893 600.423074311898 4.48571 0.528544971163599 -8.48691117743362 2.12201833877005e-17 8.70138115009541e-16
29820-29810 240 6803 7172 6574 3764.17860509939 2.99668 0.353126635254766 -8.4861264516498 2.13638966968672e-17 8.75883852827235e-16
25070-24990 9 1226 1134 1773 740.214777086615 5.43493 0.640570986978703 -8.48451625027018 2.16617997262161e-17 8.87500636893058e-16
28210-28110 9 1320 1050 1830 748.758990810974 5.45169 0.642584723245856 -8.48400364101207 2.17574947483385e-17 8.91271617672995e-16
28320-28300 91 3256 4119 3073 1903.05471194981 3.42666 0.403902776712262 -8.48386166620698 2.17840725961377e-17 8.92210499097462e-16
28420-28450 94 3121 3619 3376 1848.83156291346 3.3353 0.393420357969473 -8.47769621735277 2.29696768744276e-17 9.38877362157872e-16
26500-26480 31 1894 1334 2262 982.654780541141 4.04179 0.476768593087591 -8.47747166610332 2.30140384824126e-17 9.40533004661856e-16
29840-29820 129 3940 3639 3630 2041.55394339146 3.01018 0.355098080796583 -8.47703920677412 2.30997120212221e-17 9.43876137085618e-16
4670-4550 8 1369 908 1129 592.836043135884 5.28375 0.623395154778623 -8.47576353723846 2.33542693783312e-17 9.5363853124152e-16
7400-7370 16 1208 1071 1145 608.806585992372 4.31004 0.508518335366984 -8.47567534463949 2.33719699704495e-17 9.5420155738578e-16
28240-28290 19 1242 1244 1442 705.846762999362 4.27478 0.504483961215555 -8.47356380142055 2.37997392943476e-17 9.71015827057893e-16
26510-26480 31 1896 1331 2264 982.757702463663 4.04195 0.47708663148297 -8.4721462014964 2.40912496580384e-17 9.82416268240414e-16
27930-27940 22 1358 1110 1249 661.667486504938 3.96438 0.467955746927497 -8.47169133283 2.41855316857992e-17 9.85766542886821e-16
28260-28130 38 2061 1399 2196 1010.72372304268 3.78314 0.446582407840418 -8.47131678653592 2.42634382606385e-17 9.88664151062673e-16
6430-6410 53 2229 2844 3566 1583.83337057065 3.9549 0.466917794673829 -8.47022213825801 2.44925498822788e-17 9.97779927131773e-16
29070-29040 114 3641 4257 3917 2162.11823764905 3.28109 0.387447578032526 -8.46847486208023 2.4862687699574e-17 1.01252039860384e-15
3640-3570 27 1403 1398 1451 765.098662842184 3.87643 0.457747733466735 -8.46849373609978 2.48586601496542e-17 1.01252039860384e-15
28190-28100 22 1566 1214 2061 868.146147522606 4.36345 0.51527413731076 -8.46821934267486 2.49172766925596e-17 1.0144047518008e-15
28050-28060 12 1185 1095 967 573.188849498365 4.6431 0.548390975106038 -8.46677403860961 2.52282839030788e-17 1.02658094862518e-15
29420-29420 1099 29972 37082 32344 18306.5364609881 3.08712 0.364616342769015 -8.46677076263901 2.52289931736471e-17 1.02658094862518e-15
23910-23910 69 2545 2547 3078 1488.64259689059 3.47291 0.41019975139119 -8.46639049013747 2.53114586569516e-17 1.02976471308955e-15
27030-27000 109 3575 4071 4444 2215.80287459695 3.38448 0.399763671148529 -8.46620688333661 2.53513705732831e-17 1.03121646621968e-15
29350-29310 953 26970 25838 19690 13199.8178864104 2.80942 0.331841411886708 -8.46616677470631 2.53600975313716e-17 1.03139943768618e-15
28120-28080 19 1350 1124 997 612.649317134246 4.06707 0.480400884459391 -8.46598977357877 2.53986453905724e-17 1.03279496700821e-15
29870-29830 4 1649 1473 1796 866.918170256175 6.83981 0.808689534042773 -8.45789821762555 2.72239567815904e-17 1.10462416154935e-15
24160-24160 8 1238 1000 1381 640.137505011501 5.39507 0.637924458110041 -8.45722456239154 2.73816312373416e-17 1.11065233280499e-15
28160-28100 34 1732 1416 1976 921.623307189593 3.811 0.450662146500046 -8.45645183774646 2.75636033402897e-17 1.11766172753006e-15
20220-20170 46 1887 1671 1669 940.750933714438 3.39342 0.401300736374181 -8.45606021433652 2.76562833860185e-17 1.12123335464869e-15
24170-24130 8 1254 996 1010 570.06234888108 5.22663 0.61810984047958 -8.45582546824393 2.77119847708821e-17 1.12330486515429e-15
29070-29010 141 4346 5050 5038 2647.89684546052 3.26636 0.386365630503818 -8.4540665852803 2.81328750487868e-17 1.13922963498656e-15
23340-23340 10 1145 1275 1021 610.858972082173 5.00201 0.591726707653773 -8.45324280632922 2.83321629277648e-17 1.14672854396264e-15
20250-20140 52 2047 1857 2124 1090.78673959161 3.43112 0.405909844986653 -8.45292172386702 2.84102155650747e-17 1.14969689167184e-15
23360-23250 32 1649 1411 1932 898.974320839429 3.86374 0.45709311082078 -8.45284616433039 2.84286143105731e-17 1.15025059750074e-15
29070-29050 101 3291 3844 3472 1939.05831001722 3.29926 0.390358788703833 -8.45187551294556 2.8666015931794e-17 1.15947141289364e-15
27020-27000 111 3572 4064 4255 2178.81217558736 3.33232 0.394317112946374 -8.45086690988713 2.89147717816532e-17 1.16895142098018e-15
6380-6380 22 1274 1610 1622 816.748936917454 4.27377 0.505735378791573 -8.45060178704137 2.8980512797579e-17 1.1714149968208e-15
24230-24130 4 1807 1312 1663 833.340925809518 6.78283 0.802685064051369 -8.45017653062143 2.90862693135722e-17 1.1754949460333e-15
11390-11360 18 1281 1447 2076 871.855297235284 4.66329 0.552065131801214 -8.44700055154512 2.98882316840767e-17 1.20584320035058e-15
4670-4590 13 1315 886 1116 581.510464670596 4.54731 0.538488489062904 -8.44458863087619 3.05117995578707e-17 1.23025250460656e-15
28080-28080 18 1338 1244 964 626.763739585104 4.17999 0.49499878353731 -8.44444937462033 3.05481916065661e-17 1.2315162619256e-15
23300-23210 24 1527 1257 1958 852.092006561277 4.20836 0.49842927727411 -8.44325268379545 3.0862694889842e-17 1.24378394265327e-15
26490-26430 24 1598 1229 2044 873.582798342666 4.24497 0.502888803013962 -8.44117877444908 3.14153229034701e-17 1.26501004471412e-15
5710-5670 3 2188 1933 2572 1181.2200387394 7.7031 0.912653112954161 -8.44034184869701 3.16410902735147e-17 1.27368052098035e-15
6400-6400 28 1439 1778 2017 952.496102309357 4.14544 0.491149947970293 -8.44027877171214 3.16581705085676e-17 1.27415777704111e-15
28130-28070 22 1369 1139 1076 635.375130523887 3.90471 0.462755508985358 -8.43796350577892 3.22914410727629e-17 1.29814573697145e-15
4680-4570 9 1368 861 1153 589.007843049847 5.10286 0.604865160515529 -8.43635361320655 3.27391275111699e-17 1.31527597773791e-15
28210-28100 8 1326 1053 1912 765.393897763294 5.65475 0.670375733419866 -8.43519567029502 3.30649140625663e-17 1.32748962550549e-15
23310-23330 9 1148 1093 1016 575.055400340848 5.06759 0.600800090353392 -8.4347435432385 3.31929860804022e-17 1.33241213166952e-15
26530-26430 41 2451 1601 3129 1287.29446589581 4.02779 0.477575421993039 -8.43383770149952 3.34510540242968e-17 1.34210867337917e-15
23300-23220 29 1606 1367 1996 894.878658157901 4.00211 0.474550912731228 -8.43347451240579 3.35550790373683e-17 1.34606089179853e-15
29070-29030 127 3940 4580 4392 2366.49841841935 3.25473 0.385969629648563 -8.43261057199939 3.38038139585676e-17 1.35559296624148e-15
20250-20160 48 1948 1750 2047 1038.7927660947 3.4775 0.412415660235088 -8.43202215209902 3.39742648533501e-17 1.36198047722999e-15
28220-28120 31 1947 1386 2542 1054.23099908069 4.1452 0.491608483889353 -8.43190497846106 3.40083082886814e-17 1.3631211804932e-15
28090-28040 7 1332 1115 944 590.569969901026 5.47233 0.649025879497568 -8.4316128748105 3.40933221825124e-17 1.36630417137571e-15
28100-28030 15 1238 1105 945 580.359886640234 4.33468 0.514260715316032 -8.42894672547057 3.48790320168848e-17 1.39618595599642e-15
7400-7390 15 1183 1075 1024 581.983488419144 4.33865 0.514944262487998 -8.42547726346711 3.59282747518999e-17 1.4365361120842e-15
27080-27010 43 1772 1958 2016 1043.92349435838 3.6479 0.4330067425404 -8.42458644902348 3.62026626018483e-17 1.44608470454114e-15
26460-26450 13 1230 1013 1488 665.258983677259 4.74368 0.563172470730494 -8.42313714569078 3.6653499502414e-17 1.46289508675164e-15
11410-11360 12 1137 1353 1915 798.386302506016 5.12636 0.608620897816527 -8.4229121194848 3.67239936769487e-17 1.46536281155578e-15
28090-28050 8 1313 1100 891 575.377983127255 5.24025 0.6221434669048 -8.42290143030958 3.67273456104391e-17 1.46536281155578e-15
14070-13950 5 1458 1153 1541 729.923662936252 6.26773 0.744164488612937 -8.42250636686051 3.68514423473776e-17 1.47007359127953e-15
3530-3470 7 1095 1523 1470 735.653616745753 5.7909 0.687556375678208 -8.42244165675801 3.68718083739342e-17 1.47064549314705e-15
28110-28080 17 1280 1111 961 591.893022317027 4.17988 0.496280669742131 -8.42240532978239 3.68832463252746e-17 1.47086116669198e-15
28040-28040 12 1163 1156 955 579.316533221911 4.6586 0.553342054350356 -8.4190222935008 3.79639165693892e-17 1.51222624323983e-15
1330-1250 26 1487 1201 1108 672.851927678144 3.74273 0.444604877518948 -8.41810316317193 3.82628784945143e-17 1.5231398403678e-15
28250-28110 34 2119 1390 2606 1093.98892653677 4.06384 0.482762593669176 -8.41787492500357 3.83374758533726e-17 1.52586031709558e-15
24230-24120 5 1547 1081 1415 704.706520885182 6.21694 0.738614293890493 -8.4170288404174 3.86152638901396e-17 1.53666572810265e-15
24080-24090 21 1414 1365 2163 894.070737509862 4.47464 0.531646108773062 -8.41657798002119 3.87641011598462e-17 1.54233695086221e-15
28420-28440 153 4593 5303 5151 2760.96091597055 3.20682 0.381027654773678 -8.41624763499737 3.88735131760855e-17 1.54643793673692e-15
28210-28210 23 1399 1180 1059 644.843983744222 3.86098 0.458805924163835 -8.41528433001903 3.91943072052937e-17 1.55869107012293e-15
2250-2180 23 1330 1171 1345 688.408289995768 3.95716 0.470324069265586 -8.41368659943935 3.97321407750757e-17 1.57856375395807e-15
12330-12230 19 1235 1396 1760 795.156318454908 4.44942 0.528928265697141 -8.41214014043588 4.02596463283664e-17 1.59871173556533e-15
11400-11380 11 1102 1337 1793 766.124107875863 5.19298 0.617336059821011 -8.41190950394047 4.03389074112799e-17 1.6015984337789e-15
28830-28860 48 2024 2440 1799 1133.19135376069 3.60658 0.428776447178473 -8.41133805137189 4.05359579402678e-17 1.60889822712341e-15
20210-20150 67 2360 2177 2147 1210.61568414584 3.20872 0.381691478814451 -8.40657245349296 4.22166569618259e-17 1.67206892113225e-15
5680-5690 4 1582 1464 1816 859.422518669876 6.82722 0.812406111629988 -8.40369866442469 4.32631959498406e-17 1.71074095800424e-15
29340-29250 276 8584 7951 10991 5044.06993376865 3.22583 0.383886247598872 -8.40308525446936 4.34898718858831e-17 1.7191468821872e-15
29350-29250 280 8674 8039 11082 5093.85463222384 3.21901 0.383248529456913 -8.3992629665551 4.49289653181375e-17 1.77430856737831e-15
25040-24990 19 1270 1149 1523 707.430727987422 4.2781 0.509408897908579 -8.39817070691781 4.5348761846782e-17 1.79059699946063e-15
28910-28830 140 4174 4423 4414 2382.71528967016 3.11921 0.371443817321241 -8.39754074400241 4.5592637079273e-17 1.79964372730176e-15
23350-23340 10 1127 1221 985 591.040656244512 4.95394 0.590035639346146 -8.39599873267909 4.61950624589557e-17 1.82194850237336e-15
3630-3570 24 1301 1349 1360 721.63868433187 3.96384 0.472172505648585 -8.39488831542746 4.66337308505021e-17 1.83865507932535e-15
24190-24120 10 1225 895 1027 551.203314122489 4.85243 0.578042111142567 -8.39458778221151 4.67531608155505e-17 1.84217272532342e-15
5720-5660 3 2176 1849 2852 1217.55484011931 7.74688 0.922857797029106 -8.39445067053247 4.68077482842259e-17 1.84402568224429e-15
29400-29400 1318 34984 42756 37804 21299.5632983379 3.04169 0.362349105243288 -8.39436572045621 4.68416004958307e-17 1.84506129188188e-15
1260-1280 17 1208 1040 1208 615.696159422501 4.23757 0.504924752166698 -8.39247143125113 4.76027704695353e-17 1.87443786159981e-15
5730-5660 3 2181 1840 2871 1220.22915516039 7.75006 0.923506057188877 -8.3919931926636 4.77968588956695e-17 1.88147289990234e-15
29350-29380 381 11782 12335 8475 5919.13488568649 2.98245 0.35550648662461 -8.38931211833341 4.88994879966802e-17 1.92208480626951e-15
28200-28120 8 1292 993 1709 709.893501431224 5.54541 0.661040279652705 -8.38891703132152 4.90640800227201e-17 1.92824364380622e-15
24120-24130 9 1217 905 1160 577.000439141328 5.07262 0.604695055943328 -8.38873189571327 4.91413948518285e-17 1.93065996503964e-15
28410-28420 197 5676 6504 6283 3391.61466613101 3.13648 0.373897726824937 -8.38859534380886 4.91984975419417e-17 1.93259210049638e-15
12330-12210 14 1172 1223 1755 749.051499284676 4.8086 0.573406309385419 -8.38602614666317 5.02851554011962e-17 1.97464162247567e-15
24230-24200 9 1103 1078 1321 624.599716237862 5.18781 0.618675000157075 -8.38535503593784 5.05728838460095e-17 1.98530111011715e-15
11390-11370 18 1245 1425 2016 850.90415113661 4.62772 0.552168204804753 -8.38100102333165 5.24794440600963e-17 2.05551371877524e-15
29510-29680 19 1247 1217 1038 623.440384854127 4.09255 0.488406980257823 -8.37938200260429 5.32063262845602e-17 2.08298070216339e-15
3400-3370 29 1409 1492 1439 782.794981186195 3.80469 0.45406024277354 -8.3792613180055 5.32609053210383e-17 2.08478278717636e-15
25080-25020 12 1139 1060 1438 650.82660837095 4.82844 0.576267623894668 -8.37882329949303 5.34594614379476e-17 2.09221906053498e-15
24120-24100 18 1224 1149 1485 692.845800733614 4.32683 0.516500013111008 -8.37721767205592 5.41935639861882e-17 2.11890927583637e-15
28140-28100 27 1435 1170 1277 692.719022515371 3.7298 0.445245749532583 -8.37695123288335 5.43163397038179e-17 2.1233692799201e-15
23360-23340 11 1110 1208 995 588.678531653639 4.80902 0.574080355208189 -8.37690301142963 5.43385895493028e-17 2.12389866225728e-15
12280-12260 8 1081 1183 1328 642.141243617937 5.39944 0.644658376021734 -8.37565701938997 5.49166297273806e-17 2.14546068779087e-15
29420-29410 1266 33651 41730 36704 20667.3834428517 3.05688 0.364973996746992 -8.37561888251942 5.49344174957171e-17 2.1458118982684e-15
25060-24980 10 1190 1065 1707 709.78825409529 5.22061 0.623328760073534 -8.37537114232608 5.50501067156274e-17 2.1496423275432e-15
28020-27950 29 1634 1154 1621 785.977941327961 3.81089 0.455234071675854 -8.37128067703013 5.69953723827324e-17 2.22240037230632e-15
27980-28000 18 1186 1285 1116 642.031744445673 4.21507 0.503526621837975 -8.37110489460846 5.70804698941624e-17 2.22536277600964e-15
29070-29070 142 4275 5048 4770 2586.19192095468 3.22059 0.384746403450826 -8.37068473171708 5.72843817938992e-17 2.23295563930801e-15
28220-28130 33 1931 1381 2437 1031.96497837088 4.02182 0.480561425120011 -8.36900921060833 5.81047091415377e-17 2.26348513894137e-15
24240-24130 4 1758 1243 1565 794.23740700299 6.71331 0.802353959743727 -8.36701910078087 5.90941213951481e-17 2.29982401693876e-15
28010-27840 20 1379 970 1241 635.241021794171 4.04482 0.483461764145339 -8.36637848987102 5.9416131885581e-17 2.3116183044762e-15
29360-29310 1115 29825 28576 22646 14804.3536233923 2.74547 0.328169824940296 -8.36599312150886 5.96106747775908e-17 2.31844745137611e-15
11420-11350 7 1130 1325 1929 791.608265756436 5.89732 0.705068352882055 -8.36418755640196 6.0530565720264e-17 2.3527242149174e-15
20220-20120 54 2015 1883 1887 1046.63742544461 3.31342 0.396219660651484 -8.36257605577 6.13634010829866e-17 2.38319620393939e-15
3630-3550 25 1317 1305 1349 714.072025660835 3.88813 0.46503329469554 -8.36097778052515 6.2200561842358e-17 2.41417167931083e-15
20220-20130 56 2067 1895 1898 1059.78670882897 3.27781 0.392167407416001 -8.35819194255061 6.36867677545588e-17 2.46949745128285e-15
28170-28120 16 1268 1042 1572 694.349390992557 4.50265 0.538837930120897 -8.35622570775847 6.47567551829185e-17 2.5097898986745e-15
29420-29400 1392 36600 44974 40146 22452.9416736332 3.03885 0.363714497425263 -8.35505013929963 6.54049255374736e-17 2.53370329314871e-15
29000-29040 21 1215 1447 1348 723.711154285001 4.16448 0.498489284432624 -8.35420457882623 6.58750923852868e-17 2.55151169726522e-15
12270-12230 11 1080 1207 1581 697.289907241798 5.05584 0.605194612931908 -8.35407242957 6.59488734432515e-17 2.55396384311458e-15
28140-28160 21 1399 1089 978 610.62982916782 3.91489 0.468657528366761 -8.35341829311758 6.63152902347474e-17 2.56693111775348e-15
4650-4560 26 1550 1046 1267 683.11008081401 3.76514 0.450751398514903 -8.35303600848011 6.65303571041092e-17 2.57443877000399e-15
11410-11370 12 1098 1347 1868 782.558247748054 5.09718 0.610228316464996 -8.35290275833408 6.66054829379375e-17 2.57693697383883e-15
28120-28120 8 1338 1008 862 555.86710890719 5.19018 0.621460977104988 -8.35157965608169 6.73559966454684e-17 2.60432153231343e-15
24240-24200 7 1136 1094 1300 627.083620853239 5.5591 0.66570868527979 -8.35064729059433 6.78898730187736e-17 2.62413187629253e-15
29420-29430 815 21932 27680 23762 13524.5809579562 3.08145 0.369019068380581 -8.3503685390504 6.8050296152226e-17 2.62991588991155e-15
23290-23240 29 1496 1351 1800 838.165653272616 3.90559 0.467740216284301 -8.34990862448325 6.83157973173953e-17 2.63934019482265e-15
2240-2180 23 1307 1145 1314 674.164961437153 3.92634 0.470280819163797 -8.34893219230841 6.88828671651211e-17 2.65956346663066e-15
28180-27910 39 2678 1308 2547 1150.59284845725 3.93625 0.471491098952492 -8.34850696197396 6.91312713647232e-17 2.66830953546204e-15
24180-24140 11 1127 944 1068 554.967892570052 4.72299 0.565844592342882 -8.34679235765278 7.01418755664935e-17 2.70517604503355e-15
29060-29010 139 4238 5329 4771 2632.65827039512 3.27907 0.392959851231892 -8.34453350624829 7.14955344446505e-17 2.7556399107958e-15
28140-28110 23 1356 1064 1159 635.879485355818 3.84026 0.46023890153433 -8.34406733101289 7.17780892493122e-17 2.76609325166977e-15
23290-23230 29 1488 1333 1757 825.287542458857 3.88275 0.465356324076114 -8.34361062770823 7.20559708532869e-17 2.77636322830108e-15
23890-23940 5 1268 1324 1500 727.210082093391 6.26216 0.750625662890014 -8.34259056301845 7.26804672565812e-17 2.7995409481069e-15
29060-29020 126 3916 4992 4391 2440.64146465139 3.31256 0.397087792589573 -8.34212648858213 7.29663431374859e-17 2.81010865701716e-15
26460-26440 14 1246 1022 1625 696.349686589534 4.70214 0.563759167852225 -8.34068516801651 7.38613043809604e-17 2.8409869542993e-15
27920-27830 38 1737 1518 2033 955.275377042995 3.69957 0.443595297725031 -8.33996163895682 7.43146387664798e-17 2.85752263605638e-15
2280-2150 38 2053 1221 1546 850.218172839188 3.52732 0.422969445123371 -8.33941826647208 7.46568974008884e-17 2.87023055157303e-15
25070-25020 17 1183 1172 1530 699.380357551782 4.42435 0.53066065282791 -8.33742995156302 7.59225976434348e-17 2.91705192858162e-15
2220-2180 15 1122 1061 1123 589.649648120536 4.35771 0.522679963647567 -8.33724989621886 7.60382548734151e-17 2.92103548989936e-15
15180-15160 10 1047 1251 1122 611.682396187785 5.00385 0.600215801683198 -8.33674511363546 7.63634254447867e-17 2.93300578702957e-15
29510-29690 17 1186 1182 1007 600.75722054268 4.20152 0.503983291753789 -8.33662920917709 7.64382820897561e-17 2.93501583177101e-15
6380-6390 21 1207 1461 1514 757.268564990336 4.23104 0.507527188782258 -8.33657683908976 7.64721289295159e-17 2.93539121400378e-15
29410-29390 1423 37159 45376 40224 22644.4617364374 3.01853 0.362099246854833 -8.33620381072387 7.67136454985327e-17 2.94373527744597e-15
28140-28040 22 1286 1138 1369 679.798368343427 4.00407 0.480398907980438 -8.33488708366776 7.75721873870488e-17 2.97340545835515e-15
28130-28080 21 1297 1116 1031 611.318981940709 3.91636 0.469973304777415 -8.33315310361105 7.87172594071569e-17 3.01256250622096e-15
6380-6370 13 1055 1305 1232 646.232287737265 4.70113 0.564192200920607 -8.3324924610355 7.91579008485612e-17 3.02752593054151e-15
1280-1290 11 1123 936 1092 557.502354441848 4.72963 0.567653808186626 -8.33188926818559 7.95623478641405e-17 3.04251757317592e-15
1320-1280 8 1161 948 1060 557.192438496073 5.19325 0.623307267824585 -8.3317648616622 7.96460168679618e-17 3.0452396720613e-15
29360-29360 1405 37539 39659 30306 19685.1376968819 2.82677 0.339289668688418 -8.33144307833062 7.98628333773095e-17 3.05305097145649e-15
24210-24120 8 1248 880 1061 556.964474096085 5.19283 0.623292585929088 -8.33128903130075 7.99668356638419e-17 3.05654775921883e-15
28450-28470 106 3264 3428 3420 1849.09736255705 3.1561 0.378855058423063 -8.33063535250474 8.04096439137508e-17 3.07299149810716e-15
1320-1240 29 1495 1246 1151 692.75530666581 3.6242 0.435169359808248 -8.32825104010979 8.20453916616949e-17 3.13304978564204e-15
28830-28870 35 1590 1867 1476 891.137726037035 3.71839 0.446507137201563 -8.32772393671003 8.24114141459133e-17 3.14653436111054e-15
11390-11380 15 1147 1322 1841 781.526558234696 4.76982 0.572805215126051 -8.32712390210189 8.28300405288443e-17 3.16202286037637e-15
25040-24980 14 1172 1030 1454 654.212211232596 4.61085 0.553757621045937 -8.32647896244962 8.32823343115166e-17 3.1777969424663e-15
20270-20160 25 1379 1149 1429 708.745994303945 3.87717 0.465649224260475 -8.32636923028946 8.33595311457741e-17 3.18024500030082e-15
27850-27890 16 1232 1139 914 580.612357364514 4.24061 0.509381481722606 -8.32502727090305 8.43093302966344e-17 3.21296271094044e-15
24180-24130 8 1156 959 1016 550.072876021782 5.17455 0.621680871832417 -8.32347503012106 8.54212776413458e-17 3.25228913447496e-15
11420-11360 10 1064 1308 1814 758.56000992998 5.31723 0.638832796796973 -8.32335602870996 8.55071186969745e-17 3.25504928095417e-15
27880-27900 28 1551 1604 1127 763.694716202706 3.82024 0.459007424832419 -8.32281922103045 8.58954007234848e-17 3.26829989720081e-15
7400-7360 14 1146 958 1122 572.677445412108 4.41611 0.530608596161604 -8.32272931081749 8.59606040744683e-17 3.27027068681309e-15
27070-27020 19 1162 1274 1295 671.666019448504 4.20186 0.50491039138043 -8.32200003276863 8.64912870236651e-17 3.28892086276659e-15
26530-26480 46 2438 1573 2832 1225.90553250188 3.78605 0.455006737077045 -8.32085942937942 8.73277690615506e-17 3.31814231910627e-15
20270-20140 30 1480 1241 1477 753.203409655654 3.6977 0.444395527783915 -8.32074275007791 8.74137863971031e-17 3.3208933159606e-15
1250-1240 29 1428 1242 1313 713.622585350536 3.668 0.440877824464028 -8.31975833457216 8.81428429634665e-17 3.34650548816104e-15
24240-24120 5 1493 1026 1324 668.899335318037 6.14139 0.738215979790089 -8.3192296924375 8.85368257522678e-17 3.36041756367139e-15
28170-28110 23 1399 1188 1750 779.755192757362 4.14051 0.497713597913307 -8.31906879494128 8.86570826825053e-17 3.36445834902449e-15
12270-12220 9 1068 1200 1634 703.203899048444 5.36026 0.644340593721639 -8.31897939187035 8.87239733303073e-17 3.36647298868834e-15
1310-1280 11 1104 953 1051 550.08890047112 4.71006 0.566198573845199 -8.3187408958816 8.89026576458897e-17 3.3727281532392e-15
28230-27990 15 1602 905 1868 772.856157162181 4.75386 0.571487789252981 -8.3183862210754 8.91690411172457e-17 3.38073060150087e-15
23290-23320 16 1146 1044 1057 577.756522062638 4.2332 0.508987825069522 -8.31689852242111 9.02949993285267e-17 3.41916783748305e-15
6390-6400 21 1206 1488 1626 783.883886750696 4.28174 0.514886771006527 -8.31588968025262 9.10665027393809e-17 3.44624188543557e-15
26920-26920 50 2217 2304 3575 1479.17502480502 3.94003 0.473806403694605 -8.31569853912625 9.12134070380524e-17 3.45073038051403e-15
26700-26700 22 1385 1089 1570 723.521370333681 4.09586 0.492564546620272 -8.31538526947408 9.14546805195286e-17 3.45824885643915e-15
28610-28590 75 2506 2817 2658 1457.11728012979 3.31694 0.398952970462743 -8.31411772656809 9.24373560181839e-17 3.49486571004171e-15
12270-12210 9 1073 1193 1666 708.768369377363 5.37173 0.646205646769512 -8.31271823527035 9.35344229027503e-17 3.53524751457584e-15
4680-4560 8 1332 833 1114 570.339729195527 5.22748 0.628951907208599 -8.31140733945904 9.45736806523695e-17 3.57342000579896e-15
6510-6520 40 1694 1653 1430 859.638125647712 3.46716 0.417162031348274 -8.31129146900072 9.46660867944588e-17 3.57635748188998e-15
4660-4590 21 1391 960 1165 621.02272327585 3.93969 0.474062993274579 -8.31048644235229 9.53105544553641e-17 3.60014696006022e-15
29870-29840 4 1510 1386 1662 804.485489443403 6.73162 0.810106114475704 -8.30955717376387 9.60598654260074e-17 3.62508202344697e-15
25350-25320 9 1139 983 926 535.449555137039 4.96371 0.597393185375562 -8.30895094734907 9.65518208451305e-17 3.64195678198368e-15
12340-12220 11 1160 1147 1911 761.086274858143 5.18343 0.623947965097038 -8.30746498006689 9.77682229965796e-17 3.68442086227484e-15
14020-13960 57 2072 1876 2006 1078.36664885732 3.27732 0.394504190730871 -8.30743593421901 9.77921496738113e-17 3.68475320767695e-15
23380-23290 17 1157 1043 1134 594.641980080602 4.18644 0.504150556541944 -8.30395029194106 1.00705788451402e-16 3.78908251722333e-15
20190-20140 66 2264 2203 2186 1208.64684933556 3.22872 0.388900377481099 -8.30216956941645 1.02227158242317e-16 3.84295648399244e-15
27970-27990 13 1084 1045 1029 561.731978545258 4.49631 0.541685889269141 -8.30059116536222 1.03594609121243e-16 3.89092189546652e-15
28140-28120 15 1196 926 995 549.896197769087 4.25559 0.512698570761049 -8.3003773147521 1.03781260678709e-16 3.8965741530598e-15
28070-28070 15 1161 1143 938 575.158804461566 4.32136 0.52071672288838 -8.29886252576425 1.05112915332269e-16 3.94414383640385e-15
29390-29380 1174 30708 36799 30155 17983.1997651168 2.96122 0.356942757178624 -8.29605674606227 1.07624140030032e-16 4.03588870374921e-15
25350-25310 8 1148 1015 932 543.365241900448 5.1567 0.621623070558647 -8.29554604599642 1.08087548013881e-16 4.05248229902226e-15
20200-20140 68 2308 2281 2215 1236.6816408451 3.21838 0.387974726094076 -8.29532271151921 1.08290818993247e-16 4.05901682213523e-15
20270-20150 31 1492 1260 1510 765.545928170879 3.67322 0.442920611124328 -8.29317712311403 1.10262962509024e-16 4.13103322472941e-15
29810-29850 13 1112 1103 938 559.235263208072 4.48987 0.541519067575361 -8.2912439829872 1.12070134802151e-16 4.19680543652845e-15
28180-28100 27 1557 1272 2025 874.084613638488 4.07269 0.491271656699665 -8.29010332129385 1.13150136310784e-16 4.23529851075259e-15
29520-29680 25 1324 1311 1148 677.421146466691 3.81044 0.459661802958574 -8.28966939099354 1.1356367935138e-16 4.25012549180946e-15
29070-29020 139 4100 4756 4634 2477.28628491706 3.18819 0.384632169993034 -8.28893462123253 1.14267328519363e-16 4.2751475929658e-15
24080-24100 15 1160 1154 1669 718.218572532814 4.64641 0.560614799988743 -8.28805918712934 1.15111298241785e-16 4.30474249154755e-15
5710-5680 3 1980 1768 2286 1064.66819434179 7.55295 0.911842007190155 -8.28318308285681 1.19925835143711e-16 4.47655207617323e-15
2260-2180 46 1892 1502 1835 941.34764230443 3.39437 0.409803713834874 -8.28291848873465 1.2019269325982e-16 4.48445428994597e-15
28050-28020 12 1152 1024 872 536.586655699187 4.54668 0.548921214907054 -8.28293138145986 1.20179676659154e-16 4.48445428994597e-15
25100-25000 7 1201 1044 1725 708.962913249056 5.73737 0.692831149299472 -8.28104957136234 1.22094348070516e-16 4.55262030271376e-15
15180-15150 6 1134 1315 1156 640.434360113458 5.81351 0.702280601467311 -8.27804986959127 1.25208794595447e-16 4.66020140287424e-15
28140-28060 22 1274 1068 1215 635.019877039534 3.90373 0.47167036618466 -8.2763905321973 1.2696512041245e-16 4.72052833894452e-15
29520-29690 23 1266 1279 1127 657.671156220949 3.88981 0.470109366220422 -8.27426776930108 1.29247411790439e-16 4.79953022050492e-15
20240-20170 56 2058 1842 2119 1091.06459296265 3.32116 0.401453920699641 -8.27283613509997 1.30809426454594e-16 4.85265113749398e-15
23290-23210 24 1451 1191 1863 810.25248528235 4.13437 0.499827696563771 -8.27158919709833 1.32185080326909e-16 4.90190191677859e-15
28090-28060 8 1272 1069 824 550.642886265785 5.17633 0.625802802217 -8.27149562859849 1.3228888094338e-16 4.90500543831096e-15
23920-23910 78 2666 2653 3264 1567.79731315572 3.36761 0.407166592452118 -8.27082842969295 1.33031374243407e-16 4.93178585599524e-15
23900-23910 58 2093 2193 2468 1231.53801482552 3.44917 0.417057733173758 -8.27024939721247 1.33679080702154e-16 4.95353906170991e-15
28170-28130 12 1157 935 1372 616.884709852254 4.75032 0.57476073402986 -8.26485846742642 1.39860577605777e-16 5.16846288143505e-15
2270-2180 46 1887 1501 1853 943.912316022762 3.39841 0.411199735128289 -8.2646303084426 1.40128320714892e-16 5.177572685054e-15
27920-27940 21 1243 1064 1101 607.161752595528 3.90621 0.472645606625992 -8.26455791267941 1.40213382249313e-16 5.17993088718952e-15
20230-20180 48 1841 1646 1778 951.67014030098 3.34718 0.405028983990486 -8.26405533316318 1.40805294051138e-16 5.20101020956813e-15
6520-6530 39 1640 1642 1421 847.406109300934 3.48345 0.421533776978741 -8.26375455075172 1.41160717527219e-16 5.21334915871762e-15
24170-24120 11 1142 909 908 519.579125779518 4.62688 0.559946202412679 -8.26307517185138 1.41966773149319e-16 5.24153103305264e-15
7410-7400 14 1129 932 1088 558.718589740782 4.37996 0.530119462892901 -8.26221720402653 1.42991204226311e-16 5.27695743979316e-15
24170-24150 12 1110 959 920 527.435391346901 4.52144 0.547516609400241 -8.25807989043624 1.48034464066224e-16 5.4531728970379e-15
23290-23220 29 1514 1298 1871 844.374126677448 3.91649 0.474274507545487 -8.25785263813455 1.48316502298512e-16 5.46273732922151e-15
3650-3560 22 1230 1140 1198 639.109617643011 3.91312 0.473899556392075 -8.25728331768537 1.49025402636708e-16 5.48387849693579e-15
28080-28020 11 1106 986 897 526.930221227124 4.64731 0.56282911484519 -8.25704624790303 1.49321578855968e-16 5.49394837251346e-15
26710-26710 28 1459 1223 1663 781.402220790612 3.85393 0.466747638355746 -8.25698565152424 1.49397376255952e-16 5.4959080952414e-15
12330-12240 19 1152 1334 1559 732.608720908544 4.32931 0.524328022828298 -8.2568679141854 1.49544757294734e-16 5.50050018993036e-15
29070-29060 121 3638 4353 3983 2197.10031880374 3.21607 0.389635076231584 -8.25405020442797 1.53114985544763e-16 5.62503266446484e-15
14030-14000 5 1299 1164 1171 637.708753462377 6.07197 0.735641667061076 -8.2539809100837 1.53203836644909e-16 5.62744917979768e-15
28140-28050 23 1283 1104 1309 661.941596458426 3.89936 0.472441878645588 -8.25362480903752 1.53661241594586e-16 5.64255091292954e-15
11420-11370 10 1027 1305 1783 746.679420115256 5.29425 0.641522039071947 -8.2526437716315 1.54928340849562e-16 5.68651127236528e-15
4670-4600 12 1229 823 1061 545.895410292299 4.57194 0.55399911976108 -8.25260956476152 1.54972707500576e-16 5.68728383789994e-15
23890-23910 46 1792 1879 2147 1058.93941361532 3.56912 0.432558218227239 -8.25118704403122 1.56828864732577e-16 5.75367077006782e-15
2310-2170 32 1759 1222 1121 722.27992413465 3.5404 0.429150779200651 -8.24978765257534 1.58676224081441e-16 5.81794533632581e-15
26880-26910 28 1457 1436 2048 895.975502480842 4.05551 0.49168153165313 -8.24823790947488 1.60747106895194e-16 5.89033332701788e-15
11400-11340 9 1053 1156 1661 697.882077636753 5.34921 0.648773232508679 -8.24511524538543 1.65001114450327e-16 6.0344289718579e-15
28210-27970 35 2004 1165 1834 886.215142743159 3.71049 0.450032556484491 -8.24494371149695 1.65237984202647e-16 6.04218577346946e-15
29360-29370 1107 29033 31353 24074 15489.5553697092 2.82478 0.342632444810105 -8.24435254917985 1.66056886882576e-16 6.06940036771669e-15
24220-24130 4 1612 1191 1455 742.091917553857 6.61498 0.802419564342486 -8.24378603277958 1.66845402908472e-16 6.09730700089502e-15
28220-27910 56 3448 1694 3641 1556.76033590768 3.8485 0.466858248901092 -8.24340044640127 1.6738419832803e-16 6.11424870271202e-15
12310-12280 8 1026 1154 1117 587.974478125238 5.27125 0.639491914911982 -8.2428687165088 1.68130020805827e-16 6.13873412343119e-15
28040-28030 13 1080 1083 947 552.560061984041 4.47224 0.542610124547534 -8.24209290767986 1.69224077590816e-16 6.1768307842446e-15
26860-26850 39 1770 1730 2512 1093.47007879799 3.86081 0.468460950782767 -8.24148481706566 1.70086519810368e-16 6.20645303638973e-15
4680-4550 8 1308 808 1076 554.791549340984 5.18727 0.629415458439949 -8.24140226728163 1.70203932006351e-16 6.20980834890306e-15
28930-28820 119 3518 3717 3800 2022.19067734863 3.11688 0.378232927064685 -8.24063579740749 1.71297919694422e-16 6.24691855794704e-15
5660-5670 6 1127 1117 1304 630.309443560823 5.79038 0.702876695568041 -8.23811457739265 1.74945609129238e-16 6.37232065725985e-15
29430-29420 1145 29454 36469 31843 18047.5128698097 3.00419 0.364721644263049 -8.23693702137697 1.7667542397072e-16 6.43244651903787e-15
10020-9960 20 1212 1030 1104 596.178815912036 3.9512 0.479852542718595 -8.23420390846942 1.80755585664609e-16 6.57805231095383e-15
2250-2190 22 1234 1105 1240 641.131070770134 3.91778 0.475823785461126 -8.23368031795508 1.81547770197747e-16 6.60195610607728e-15
28190-27910 44 2789 1369 2678 1206.61116484585 3.82841 0.46497672669531 -8.23355416870229 1.81739143193994e-16 6.60793012609898e-15
14040-13920 3 2058 1571 2206 1022.95530057035 7.49526 0.910631806951715 -8.23083640178106 1.85910730207362e-16 6.75054952908224e-15
25090-25030 8 1082 1001 1366 614.979114671582 5.33663 0.648395314618233 -8.23051504031566 1.86410196676496e-16 6.7676779635607e-15
6420-6410 41 1681 2188 2422 1151.7190349667 3.86356 0.469432707800427 -8.23027907762904 1.86777776686007e-16 6.77900490415779e-15
11410-11380 11 1028 1269 1726 729.596805980756 5.12181 0.622445554979652 -8.22853095319515 1.89523332523772e-16 6.87558400702298e-15
28840-28880 41 1679 1938 1575 940.344481645403 3.56364 0.433160906374322 -8.22706696576599 1.9185321299995e-16 6.95390203558846e-15
29340-29340 1058 29422 29092 20908 14473.2288365789 2.79065 0.339224050078963 -8.22655466317009 1.92675174158038e-16 6.98161971504552e-15
26480-26430 28 1622 1237 2082 888.410104075111 4.04313 0.491544746771578 -8.2253590464964 1.94607004701454e-16 7.04952529922469e-15
24150-24160 7 1170 927 1309 601.928196937458 5.49971 0.668750477554285 -8.22386116326208 1.97054190029003e-16 7.13287620865e-15
26870-26850 38 1783 1704 2612 1109.06737099131 3.92003 0.476677740456073 -8.22365252655205 1.97397451118338e-16 7.14424112335829e-15
12270-12240 9 1014 1111 1369 627.336808532531 5.1941 0.6316399823557 -8.22320309208622 1.98138890335381e-16 7.16788448737897e-15
29010-29010 112 3429 4312 3811 2120.35417692516 3.27838 0.398674019002482 -8.22321928760016 1.98112124716319e-16 7.16788448737897e-15
7440-7380 14 1192 865 1154 567.774027923151 4.40362 0.535520770018319 -8.22305646070317 1.98381383926441e-16 7.17559263803574e-15
28210-27910 49 3024 1506 3098 1350.73020984878 3.83606 0.466549034185463 -8.22219870796479 1.9980577653642e-16 7.22604227334762e-15
24120-24090 23 1288 1201 1598 736.911674909623 4.05734 0.493587338276125 -8.22010443038722 2.03326052240545e-16 7.34790647731764e-15
27060-27030 16 1070 1166 1211 619.766680798821 4.33602 0.527555661592182 -8.21907130946297 2.05085077579955e-16 7.40708504911497e-15
27070-26980 49 1861 2072 2376 1151.69740575156 3.59995 0.43804098700797 -8.21829116360965 2.06423312752675e-16 7.4510048182721e-15
29820-29800 295 7704 8201 8020 4403.42837474217 2.92223 0.355638445803254 -8.21686632051394 2.08889694453929e-16 7.5366845543815e-15
3540-3450 9 985 1205 1233 614.801544980796 5.16469 0.628556004418428 -8.21675720157995 2.09079770786516e-16 7.54242671425239e-15
20210-20160 60 2090 1942 1890 1073.01355641283 3.19328 0.38865001468433 -8.21634809622848 2.09793918266721e-16 7.56706993069137e-15
27080-26990 51 1883 2072 2255 1132.76384592635 3.51601 0.427959109292812 -8.21577161892027 2.10804318850838e-16 7.60126590233597e-15
11400-11390 11 1014 1233 1611 698.530375065072 5.0584 0.615911465671494 -8.21287584238213 2.1595281365887e-16 7.77426941676529e-15
29520-29670 24 1267 1234 1115 647.562163860349 3.80414 0.463355093358293 -8.20999731742271 2.21193437889647e-16 7.95353948221243e-15
1310-1230 11 1055 933 1010 531.315033280967 4.65928 0.567560274613119 -8.20931711197819 2.2245001334564e-16 7.99636489388182e-15
28200-28130 7 1212 930 1536 652.363674863367 5.61661 0.684297932433666 -8.20784383018226 2.25195852681775e-16 8.09149134844318e-15
1330-1270 10 1127 871 910 509.944691038944 4.73882 0.577402765519401 -8.20713178621235 2.26534879063886e-16 8.13600802073372e-15
29370-29370 1236 31980 34969 26960 17240.1889915847 2.82003 0.343643230259146 -8.20626028293036 2.28184460518663e-16 8.19163405005026e-15
24220-24120 5 1380 993 1244 630.911079627637 6.05658 0.738127787123228 -8.2053236963776 2.29970432935483e-16 8.25089123602991e-15
6410-6410 38 1589 2049 2273 1081.37182807721 3.88267 0.473273616451188 -8.20385100712346 2.32806602459836e-16 8.348963025048e-15
28570-28590 151 4294 4790 4214 2438.14940101821 3.04029 0.370608896317118 -8.20349621975205 2.33495004940828e-16 8.36995858466536e-15
29810-29810 262 6896 7323 6673 3839.24756694753 2.89439 0.352854001168688 -8.20280110848745 2.34849568113783e-16 8.41727770953468e-15
24100-24080 39 1819 1766 2761 1155.44102731685 3.94213 0.480618756171036 -8.20220315809328 2.36020989562727e-16 8.45677733705885e-15
7420-7380 18 1226 932 1203 597.393970336525 4.10933 0.501060016386711 -8.20126928658974 2.37862032994128e-16 8.5214911846702e-15
26540-26470 24 1761 1065 2141 884.552683959018 4.2634 0.519877810825375 -8.20077498599096 2.38842224050872e-16 8.55535021350913e-15
7410-7370 18 1208 1003 1384 643.256877873304 4.2179 0.514445931982256 -8.1989234572672 2.42549296655944e-16 8.67794204270033e-15
28010-28020 8 1026 1043 1080 559.704627085995 5.19957 0.634209225828952 -8.19850444427445 2.43396069298419e-16 8.70568381079558e-15
12310-12290 9 1038 1071 944 541.136946527066 4.97891 0.60730915117178 -8.1983054565631 2.43799218353296e-16 8.71882486175227e-15
24090-24080 39 1801 1772 2730 1148.00815833526 3.93261 0.479808638143295 -8.19621398455454 2.48076560283086e-16 8.86139791688407e-15
12340-12230 17 1169 1266 1885 783.785177703567 4.59114 0.560161564299925 -8.19609082075123 2.48330740411829e-16 8.86658165066677e-15
28930-28860 100 3053 3424 3017 1736.40047762342 3.14919 0.384234142501198 -8.19601855511335 2.48479998594757e-16 8.8706122917539e-15
28030-28020 6 1128 1261 1035 605.935073867148 5.73319 0.699538397099415 -8.19567969236221 2.49181069542203e-16 8.89303682766662e-15
28060-28020 12 1115 966 856 517.133045826581 4.49263 0.548221598707187 -8.19491610217512 2.50768011391732e-16 8.9444380243393e-15
26690-26690 16 1270 920 1456 649.023770226852 4.40386 0.537396492464338 -8.19479859780375 2.51013099341075e-16 8.95187072908156e-15
29510-29670 20 1194 1149 1008 597.706708180681 3.95496 0.482642903104585 -8.19437672766356 2.51894973698288e-16 8.98200763012261e-15
25080-24990 7 1142 1025 1675 687.202745492916 5.69208 0.694702528198519 -8.19355270090073 2.53626331182322e-16 9.03713784500176e-15
27350-27370 597 15143 13833 16018 8279.89178052059 2.8114 0.343133709968952 -8.19330346538065 2.5415230511288e-16 9.05323398053548e-15
28590-28590 170 4742 5349 4754 2725.2146399056 3.02947 0.369779031966769 -8.1926554540084 2.55524872447074e-16 9.09681227046692e-15
29530-29670 25 1276 1248 1144 657.749054382555 3.76688 0.45983273800988 -8.19184444090096 2.57252996038161e-16 9.15432571939181e-15
29340-29330 997 27757 26850 19290 13456.1617995566 2.77026 0.338175363122169 -8.19177733624143 2.57396499006574e-16 9.15809609207942e-15
28320-28260 96 2974 3563 3155 1775.6111280481 3.2436 0.395965040284038 -8.19162336969801 2.57726053953798e-16 9.16848407719914e-15
26700-26710 17 1218 957 1379 634.346748216848 4.28137 0.522711171613698 -8.1906933907184 2.59725472324392e-16 9.23287902265661e-15
22460-22410 20 1141 1246 1369 678.227469344353 4.14076 0.505559065297632 -8.19045677786842 2.60236615813709e-16 9.24835354223339e-15
23620-23590 26 1269 1568 1684 822.518255801997 4.03859 0.493456030529162 -8.18430268121616 2.73884899920559e-16 9.70651746668473e-15
28260-28120 35 1871 1259 2101 936.504972524561 3.79194 0.463325837647166 -8.18416565327215 2.74196688559102e-16 9.71474406491523e-15
27060-26980 52 1934 2134 2520 1203.68874331351 3.57732 0.437119906434127 -8.18384414137304 2.74929619732952e-16 9.73929692421893e-15
3410-3370 34 1447 1548 1483 810.56046341209 3.62094 0.442491707449485 -8.18307068053509 2.7670075165874e-16 9.79776954541448e-15
15180-15170 10 999 1155 1015 565.846357733206 4.89026 0.597700494243991 -8.18179502652314 2.79646446741199e-16 9.89489173273344e-15
4680-4580 13 1289 788 1076 551.393697329341 4.46955 0.546392610366304 -8.18010473698892 2.83597263148803e-16 1.00216008236351e-14
1300-1300 13 1074 914 1043 538.0609499621 4.43331 0.542009346579664 -8.17940555505698 2.85247543138561e-16 1.0078457268427e-14
2240-2170 29 1376 1208 1374 711.44196367768 3.66341 0.447886842350166 -8.17932009220608 2.85449909302899e-16 1.00841464989959e-14
28910-28880 62 2100 2250 2190 1192.24538307933 3.3016 0.403767401608878 -8.17697595928228 2.91056053302374e-16 1.02717812681806e-14
26870-26910 20 1252 1221 1847 781.716968604612 4.34931 0.531967076491918 -8.1758929467493 2.93682664819158e-16 1.03599809468799e-14
28210-28120 8 1205 917 1666 674.605285965276 5.47129 0.66920980811241 -8.17575138848616 2.94027705534309e-16 1.03706526901103e-14
24130-24100 21 1201 1060 1234 626.02922590105 3.95121 0.483308996530487 -8.1753248900575 2.95069689975563e-16 1.04043953036504e-14
28420-28430 210 5697 6604 6340 3432.8474006842 3.05881 0.374295946912815 -8.1721567799372 3.02924516438347e-16 1.06659429240359e-14
26470-26470 7 1204 871 1340 602.147070355243 5.5003 0.673273601270816 -8.16948338039548 3.09712847608266e-16 1.08892394145608e-14
12300-12280 10 980 1129 1079 570.517258396155 4.90222 0.600152184995064 -8.16829104790555 3.12788574439985e-16 1.09872832013307e-14
29010-29060 41 1655 1991 1600 951.803968328473 3.58159 0.438493284434462 -8.16795203878513 3.13668561844591e-16 1.10156153441806e-14
24080-24080 38 1760 1748 2704 1131.89122215468 3.95006 0.483645715982058 -8.16724972823735 3.15499364901526e-16 1.10735328248838e-14
28110-28120 8 1241 937 804 517.195722212151 5.08517 0.622941344165627 -8.16315487231241 3.26385589095492e-16 1.14342313695492e-14
26500-26490 30 1746 1164 2025 882.61717596085 3.93195 0.481792755405974 -8.16108245301987 3.32035404759395e-16 1.16104807434282e-14
29830-29790 317 8213 8735 9158 4811.83716244287 2.94748 0.361191145798621 -8.16045190538518 3.33773446558455e-16 1.16662381545086e-14
28940-28840 136 3968 4460 3643 2208.76175284045 3.04902 0.373712180665084 -8.15874080938667 3.38535222924395e-16 1.1815577459761e-14
29430-29410 1308 32907 40817 35861 20250.1967322164 2.97723 0.364913277396969 -8.15872520149807 3.38578964515106e-16 1.1815577459761e-14
29410-29380 1575 39157 47528 42560 23888.1409965016 2.94633 0.361224534075098 -8.15651098855686 3.44841148158291e-16 1.20186354950928e-14
29340-29360 836 24400 24105 16300 11772.1059967116 2.83438 0.347512121417452 -8.15619842447451 3.45734279609104e-16 1.20480418720361e-14
29340-29280 389 9786 9015 9748 5250.69394359507 2.77035 0.339684560276325 -8.15566283356415 3.47269999071608e-16 1.20998293576523e-14
3980-3900 28 1296 1454 1499 770.251488176636 3.83259 0.469949245312366 -8.15532264339804 3.48248928180135e-16 1.21304720557279e-14
28460-28460 207 5616 6023 6492 3338.058275956 3.03837 0.372587292589069 -8.15479969452994 3.49759068944139e-16 1.21787189698806e-14
28410-28450 64 2143 2422 2352 1263.70189775824 3.34103 0.409704007886412 -8.15474711386175 3.49911264910106e-16 1.21814170140322e-14
2250-2170 30 1389 1224 1400 722.006141287284 3.63503 0.445782111681239 -8.15426976288095 3.51295957943452e-16 1.22278768155345e-14
26700-26690 26 1498 1089 1702 767.781268138322 3.93737 0.48292843436815 -8.15310852579018 3.54687047540093e-16 1.23371101266374e-14
22480-22410 15 1035 1152 1322 632.862762473085 4.46121 0.54718480802036 -8.15301952224508 3.54948286299309e-16 1.23444363439491e-14
24110-24080 39 1816 1717 2750 1143.559281917 3.9269 0.481777047413141 -8.15086385883 3.61333721058789e-16 1.25468299021238e-14
29530-29680 28 1331 1326 1177 688.767946913897 3.66741 0.450103839028326 -8.14792724016382 3.70214981079752e-16 1.2833295007159e-14
6580-6580 5 1212 1103 1204 619.9464090104 6.03093 0.740323508884389 -8.14634676801846 3.7508352446762e-16 1.29909821832048e-14
20210-20130 63 2118 2021 1944 1104.390435509 3.1634 0.388324920117794 -8.14628357410494 3.75279495648378e-16 1.2994079175063e-14
20170-20140 55 1922 1902 1857 1031.70590489857 3.26457 0.400803816117263 -8.1450558101615 3.79107012927587e-16 1.31191573986983e-14
25070-25030 15 1067 1059 1358 626.716464172651 4.44696 0.54605952890608 -8.14371886113339 3.8331867577217e-16 1.32592599208845e-14
29340-29260 319 8921 8241 10918 5160.71560599205 3.04325 0.373732438551065 -8.14284600459816 3.86093198251597e-16 1.33495527304177e-14
26540-26450 27 1859 1112 2282 936.708110326384 4.17457 0.512816221147304 -8.1404877587478 3.9368864095718e-16 1.35986780683777e-14
29430-29400 1432 35676 43900 39210 21959.9932172688 2.96292 0.363978746661762 -8.14035819276938 3.94110188351451e-16 1.36093842317331e-14
22470-22410 17 1064 1182 1328 645.162536066182 4.30598 0.5290802521793 -8.13861352355365 3.99830042329914e-16 1.37912809354015e-14
4650-4580 30 1577 1049 1258 688.344754892256 3.5646 0.437984933245582 -8.13862755423911 3.9978371835451e-16 1.37912809354015e-14
7450-7380 5 1314 974 1259 620.690797029597 6.03283 0.74129587005445 -8.13821727626232 4.01140486405446e-16 1.38325694180407e-14
6500-6530 16 1107 1118 924 560.554309108824 4.18882 0.514716548407846 -8.13810879572352 4.01499983848646e-16 1.38430088437519e-14
28230-28270 14 1125 967 849 518.668864612448 4.27105 0.524977454871625 -8.13568154306156 4.09627290446958e-16 1.41072700526296e-14
6570-6580 5 1205 1100 1193 616.244475612034 6.02225 0.740277540897376 -8.13511879541661 4.11534600616833e-16 1.41649559068367e-14
28160-28180 23 1301 1029 1005 591.573797715936 3.73363 0.459062696651331 -8.13316581431628 4.18221945085877e-16 1.4382954622744e-14
11430-11360 7 1016 1218 1791 728.194948311413 5.77612 0.710256193006612 -8.13244359253859 4.2072198643166e-16 1.44546656949846e-14
29350-29340 1099 29837 29511 21234 14701.4189550312 2.75679 0.338987796447257 -8.13241225632789 4.20830792530915e-16 1.44563675306335e-14
28310-28250 134 3798 4253 3875 2188.4207756946 3.05735 0.37596733252426 -8.13194906492817 4.22442331422848e-16 1.45096834518661e-14
24180-24150 12 1032 949 933 516.814907007717 4.49153 0.552351171677442 -8.13165542725269 4.23467106061298e-16 1.45428335259426e-14
29380-29310 952 23298 22276 18965 11852.7413221899 2.6479 0.325638426568391 -8.13140511982506 4.24342595239068e-16 1.4570848181925e-14
2240-2190 22 1201 1068 1210 623.547758325145 3.87676 0.476771659315826 -8.13126919476775 4.24818761363487e-16 1.45851451404551e-14
29350-29280 396 9895 9099 9860 5308.39189805357 2.7599 0.33949319342172 -8.12947491941418 4.31153953354129e-16 1.47964004599858e-14
29870-29780 10 1079 881 1273 575.011798736826 4.91381 0.604518231607706 -8.12846724725014 4.3475255465182e-16 1.49031220417462e-14
25080-25030 11 1023 961 1266 581.456159573748 4.79089 0.589502346265769 -8.1270040330772 4.40030743576897e-16 1.50755806050936e-14
26520-26490 39 2044 1323 2327 1019.72778960903 3.75785 0.462428077597384 -8.12635122795476 4.42405903837946e-16 1.51526973093907e-14
26710-26700 27 1444 1140 1686 767.256364522346 3.88065 0.477585745758583 -8.12556116794716 4.45297354370777e-16 1.52431690433233e-14
22450-22410 21 1142 1219 1348 669.807223446603 4.05063 0.498509355182862 -8.12548541913378 4.4557555525008e-16 1.52505518313134e-14
24250-24200 6 1098 1013 1256 597.074562866911 5.71177 0.702984721859029 -8.12502034507654 4.47287379827442e-16 1.53048463317247e-14
3640-3540 26 1259 1215 1306 680.921786580026 3.76001 0.462824415222268 -8.12405865081074 4.50847726181932e-16 1.54201808397205e-14
28170-28100 28 1464 1220 1839 815.525357513187 3.91697 0.482205159777977 -8.12303927758571 4.54652101951314e-16 1.55459404197145e-14
20210-20120 62 2080 2007 1928 1092.53903732766 3.17119 0.390420206528803 -8.12250998786974 4.56639910109999e-16 1.56073454927016e-14
29350-29260 325 9021 8330 11026 5216.66900916219 3.03146 0.373292451821161 -8.1208743903348 4.62836867812015e-16 1.58014346616017e-14
5740-5650 7 1151 951 1648 669.20113411073 5.65357 0.696201120954155 -8.1205919523508 4.63915329173366e-16 1.58360370706865e-14
2220-2170 24 1224 1134 1197 638.168404301806 3.78251 0.465827900422463 -8.11996609851314 4.66313921309678e-16 1.59112337847662e-14
23620-23570 21 1130 1425 1527 741.843230931298 4.20079 0.517353387829935 -8.11976150167702 4.67100688573652e-16 1.59358498870367e-14
23620-23580 25 1224 1522 1667 803.375499920443 4.06164 0.500250302650042 -8.11922409086986 4.69173512133289e-16 1.60043287322793e-14
28940-28830 143 4014 4437 3883 2261.73466974286 3.00924 0.370736280141522 -8.11692171245993 4.78157000254321e-16 1.62948182485718e-14
4660-4600 20 1288 895 1094 579.491582588046 3.90956 0.481715891738012 -8.1158973991585 4.82207978029336e-16 1.64191042347309e-14
23370-23300 26 1274 1191 1140 646.468513059932 3.6833 0.453840285635716 -8.1158569147659 4.82368779510078e-16 1.64222868444624e-14
24180-24120 11 1052 873 920 502.089656945181 4.57666 0.563918367592455 -8.1158288059551 4.82480457032714e-16 1.64237963698286e-14
14050-13920 3 1895 1487 2095 962.079147373629 7.40654 0.912639549020916 -8.11551990313779 4.83709421142033e-16 1.6454148411035e-14
29340-29320 999 26792 25704 18935 13031.8710853554 2.7187 0.335039110639438 -8.11457385815191 4.874924666152e-16 1.65758992213831e-14
7440-7390 14 1130 841 1057 535.557644884387 4.31798 0.53219358810568 -8.11354311331976 4.9164740266256e-16 1.67078598107838e-14
11420-11380 9 959 1237 1648 697.260475001334 5.34787 0.659271339005034 -8.11179271481634 4.98783360258629e-16 1.69385634619492e-14
29350-29230 224 7056 6486 9934 4308.56594524461 3.30217 0.407081826849806 -8.11179812175937 4.98761161053994e-16 1.69385634619492e-14
3650-3550 25 1251 1126 1211 643.863062498186 3.73532 0.460482825201579 -8.11174747012727 4.98969158865043e-16 1.69425141136051e-14
24100-24110 16 1070 1030 1269 605.076893942394 4.30086 0.530229853365259 -8.11130938168244 5.00771712594728e-16 1.69989867682869e-14
29360-29250 350 10034 9377 13162 5989.79905423766 3.12758 0.385648087586531 -8.10992567109657 5.06507359832913e-16 1.71817299799566e-14
29430-29430 890 22444 28199 24227 13833.9746148579 2.98323 0.367871532453184 -8.10942550951794 5.08596479054011e-16 1.72454014520776e-14
29340-29230 223 7037 6445 9903 4291.41455681823 3.30289 0.407291291626897 -8.1094043725458 5.08684952586695e-16 1.72460037880098e-14
12340-12210 12 1110 1059 1837 723.484011699753 4.98283 0.614680751726817 -8.10637653887065 5.21516584371521e-16 1.76564927001152e-14
25050-24990 17 1125 1034 1422 643.917792534855 4.30322 0.530944857146534 -8.10483642652874 5.28165265933e-16 1.78638778698677e-14
27370-27350 991 24778 22751 27637 13854.7050945643 2.8235 0.348376549791942 -8.10472456587892 5.28651410250214e-16 1.78757174973821e-14
20180-20140 57 1949 1914 1878 1043.18729230161 3.22776 0.398270258544497 -8.10445185773031 5.2983844345968e-16 1.79130693459405e-14
28200-27910 51 3014 1494 3085 1345.75480489533 3.77152 0.465438590175215 -8.10314360269652 5.35569586773981e-16 1.80945957396575e-14
26510-26490 31 1748 1164 2027 883.919827712589 3.88577 0.479540132082125 -8.10311855284315 5.3567991793374e-16 1.80958166626207e-14
23610-23590 26 1242 1538 1709 817.747921173121 4.03002 0.497635049957933 -8.09835166902266 5.57088339183735e-16 1.87877888327674e-14
29340-29220 195 6423 5877 9452 3990.26563308807 3.39438 0.419148691970506 -8.09828114157549 5.57411329619198e-16 1.87960826604165e-14
29350-29220 196 6430 5906 9454 3997.80773130247 3.38958 0.418611611185527 -8.09719714745077 5.62398910807789e-16 1.89564029777652e-14
3980-3910 28 1276 1425 1488 759.729676592092 3.81227 0.470832757786388 -8.09686781837279 5.63922882722206e-16 1.89998932412023e-14
27640-27580 129 4432 3987 6369 2707.33342884629 3.43198 0.423891809348744 -8.09635480402788 5.66304969537006e-16 1.90775159896555e-14
28200-28210 20 1195 1013 951 560.961606852142 3.86152 0.476999923078989 -8.09542756424088 5.70635617798694e-16 1.92180967337039e-14
24160-24110 10 1089 831 1183 549.560897310546 4.84783 0.598889703059244 -8.09469015857137 5.74102932436633e-16 1.93188646686482e-14
26460-26460 10 1116 862 1392 599.692207452758 4.97512 0.614627283528852 -8.09452946535262 5.74861269666825e-16 1.93417145551757e-14
28200-27970 37 1980 1152 1806 876.13881791292 3.61128 0.446148969420292 -8.0943344545803 5.75782882824609e-16 1.93700509431778e-14
28260-28110 36 1871 1222 2031 916.578610202278 3.71852 0.45944369861262 -8.09352364137088 5.7963039026234e-16 1.94967966562673e-14
25340-25310 6 1152 1070 903 547.554034155632 5.58626 0.6902556892988 -8.09302974799966 5.81986439670171e-16 1.9570648097217e-14
25350-25330 9 1042 892 888 496.832152620396 4.85447 0.599837442442434 -8.09297316360874 5.82256969383325e-16 1.95770461229147e-14
26470-26430 23 1360 1104 1759 759.890864193484 4.10258 0.506949087776925 -8.09267966724148 5.836621636503e-16 1.96215876019496e-14
24110-24120 16 1105 903 1062 545.982935461295 4.15013 0.512899033998826 -8.09152333953591 5.89230990857625e-16 1.97978853064036e-14
14040-13990 3 1820 1587 1671 888.470471083747 7.29149 0.901162996939013 -8.09120504888076 5.90773033222922e-16 1.98414971123709e-14
12290-12280 11 957 1098 1058 557.881327165539 4.73038 0.58464505186764 -8.09103047837308 5.91620473618602e-16 1.98672231715687e-14
23940-23930 73 2475 2428 3155 1473.2959769039 3.37367 0.416983601844255 -8.09064531627279 5.93494455483856e-16 1.99246667856926e-14
28440-28450 280 7202 7770 8037 4242.99053720913 2.94492 0.3640063968358 -8.09028538669918 5.95250956362351e-16 1.99808853572559e-14
28930-28870 90 2725 3002 2694 1540.23063757004 3.12743 0.386612012820189 -8.08931692769053 6.00002630745627e-16 2.01265357772284e-14
27960-27960 21 1163 1037 1128 595.72018285737 3.87805 0.479467782941584 -8.08822995079878 6.05380330283391e-16 2.02957604365345e-14
25100-25010 6 1146 987 1609 667.176482109955 5.87291 0.726132455632999 -8.08792979305844 6.06873677620667e-16 2.03430295626722e-14
4670-4610 10 1115 788 1016 512.881407137805 4.74716 0.586947799424863 -8.08787014380556 6.07170877148916e-16 2.03501951031666e-14
20270-20170 22 1199 1063 1300 639.681530825766 3.91441 0.484010406663918 -8.08744700923097 6.09283245776771e-16 2.0418188288226e-14
15180-15140 5 1113 1272 1198 636.706129768969 6.06948 0.750740476127275 -8.08466106910462 6.23373118401213e-16 2.08702924097375e-14
15180-15130 7 986 1127 1061 565.63935202366 5.40913 0.669135063325783 -8.08376691852676 6.27962972105249e-16 2.10153047384053e-14
29380-29370 1359 33371 37547 30382 18668.9915403751 2.79698 0.346177073475333 -8.07962045233709 6.49686613950075e-16 2.17180134872436e-14
29800-29810 255 6556 7036 6320 3663.14119251739 2.86442 0.354524145422818 -8.07960626974312 6.49762173753957e-16 2.17180134872436e-14
26880-26840 20 1184 1137 1608 709.80549790284 4.20767 0.520844879568407 -8.07854374428253 6.55447623104778e-16 2.18900479019077e-14
7420-7390 18 1158 907 1095 562.000259913716 4.01946 0.49755806272396 -8.0783645551328 6.56411261729867e-16 2.19192292339338e-14
6400-6410 27 1260 1592 1778 844.565171878112 4.02197 0.497895638839251 -8.07794647675158 6.5866502389042e-16 2.19884671040035e-14
24220-24190 10 1010 910 1196 555.736538093109 4.86399 0.602162918105719 -8.07753226072598 6.60905483901033e-16 2.20602417706279e-14
5670-5690 4 1318 1266 1434 709.997872432512 6.55072 0.811007245897232 -8.07725890032364 6.62388178875814e-16 2.21006586100728e-14
28220-28250 14 1212 906 795 509.156233891859 4.24415 0.525448764798732 -8.07719406297705 6.62740334435622e-16 2.21063600695451e-14
29350-29330 1034 28014 27089 19453 13593.3702118035 2.73044 0.338077858452537 -8.07637509426897 6.67204368559531e-16 2.22433967637657e-14
4670-4620 10 1082 802 1001 507.900871342882 4.73285 0.586011850688398 -8.07637343559077 6.67213439676709e-16 2.22433967637657e-14
24200-24170 7 1017 986 1017 534.769960191536 5.3276 0.659681998093147 -8.07601936190328 6.69152611547957e-16 2.23049955998271e-14
22460-22420 15 996 1167 1224 611.186916916456 4.41013 0.546262715407786 -8.07328330680086 6.84325726686132e-16 2.27796315563015e-14
25070-24980 6 1139 998 1676 681.196155848191 5.90307 0.731219475148561 -8.07291535566841 6.86391932233819e-16 2.28452928329553e-14
28450-28450 320 8121 8811 9118 4807.22588596728 2.93186 0.363190440564464 -8.07251067660883 6.8867147934582e-16 2.29180359040751e-14
28000-28020 8 970 1014 1037 537.824132492129 5.14147 0.636999411722264 -8.07138324558046 6.95061683309832e-16 2.3118075753114e-14
27030-27020 74 2352 2586 2777 1413.32663321014 3.29143 0.40782493456513 -8.07069110012959 6.99013623491116e-16 2.32431797894832e-14
29420-29390 1579 38490 46995 42320 23646.8752940561 2.92723 0.362699874443054 -8.07066812876566 6.99145161877141e-16 2.3244384656035e-14
28320-28310 99 3171 4110 2975 1875.21968737898 3.27917 0.406310664472495 -8.07060421237049 6.99511287628835e-16 2.3253387425567e-14
28560-28590 143 3971 4491 3972 2283.00417511826 3.02329 0.374613841186684 -8.07041891652061 7.00573766924724e-16 2.32791881715495e-14
4650-4550 26 1482 954 1187 640.368777754068 3.66961 0.454777580232824 -8.06903217915228 7.08575904816061e-16 2.35290612128976e-14
26850-26870 14 1019 1059 1374 622.267669049802 4.5375 0.562403640574951 -8.06805219631783 7.14285115992189e-16 2.36992824793061e-14
29340-29350 974 27117 26761 18508 13181.6908058342 2.77439 0.343896301905333 -8.06751809908898 7.17415732113866e-16 2.37966788585394e-14
11390-11390 15 1038 1204 1642 704.963927324232 4.61911 0.572623938529679 -8.06657088891252 7.2300109682574e-16 2.39623922427913e-14
11390-11340 15 1085 1134 1726 714.620127163238 4.63904 0.575127385078763 -8.06611074400714 7.25729849738802e-16 2.40462959681353e-14
12340-12240 17 1094 1205 1695 724.702768750724 4.4764 0.554975696486476 -8.06594008460145 7.26744472256517e-16 2.40733736301633e-14
4660-4610 17 1174 857 1044 544.312665035776 4.05662 0.502988306811468 -8.06504226434467 7.32105350754921e-16 2.42443669984758e-14
14050-13990 3 1767 1590 1663 879.868866837347 7.2774 0.90234699519751 -8.06496854615513 7.32547248512353e-16 2.42557074891277e-14
23930-23910 85 2704 2698 3339 1600.71065838365 3.27045 0.405563743944404 -8.06396541835363 7.38586600946465e-16 2.44291474619259e-14
28090-28030 7 1110 941 849 507.160108212906 5.25079 0.651186394280644 -8.06342538162402 7.4185819042021e-16 2.45174079654876e-14
2270-2210 44 1697 1424 1656 862.623792422781 3.33045 0.413091728213806 -8.06226187472618 7.48955413548534e-16 2.47385531431574e-14
24240-24210 7 1006 978 1192 565.445481800642 5.40866 0.670878614200769 -8.06205182195225 7.50243814865832e-16 2.47743997024048e-14
24230-24210 9 973 964 1204 561.604920371443 5.03289 0.624292974361417 -8.06174633758086 7.52121463459186e-16 2.48330408577544e-14
23380-23300 17 1076 971 1018 546.88700436129 4.06336 0.504042461314043 -8.06153343833878 7.53432777939841e-16 2.48729698303667e-14
1250-1230 19 1118 1004 1186 592.900868951649 4.0185 0.498544880550687 -8.0604635365153 7.60056826030774e-16 2.50780708620238e-14
27890-27920 22 1216 1293 997 627.4158383538 3.88594 0.482138106752942 -8.05979699474123 7.64212538192568e-16 2.52015513591981e-14
6590-6580 5 1168 1068 1117 590.157431241315 5.95953 0.739433994026312 -8.05957674522499 7.65590650596826e-16 2.52333505526913e-14
25340-25320 6 1136 1035 894 536.851992588709 5.55759 0.689584523082441 -8.05933184298278 7.67125891460641e-16 2.52805347657558e-14
7430-7380 19 1219 889 1162 580.916138049969 3.98863 0.494947693826866 -8.05869931385707 7.7110513227451e-16 2.54048048975578e-14
28580-28590 170 4588 5204 4643 2654.0232621592 2.9897 0.371055868895453 -8.05727091401511 7.80166166397619e-16 2.56963872813252e-14
7450-7390 5 1252 950 1166 589.24656164568 5.95743 0.739458734211433 -8.05647254056276 7.85276255899422e-16 2.58507347196131e-14
28250-27970 17 1645 856 1953 787.384196726263 4.59817 0.570809714036003 -8.05551808037322 7.9142869067383e-16 2.60427234520583e-14
1320-1290 8 1051 845 955 501.486412441655 5.03982 0.625718099900074 -8.05445662413764 7.98326605668335e-16 2.62555367847763e-14
29400-29390 1538 37298 45253 40298 22727.6437066279 2.90713 0.360938672745567 -8.05437338117562 7.98870061332286e-16 2.62698677482652e-14
26850-26850 33 1443 1413 1822 849.099947879659 3.73388 0.4636156330779 -8.05381743128409 8.02508964637688e-16 2.63859711466929e-14
23880-23930 9 926 1118 1247 592.452775776353 5.11073 0.634624838160031 -8.05315716781414 8.06851859016997e-16 2.65216120704025e-14
1240-1240 27 1296 1110 1135 633.881164422289 3.59834 0.446971100546814 -8.05049877515411 8.24573006048667e-16 2.70822154056375e-14
5740-5640 7 1116 928 1622 654.766835978201 5.62188 0.69836477970933 -8.0500665097023 8.27490557790137e-16 2.71743799050029e-14
26860-26900 7 991 1020 1317 595.410320544809 5.48369 0.681220333133129 -8.04980325739358 8.29272345254432e-16 2.72292266740995e-14
23610-23570 23 1157 1431 1614 764.923028410563 4.11213 0.510844287892116 -8.04966868895055 8.30184612893835e-16 2.72555117647319e-14
28310-28150 60 2159 1612 1947 1031.13642963993 3.13381 0.389528495483372 -8.04512569239519 8.61569482870293e-16 2.82251088384932e-14
28930-28880 74 2316 2499 2277 1295.06729426682 3.16089 0.392992427008336 -8.04314364971714 8.756258031401e-16 2.86360591906441e-14
28190-28200 22 1273 1003 933 568.067585956612 3.73946 0.464947185517064 -8.04276686016758 8.78323375738808e-16 2.87161116647881e-14
14060-13920 3 1841 1399 2054 929.642663233936 7.35697 0.91483479724678 -8.04185621865545 8.84876840130765e-16 2.89226181226285e-14
28920-28870 83 2524 2813 2592 1451.23597760965 3.15952 0.392893136066766 -8.04167951942981 8.8615403174139e-16 2.89566026510843e-14
27360-27360 821 19996 18427 21636 11078.1123464825 2.76988 0.344467732225175 -8.04102930775077 8.90869453923155e-16 2.90950949306914e-14
23610-23580 26 1223 1524 1717 813.892807125717 4.02306 0.500358735851887 -8.04035449234538 8.95789446566523e-16 2.92322919759337e-14
3470-3480 3 1501 1954 2285 1030.93521085017 7.50629 0.933742513182418 -8.03893421908486 9.06232102999421e-16 2.95532963884819e-14
3980-3920 26 1211 1347 1423 721.723013489442 3.84589 0.478496620852239 -8.03745418976257 9.17241726060732e-16 2.98923489770826e-14
20190-20120 59 1965 2008 1873 1063.67417508898 3.20529 0.398816946505732 -8.03698647230608 9.20748299758801e-16 3.00026171760684e-14
11410-11390 11 950 1173 1567 669.404929871045 4.99631 0.621697377737655 -8.03656006103649 9.23956699459538e-16 3.00991204810314e-14
28470-28450 271 6915 7539 7806 4107.46446634157 2.94523 0.366488629539563 -8.03633405639127 9.25661664809605e-16 3.01506349339474e-14
29350-29320 1027 27033 25922 19097 13156.9280287786 2.69126 0.334899280423612 -8.03604068179783 9.27879488829679e-16 3.02188382222019e-14
29370-29360 1459 35952 38188 29719 19097.3710976673 2.72385 0.33896521191218 -8.03577905963428 9.29861689264729e-16 3.02793506208249e-14
4680-4590 13 1198 759 1021 522.159188605126 4.38969 0.54634015094142 -8.0347285373192 9.3786314622923e-16 3.05276769654562e-14
28220-27980 34 2000 1120 2042 916.597184945769 3.80312 0.473340848802561 -8.03464228976361 9.38523068415922e-16 3.05450811133673e-14
1240-1250 26 1269 1081 1124 621.723121889741 3.62556 0.451287461842559 -8.03381850116556 9.44849374303461e-16 3.07427718174013e-14
20200-20150 68 2167 2105 2040 1149.10652963419 3.10847 0.386944091177242 -8.03337937824 9.48238776959874e-16 3.08448238812665e-14
3390-3400 24 1164 1497 1365 731.055356360616 3.98285 0.495945588458387 -8.03081882590427 9.68242479671903e-16 3.14703321627795e-14
2280-2140 22 1385 882 1057 585.093528707627 3.78324 0.471109707404577 -8.03048612427173 9.70871960855806e-16 3.15473888063909e-14
12300-12290 9 966 1019 905 513.347942702033 4.90197 0.61056680632479 -8.02856039219646 9.86230615982957e-16 3.20208547667235e-14
6380-6400 19 1059 1232 1340 657.533644676317 4.17056 0.519502949461523 -8.02797789437723 9.90923293803844e-16 3.2160372646103e-14
29350-29360 987 26953 27017 18765 13264.5964432009 2.76381 0.344292759723347 -8.02750617321224 9.94739654723826e-16 3.22713497003839e-14
22450-22420 16 1000 1143 1197 602.611254465023 4.29479 0.535113445943756 -8.02595098115314 1.00742445765194e-15 3.26654902681269e-14
28920-28860 97 2846 3226 2923 1648.88835686054 3.11734 0.388477446832834 -8.02451503872913 1.01927803173829e-15 3.30322738058648e-14
23310-23250 38 1629 1427 2029 921.637992940439 3.64648 0.45447589231545 -8.02347403742664 1.02795720928556e-15 3.32781703461029e-14
28440-28480 54 1851 1867 2035 1048.55686622034 3.31607 0.413376144781813 -8.02191405894609 1.04109974010059e-15 3.36902196511602e-14
20260-20180 25 1239 1131 1407 680.922818852795 3.81795 0.475954890038655 -8.02166653108261 1.04320027770024e-15 3.37537151141963e-14
4660-4620 17 1130 866 1017 534.480761100241 4.02974 0.502380484951741 -8.02129261086031 1.04638130865495e-15 3.3849832279533e-14
23300-23330 6 1068 1009 953 533.505109050967 5.54837 0.69171458903704 -8.02117849748419 1.04735400081559e-15 3.3874631142411e-14
29510-29700 16 1057 1063 899 538.063282265603 4.12861 0.515236574904967 -8.0130458260138 1.11901919306977e-15 3.60776817145438e-14
20200-20120 60 1973 2007 1897 1069.89688486601 3.18888 0.397976695933632 -8.01272524046045 1.12194102831479e-15 3.6167102149742e-14
3650-3570 28 1280 1150 1213 654.877378922525 3.59265 0.448615672925488 -8.00831235322331 1.16293232534951e-15 3.74390220723893e-14
29530-29690 28 1274 1300 1154 671.175273103904 3.62906 0.453181068568089 -8.00796667711249 1.16620491977014e-15 3.7539423746472e-14
14060-13990 3 1706 1515 1639 852.180886159887 7.23116 0.903299757123069 -8.0052713202713 1.19203554607086e-15 3.83327281513473e-14
2220-2190 14 988 953 1009 527.171550090213 4.29457 0.536917309213498 -7.99856924646977 1.25873227407753e-15 4.04005188729091e-14
24060-24060 38 1709 1697 2742 1122.17894108972 3.93735 0.49226051338304 -7.99851006315068 1.25933732128071e-15 4.04146201740848e-14
14070-13960 5 1153 983 1220 591.702569375245 5.9633 0.74558079626308 -7.99819240560261 1.26258971971342e-15 4.05136653135619e-14
28210-28130 7 1128 854 1497 618.279398866478 5.53863 0.692501093036007 -7.99800762203932 1.26448546707975e-15 4.05691582393166e-14
29340-29270 376 9600 8954 10961 5438.29271016099 2.87473 0.359451955808311 -7.99752658151729 1.26943375961727e-15 4.07118506951864e-14
12330-12250 19 1050 1223 1348 656.069525200246 4.16728 0.521080746312899 -7.99737475114206 1.27099954131847e-15 4.07567074846219e-14
11410-11340 9 965 1049 1587 650.565318392453 5.24703 0.656111737808672 -7.99716412322794 1.27317483523794e-15 4.08157293821894e-14
25050-24980 12 1026 915 1356 591.134455916427 4.68792 0.586323380356574 -7.99545221846967 1.29099137437049e-15 4.13379946458697e-14
28170-27970 23 1467 874 1096 603.530293007358 3.76346 0.470716522936463 -7.99516640972743 1.2939897399012e-15 4.14176907575015e-14
2250-2200 22 1146 1043 1162 601.607360586626 3.82386 0.478415755466486 -7.99275160107169 1.31959838742351e-15 4.2176481076426e-14
28030-27990 14 996 992 913 517.214621698673 4.26664 0.533894044311011 -7.99155370723842 1.33248645196368e-15 4.25716679522518e-14
28740-28670 160 4978 5634 8128 3458.4478882043 3.47583 0.434997656974332 -7.99045975302247 1.34436450897133e-15 4.29230474373084e-14
1290-1300 11 991 843 1002 503.428785836803 4.58042 0.573267425504318 -7.99002200515999 1.34914669944816e-15 4.30644589515386e-14
2260-2210 44 1671 1389 1623 845.849558879402 3.30118 0.413207593566605 -7.98915195250366 1.35870142097763e-15 4.3346751847616e-14
2270-2190 52 1872 1526 1820 943.913881708062 3.21557 0.402589217209749 -7.98722482559077 1.38010264547625e-15 4.39777443335526e-14
12470-12430 13 994 908 1147 545.480314380376 4.45323 0.557782322030203 -7.98381705438572 1.41876249357032e-15 4.51212352874309e-14
29350-29270 382 9701 9045 11063 5493.61249786318 2.86611 0.358989864067682 -7.98382725321451 1.41864521525888e-15 4.51212352874309e-14
22470-22420 12 920 1103 1179 577.493766588176 4.65367 0.583025576122254 -7.9819349426407 1.44056956101059e-15 4.5802825623898e-14
28030-27980 17 1047 978 961 533.04227667588 4.02561 0.504381335927802 -7.98128120950061 1.44822102013902e-15 4.60281025007671e-14
12350-12230 12 996 1123 1771 706.517099561401 4.94817 0.620079152763881 -7.97989890114367 1.46453196003495e-15 4.65040854733191e-14
2230-2180 16 1036 922 1068 540.826361607732 4.13607 0.518424714600529 -7.97815839658134 1.48532709184823e-15 4.71521270824797e-14
28030-28000 11 958 976 879 500.250450231257 4.57111 0.572971484033548 -7.97790115866294 1.48842507647256e-15 4.72443242746721e-14
20190-20130 61 1980 2005 1883 1068.44992361247 3.16213 0.396402447982784 -7.97707553668734 1.49841131887346e-15 4.75365533639332e-14
3630-3540 27 1224 1210 1225 659.925253594448 3.65784 0.458545375398342 -7.9770422784008 1.4988149714679e-15 4.75431750196448e-14
26710-26720 25 1243 1089 1404 672.925246929347 3.80052 0.476507369543767 -7.97578558208064 1.51414610878757e-15 4.79982742120066e-14
20240-20180 51 1783 1639 1863 960.284089102688 3.27017 0.410115374380118 -7.97378581204251 1.53886145138767e-15 4.87257577450967e-14
20190-20150 67 2114 2023 1989 1115.39691647602 3.08605 0.387070074323704 -7.9728339532113 1.55076472696195e-15 4.90952707867723e-14
12280-12270 7 937 1059 1051 543.713419328556 5.35161 0.671242219163304 -7.97268850460308 1.55259157450618e-15 4.91403493940413e-14
2300-2270 27 1213 1310 1252 682.58778409175 3.70777 0.465073119380236 -7.97245267411408 1.55555813229538e-15 4.92278542764643e-14
7460-7380 4 1386 1040 1292 649.357590524605 6.42164 0.805628904567567 -7.97096454126454 1.57440683263094e-15 4.98114219836366e-14
3980-3930 22 1100 1250 1308 662.569847062555 3.9661 0.497596869022617 -7.97051132313999 1.58019185499958e-15 4.99814827185245e-14
20170-20120 48 1686 1779 1632 926.492421902101 3.30715 0.41493984028235 -7.97018909497133 1.58431760862106e-15 5.01054824202629e-14
12270-12250 9 913 1000 1156 550.555469601547 5.00387 0.62785298325204 -7.9698109610547 1.58917270193722e-15 5.02459985519556e-14
22460-22430 11 907 1080 1090 553.435899481189 4.71864 0.59212454548019 -7.96900682819188 1.59954622696969e-15 5.05477747099872e-14
15180-15120 7 939 1048 1032 538.239864424797 5.3369 0.669803304729857 -7.96785783694536 1.61448434108449e-15 5.09736072888242e-14
28140-28030 22 1149 1040 1252 618.841461520518 3.86553 0.485151304404733 -7.9676696943975 1.61694345245087e-15 5.10446403196111e-14
11400-11400 11 924 1117 1467 635.700131308349 4.92096 0.617663493682937 -7.96705046099454 1.62506320536041e-15 5.12943303642033e-14
2270-2200 50 1806 1487 1749 912.028237005291 3.22282 0.404537075365317 -7.96668429487386 1.62988347233551e-15 5.14331671651129e-14
15190-15150 7 951 1144 961 544.533830468141 5.35384 0.672041185199785 -7.96653201990063 1.63189218686087e-15 5.14898929473713e-14
26520-26420 38 1963 1326 2507 1042.75835149295 3.82918 0.48071323194631 -7.96562251925794 1.64394061357346e-15 5.18566311057881e-14
2260-2190 52 1863 1508 1787 932.822209426683 3.19791 0.401495906857215 -7.96498730304687 1.65240743429084e-15 5.21034933181773e-14
28320-28160 40 1584 1277 1492 784.207070774946 3.33048 0.418170755141202 -7.96441115805191 1.66012402822672e-15 5.23332803878079e-14
14020-13970 56 1879 1701 1799 976.691585951237 3.15576 0.396274559125558 -7.96356210986219 1.67156048288777e-15 5.26869902062348e-14
22480-22420 9 896 1064 1178 564.537074529355 5.0404 0.632948512686936 -7.96336169760487 1.67427128250551e-15 5.27656146184017e-14
29540-29670 31 1318 1272 1211 685.068018204267 3.5085 0.440687797167757 -7.96142138679655 1.70074105617506e-15 5.35652173114723e-14
28940-28850 126 3656 4107 3128 1990.96501666086 3.00782 0.377815862344521 -7.96107501774065 1.7055093971872e-15 5.36945961616834e-14
6520-6490 53 1864 1651 1496 904.6394066414 3.12355 0.392496302825924 -7.95816471781404 1.7460980675171e-15 5.49086607232275e-14
6510-6530 35 1416 1459 1262 747.126117723295 3.45704 0.434534843225537 -7.95573106445741 1.78076839189555e-15 5.59124137506351e-14
26850-26860 30 1329 1344 1736 801.071232585217 3.78865 0.476315052683512 -7.95409101330574 1.80451440472214e-15 5.66215436507557e-14
20180-20120 49 1701 1789 1645 933.692954614176 3.28794 0.41337554737903 -7.95389125803651 1.80742784712127e-15 5.67056656142309e-14
28040-28050 6 1062 1025 871 519.857901774852 5.51077 0.692917907096593 -7.95298396608785 1.82071916799529e-15 5.71153163157407e-14
7400-7400 12 1005 886 820 479.124334028488 4.38071 0.550848675680702 -7.95265862154833 1.82550869430251e-15 5.72581976635402e-14
27010-27020 74 2266 2512 2583 1349.41444978804 3.22233 0.405199597344998 -7.95245814813378 1.82846611965818e-15 5.73435846879915e-14
27960-27830 16 1119 952 1516 644.96327028755 4.39452 0.552620607899838 -7.95214151087065 1.8331468332373e-15 5.74829878477427e-14
27960-27950 26 1216 1100 1165 625.625729691887 3.63474 0.457082515295348 -7.95203835324684 1.83467431549056e-15 5.75230860209634e-14
12290-12290 10 931 992 897 502.255674911988 4.71624 0.593154311282051 -7.95111339466188 1.8484265525406e-15 5.79397748024804e-14
26450-26450 11 1004 854 1236 552.564236259645 4.71649 0.593325937803771 -7.94923716296262 1.87663484615293e-15 5.87635591657276e-14
29350-29350 1126 29654 29627 20921 14653.7136254291 2.7151 0.341651913818904 -7.94696944360109 1.91129531960753e-15 5.97951535604102e-14
28130-28130 9 1134 789 771 467.883665758393 4.76727 0.599912964625443 -7.94660420737906 1.91693633459559e-15 5.9956252253338e-14
27950-27830 17 1129 969 1515 650.073997117518 4.3172 0.543315035814793 -7.94604055802422 1.92567400166106e-15 6.02140978629656e-14
28100-28070 15 1205 1039 746 524.633542338995 4.18671 0.526902859301615 -7.94588764025081 1.92805128276086e-15 6.0272978699576e-14
24170-24160 11 997 845 830 471.470695716393 4.4846 0.564442017351351 -7.94519087849802 1.93891987836149e-15 6.0597209048243e-14
27070-27030 20 1060 1104 1138 594.949609212755 3.94794 0.496977964232135 -7.94390027636691 1.95921125531236e-15 6.12000084476728e-14
27630-27580 104 3193 3027 4075 1887.73461505062 3.21552 0.404852026777408 -7.94244533207193 1.98233733646656e-15 6.18986165698191e-14
26450-26440 12 1039 873 1375 588.679071537273 4.68187 0.589673329141094 -7.9397646592432 2.02565225726464e-15 6.32187536653343e-14
7380-7370 10 986 838 838 469.470673725591 4.61781 0.581612735947629 -7.93967073429874 2.02718669993516e-15 6.32585477133427e-14
27020-27020 77 2325 2569 2622 1378.17019441997 3.19446 0.402349487743968 -7.93950900589779 2.02983152405874e-15 6.33329767028787e-14
11420-11390 9 888 1150 1493 640.561300122759 5.22442 0.658197903556659 -7.93746336740001 2.06357963193327e-15 6.43365727532778e-14
26710-26690 31 1559 1129 1821 810.289519524885 3.75728 0.473487049907105 -7.93533349757047 2.0993045197616e-15 6.54002137010263e-14
25360-25320 8 973 871 873 479.379578672367 4.97402 0.626844150608233 -7.93501763415377 2.10465418659524e-15 6.55501278835898e-14
7430-7390 19 1151 865 1064 547.643134469069 3.90169 0.491777201196202 -7.93386425953762 2.12430274556869e-15 6.61295236561403e-14
25350-25340 8 1014 841 823 469.918756637255 4.94511 0.623414059594373 -7.9323122397341 2.15102786301943e-15 6.69346191327604e-14
28920-28820 122 3335 3565 3682 1946.02783987984 3.02194 0.381004513069834 -7.93149671909321 2.1652032036008e-15 6.7341353756061e-14
7410-7410 13 973 874 1026 512.628823158845 4.36225 0.550091806608889 -7.93003297659333 2.19087701714195e-15 6.80964334910034e-14
29390-29310 767 17544 16954 16096 9341.45185994339 2.61441 0.329693719495943 -7.92981147868492 2.19478808234833e-15 6.82006138994363e-14
28170-28190 22 1213 944 943 550.132194226759 3.69195 0.465609620666103 -7.92928940632616 2.20403371738735e-15 6.84704648626999e-14
2260-2200 50 1796 1458 1716 898.698919366463 3.20083 0.403739408756095 -7.92794957719702 2.2279372973549e-15 6.91778076241329e-14
4650-4590 30 1457 1003 1186 648.418890116093 3.47585 0.438490646658835 -7.92683993870388 2.247927227846e-15 6.97807309334876e-14
29360-29340 1382 34283 33864 25514 17173.9992736395 2.64504 0.333715753659815 -7.92603302093221 2.26257452136441e-15 7.02086085478701e-14
28190-27970 33 1698 1015 1399 728.393231080433 3.5071 0.442538440892757 -7.92495919324145 2.28221265533516e-15 7.07909683865689e-14
27830-27860 13 1012 933 1405 602.633031623075 4.59905 0.580352792617992 -7.92457430055166 2.28929234954461e-15 7.10015405342804e-14
29330-29220 89 2961 2559 3798 1702.36269308813 3.29374 0.415647811817077 -7.92436479655932 2.29315503964911e-15 7.1112297649762e-14
28320-28250 77 2307 2531 2415 1328.38796961427 3.13942 0.396204825277643 -7.92372734778723 2.30494739710956e-15 7.14507327411824e-14
28840-28850 155 4301 5148 3954 2459.62308286122 3.0142 0.380420997933922 -7.92333562299799 2.31222363593058e-15 7.16580727547436e-14
26540-26460 29 1827 1093 2309 934.955344683639 4.06674 0.513273823143737 -7.92314208281272 2.3158269646638e-15 7.1760625187973e-14
20200-20130 63 1995 2011 1915 1079.18552358074 3.1288 0.394919015235912 -7.92264469914122 2.32511263382033e-15 7.20392081143478e-14
11430-11380 7 913 1137 1626 666.101651172876 5.64667 0.712741818172998 -7.92245710547832 2.32862433894544e-15 7.2138847662194e-14
29420-29380 1714 40129 48736 44574 24734.1374592734 2.87134 0.362459267163793 -7.92182393173132 2.34051579856002e-15 7.24796169061694e-14
29840-29810 158 4105 3762 3860 2151.34530574664 2.78348 0.35144926259083 -7.92000621166494 2.37498715602022e-15 7.34817953020647e-14
12320-12290 26 1189 1201 1125 633.242234999497 3.65261 0.461257129698661 -7.91882568331564 2.39764205781555e-15 7.41451122428242e-14
29860-29780 50 1788 1532 1889 945.027850755298 3.27585 0.413680620922502 -7.91878205190236 2.398483430814e-15 7.41617279782079e-14
1240-1260 24 1180 1027 1058 584.637192274689 3.65299 0.461366095125356 -7.91776119215409 2.418252531435e-15 7.47540398180565e-14
28590-28610 25 1148 1428 1288 701.38403941321 3.86157 0.487757862216612 -7.91698519884168 2.43338701855212e-15 7.51932928465529e-14
28850-28870 121 3369 3821 3188 1903.65898077922 3.00125 0.379098526876621 -7.91681044228189 2.43680820775146e-15 7.52894711252057e-14
20170-20130 50 1707 1764 1634 928.303406286814 3.24916 0.410461933637753 -7.91585474144662 2.45560180402266e-15 7.58221071527186e-14
2260-2170 53 1900 1490 1852 947.897679221815 3.19341 0.403530633744394 -7.91367423274099 2.49901689122438e-15 7.70845732582186e-14
1310-1290 11 960 829 921 480.666219212205 4.51273 0.570321688456166 -7.91260630682333 2.52055474178183e-15 7.76997953697987e-14
6390-6410 20 1035 1319 1399 682.656585103354 4.15027 0.524517258623962 -7.91254551860312 2.52178619753551e-15 7.77279327426658e-14
26690-26700 12 1081 791 1262 557.303293893878 4.6019 0.581602374002764 -7.91245466788024 2.52362776791259e-15 7.77748659295062e-14
20220-20180 42 1558 1415 1361 782.701076046511 3.25481 0.411384183111963 -7.91186034509362 2.53570757290975e-15 7.81175371131887e-14
28430-28440 338 8240 9128 9376 4945.81110495486 2.89223 0.36556087597219 -7.91175966399082 2.53775958155239e-15 7.81708795378942e-14
29520-29700 23 1140 1162 1020 596.611438796221 3.74588 0.473510189574873 -7.91086880399277 2.55598783233738e-15 7.87025471934422e-14
1260-1290 9 955 822 970 486.815577597166 4.82458 0.609926280003708 -7.91010560982037 2.57170635519404e-15 7.91765473776157e-14
7380-7380 10 991 843 792 462.262317242498 4.59525 0.581169086352997 -7.90690216104594 2.63872845924672e-15 8.11785106561321e-14
20180-20130 51 1723 1775 1653 936.996428790688 3.2335 0.409093839582357 -7.90406488473388 2.69952393359484e-15 8.29546664835388e-14
2250-2210 17 1012 954 1056 541.775107397678 4.04944 0.512342580306275 -7.90377046245685 2.70591108093486e-15 8.3119522258052e-14
6530-6570 12 938 883 985 500.761061159141 4.44518 0.562516354221486 -7.90231508427505 2.73770305000885e-15 8.40220254428223e-14
28040-28020 9 965 902 800 470.665624696904 4.77543 0.604324661556693 -7.9021010925253 2.74240849810142e-15 8.41558493052892e-14
27630-27540 22 1293 1135 2006 803.199383496584 4.24929 0.537848644801163 -7.90053635379326 2.77705827865696e-15 8.51655648316554e-14
3620-3560 15 952 1073 1002 544.108031213562 4.23965 0.53664792923062 -7.9002371270825 2.78373332524818e-15 8.53595391368751e-14
29810-29800 328 7877 8418 8205 4526.09113192803 2.8037 0.354901044369064 -7.89994436057831 2.79027954980234e-15 8.55280120544478e-14
29360-29230 273 8092 7442 11621 4996.1012899926 3.22788 0.408694070133601 -7.89803274761812 2.83339716714899e-15 8.68060213127085e-14
7460-7390 4 1324 1018 1199 618.294030550272 6.35064 0.804197409727367 -7.89686249303165 2.86011604648264e-15 8.76025924426811e-14
12470-12420 7 952 882 1036 509.287050945763 5.25652 0.665787693850396 -7.89519538596185 2.89860785567627e-15 8.86924548226804e-14
26700-26680 35 1646 1191 1909 854.114535100139 3.65567 0.463030230888827 -7.89509205913685 2.90101028300606e-15 8.8754830282852e-14
12350-12240 12 948 1069 1593 654.969623834552 4.83761 0.612751364051015 -7.89489613729445 2.90557099966111e-15 8.88832135013602e-14
27900-27920 26 1250 1331 1018 646.110953744279 3.68249 0.466459212900743 -7.89455675231094 2.91348799966025e-15 8.91030482293586e-14
29430-29390 1607 37486 45837 41317 23105.9459483134 2.86586 0.363030382911676 -7.89425909436564 2.92044909440084e-15 8.92935456531617e-14
29380-29360 1556 36172 39709 32608 20037.2086447509 2.69909 0.341913259365577 -7.89408945393215 2.924423666926e-15 8.94038616118809e-14
23330-23340 7 968 1060 842 508.020890814456 5.25297 0.665547638184974 -7.8927038824939 2.95708680319247e-15 9.03910908900665e-14
27950-27950 21 1073 1062 1078 577.873025365216 3.83306 0.485733282859136 -7.89128817206823 2.99083142279582e-15 9.13882226495213e-14
28070-28020 12 972 896 811 474.540668896667 4.36656 0.553381824328278 -7.89068137881245 3.00541066096016e-15 9.18222040332609e-14
26510-26420 34 1764 1224 2284 949.139616644345 3.85448 0.488522214370174 -7.89007558302697 3.02003573353556e-15 9.2245923027375e-14
22490-22410 14 936 1030 1223 575.653061447159 4.42344 0.560649137895686 -7.88984633781698 3.02558841043434e-15 9.24039553864921e-14
29360-29220 237 7313 6728 10980 4601.70776425719 3.3162 0.420374773902348 -7.88867469538657 3.05412477851454e-15 9.32054528722368e-14
26490-26480 24 1317 965 1469 671.892918962132 3.85863 0.489152157707408 -7.88841196673929 3.06056004811727e-15 9.3390158285469e-14
28140-28090 24 1226 988 1320 634.410500998196 3.77381 0.478472940141984 -7.88718798193987 3.09071672672222e-15 9.42631885620636e-14
24210-24170 6 975 945 1018 520.485349094965 5.51233 0.699078771951093 -7.88513041780594 3.1420718753823e-15 9.57695811464469e-14
25360-25310 7 970 893 869 481.73435199389 5.17569 0.65644308008379 -7.88444944051158 3.15925286977489e-15 9.6269192364471e-14
27830-27850 15 1019 970 1421 615.02906498261 4.41937 0.560545841469412 -7.88405111441091 3.16934544439163e-15 9.65526086112509e-14
29320-29300 161 4130 3926 3782 2172.98822532597 2.77017 0.351369029435284 -7.88392883903561 3.17244995627824e-15 9.66351157594988e-14
7470-7380 4 1338 987 1222 618.848439183415 6.35196 0.805722340623196 -7.88355494633104 3.18196149700176e-15 9.69006401744577e-14
24260-24150 13 1130 725 972 496.441616748181 4.31562 0.547458644641625 -7.88300722521488 3.19594581325831e-15 9.73143555440559e-14
26460-26430 18 1137 953 1501 646.106238601623 4.22435 0.535908360521674 -7.8825885093224 3.20667718865552e-15 9.76289301754952e-14
4680-4600 12 1116 717 994 496.521982030338 4.43315 0.562411367722652 -7.88240093456717 3.21149608916827e-15 9.77634404208753e-14
27650-27560 58 2331 1889 3275 1363.71162586163 3.60058 0.456830046127467 -7.88166188727606 3.23055211723194e-15 9.83189956127718e-14
28420-28420 290 7125 8314 8100 4353.90008476343 2.93093 0.371902196338429 -7.88091885203019 3.2498232006639e-15 9.88561522597562e-14
25340-25330 6 1038 932 854 495.420533182402 5.44082 0.69047928985459 -7.87977339710428 3.27975324294045e-15 9.97168456993185e-14
28910-28820 138 3628 3771 3807 2061.59815590648 2.92338 0.371008823549375 -7.87955610537808 3.28546149237942e-15 9.98530557669594e-14
2240-2200 22 1111 1006 1133 583.929223845874 3.77979 0.479728871740438 -7.8790159285204 3.29969434756709e-15 1.00273131282989e-13
28920-28880 71 2150 2345 2186 1222.41029805016 3.13639 0.398074820523995 -7.87889636586022 3.302852841789e-15 1.00356609600037e-13
29060-29070 59 1907 2315 2015 1141.17111713241 3.31023 0.420167727418714 -7.87836026983305 3.31705156022323e-15 1.00750380882551e-13
6560-6480 43 1586 1338 1407 781.583544455758 3.21756 0.408427989612714 -7.87791667600565 3.32884574630723e-15 1.01083434845442e-13
7390-7400 12 974 867 808 468.72962592604 4.34853 0.552022154000231 -7.87744855766456 3.34133676328898e-15 1.01450105219646e-13
11420-11340 8 910 1014 1499 618.371350342704 5.34453 0.678470457737228 -7.8773151537195 3.34490488406741e-15 1.01545799890361e-13
28950-28830 159 4159 4617 3978 2345.26336853242 2.90423 0.368717419163838 -7.87656980501861 3.36490967774046e-15 1.02127688587758e-13
15190-15160 12 905 1090 946 527.882816459986 4.52233 0.574167186007199 -7.8763278040701 3.37143016217218e-15 1.02312858669109e-13
27030-27030 61 1949 2127 2352 1177.74358738103 3.30756 0.419992414432289 -7.87527557639071 3.39992637633092e-15 1.03126308078689e-13
25060-25010 41 1576 1502 1987 922.063598517386 3.53447 0.448807943114439 -7.87523495144887 3.40103131434816e-15 1.03131320378943e-13
29360-29320 1230 30065 28913 22157 14880.9481464459 2.60429 0.330694085787927 -7.87523037361235 3.40115584685867e-15 1.03131320378943e-13
29780-29830 103 2940 3244 2662 1619.2335782024 3.00009 0.380967072158483 -7.87494228793911 3.40900178158286e-15 1.03350170979028e-13
22450-22430 12 888 1052 1051 538.472039337087 4.55135 0.577993237202884 -7.8743941850212 3.42397845200816e-15 1.03739741672837e-13
2280-2270 44 1566 1600 1799 904.872597906344 3.40154 0.431973879397958 -7.8744086567238 3.42358218772418e-15 1.03739741672837e-13
6590-6480 12 970 808 901 474.876411899555 4.36757 0.554691914347201 -7.8738734363371 3.43826768579286e-15 1.0414680207367e-13
10020-9970 25 1178 1039 1101 595.562687527164 3.61991 0.459762430116691 -7.87342499212771 3.45061994008192e-15 1.04495002826675e-13
27990-28010 7 925 948 933 498.080411021815 5.22412 0.663641404107323 -7.87190264334027 3.49287937050578e-15 1.05669782384891e-13
28450-28480 85 2454 2611 2650 1415.16619333502 3.08614 0.392050712005206 -7.8717984347337 3.49579069770344e-15 1.05731628891266e-13
23890-23900 65 2034 2205 2419 1220.27236983553 3.26573 0.414867184313601 -7.87175977835287 3.49687126747703e-15 1.057511971812e-13
28160-27970 20 1373 797 997 554.348008291075 3.8444 0.488543548976573 -7.86910723926264 3.57180906694491e-15 1.0792376853553e-13
25330-25310 5 1134 1050 873 534.736705048326 5.8166 0.739435724239031 -7.86627356266965 3.65361128125182e-15 1.1023158558709e-13
1240-1230 17 1014 910 1019 526.545743788973 4.00751 0.509458630225258 -7.86620889462715 3.6554994763271e-15 1.10247640259268e-13
20250-20170 50 1729 1564 1845 934.133127425818 3.25851 0.414241117039695 -7.86621496050254 3.65532232242409e-15 1.10247640259268e-13
28740-28720 158 4351 5201 6186 2909.65205300116 3.23714 0.41156789946316 -7.86539618183494 3.67931135193382e-15 1.1093835572077e-13
29050-29070 30 1241 1459 1320 729.990819315322 3.65119 0.464262496461219 -7.86449234146631 3.70597258264183e-15 1.1172843101777e-13
29800-29800 336 8002 8617 8474 4638.916324281 2.80449 0.35661252559588 -7.86425429788405 3.71302591250971e-15 1.11911894445261e-13
24090-24110 16 984 970 1200 567.95905260135 4.20788 0.535087808865679 -7.86391349776695 3.72314697270013e-15 1.12190736779663e-13
29540-29680 35 1371 1344 1245 715.478776925936 3.39266 0.431479432642918 -7.86285249137918 3.75483090599009e-15 1.13089590409987e-13
6550-6480 54 1844 1584 1486 887.706515903314 3.06722 0.390205046621295 -7.8605325455433 3.82503719470023e-15 1.15062006259274e-13
28110-28020 12 954 878 818 469.875097721121 4.35205 0.553833734601963 -7.85803645818054 3.9020174395239e-15 1.17319791849413e-13
24250-24210 6 971 911 1151 539.112054236748 5.56339 0.708066893183983 -7.8571525271759 3.92964227338152e-15 1.18092141551932e-13
20230-20120 62 1962 1778 1905 1027.52804255592 3.07929 0.39194974754193 -7.85634802366506 3.9549521395351e-15 1.18803035471219e-13
11390-11400 9 882 1020 1395 596.03619732763 5.11952 0.651646742018817 -7.85627630836096 3.95721609507567e-15 1.1883292888117e-13
29360-29330 1269 31406 30445 22736 15501.844776058 2.61899 0.333418123672861 -7.85498066620739 3.99833821882106e-15 1.19964410534166e-13
29400-29380 1713 39389 47543 42701 24038.369073854 2.82915 0.360183604383817 -7.8547490181881 4.00573465373546e-15 1.20171546901774e-13
7420-7400 15 1036 805 900 485.49793192866 4.07249 0.518482274855804 -7.85464038673449 4.00920785371171e-15 1.20260950229053e-13
20230-20130 65 2033 1813 1951 1055.17478333525 3.04825 0.388090808719247 -7.85448156017948 4.0142912446276e-15 1.2039862521808e-13
27080-26980 61 1964 2134 2488 1207.48793065043 3.34474 0.425861196618459 -7.854053229026 4.02803203342176e-15 1.20781040683493e-13
24130-24090 27 1222 1074 1286 645.526716269681 3.62519 0.461864715287828 -7.84902468106647 4.19285108639937e-15 1.25507141276598e-13
28310-28240 87 2479 2587 2586 1403.09942449058 3.03842 0.387119203356332 -7.84878416279208 4.20089870055018e-15 1.25717176952821e-13
22440-22420 23 1081 1207 1250 641.083219986051 3.85193 0.490786962578202 -7.84847924495856 4.21112295237958e-15 1.26007689481343e-13
26700-26720 14 1009 824 1123 527.646737034672 4.29595 0.547461814884979 -7.84703058165519 4.26003398671347e-15 1.27361856990124e-13
29820-29790 346 8243 8893 9186 4869.86625625646 2.83359 0.36124844382956 -7.843875233589 4.36851154445037e-15 1.30381252714134e-13
2270-2170 53 1879 1467 1861 942.23470153552 3.18444 0.406009408671658 -7.84327306286945 4.38952039829886e-15 1.30928168720153e-13
28070-28080 14 1029 1020 769 499.496471814693 4.21564 0.537536995479616 -7.84251932482927 4.41595742945923e-15 1.31636225994583e-13
25090-25040 8 913 873 1157 525.946901291838 5.10891 0.651470524076278 -7.84211518281942 4.43019702561798e-15 1.32028424285337e-13
26500-26420 35 1769 1229 2296 953.756117871374 3.81884 0.486981375429387 -7.84187014686515 4.43885265918865e-15 1.32237904571083e-13
28310-28170 64 2107 1621 1867 1012.43699129914 3.00955 0.383834226293969 -7.84074742035275 4.47872514917972e-15 1.33376872424882e-13
2220-2160 23 1108 1045 1065 578.422809100992 3.70006 0.471954498159561 -7.8398706897463 4.51010633167245e-15 1.34295009667755e-13
27020-26990 140 3705 4186 4429 2272.9973537183 3.0485 0.388924964342603 -7.83827963248095 4.56760952427104e-15 1.35940865815763e-13
3620-3570 16 950 1079 988 542.888396155716 4.14154 0.528675193360006 -7.83381431048202 4.73287621608893e-15 1.40619292998888e-13
27630-27570 84 2787 2573 3899 1696.33664044159 3.37461 0.430833631931485 -7.8327518911358 4.77305642351641e-15 1.41709517789316e-13
25060-25000 44 1664 1532 2124 968.771830201068 3.50301 0.447261962333667 -7.83213146450381 4.79667578483304e-15 1.42341456046355e-13
23370-23220 20 1109 897 1149 564.72571000378 3.8712 0.494278148060553 -7.832037083343 4.8002789015813e-15 1.42414000834054e-13
25330-25320 5 1118 1016 862 523.838927358772 5.78673 0.738853827709243 -7.83203683888362 4.80028823757687e-15 1.42414000834054e-13
4660-4630 15 1046 782 975 497.037239294199 4.10701 0.524404437231502 -7.83176057320219 4.81085036058891e-15 1.42709996606333e-13
29000-29010 81 2369 2878 2840 1487.91440585766 3.23327 0.412855020910225 -7.83150184166445 4.82076286703519e-15 1.42969265869044e-13
23600-23590 23 1072 1276 1334 669.136246925845 3.9151 0.499963773632944 -7.83075771428804 4.84938403493458e-15 1.43748166837203e-13
1270-1290 6 994 848 1003 501.861719514479 5.45946 0.697226400608896 -7.83025711103276 4.86873265504809e-15 1.44269107743114e-13
4670-4630 9 1006 725 960 473.762911936836 4.78509 0.611289980096875 -7.82785463594615 4.96265244311914e-15 1.46924935005415e-13
29370-29310 1110 26405 25010 19792 13079.2957645948 2.56409 0.327588382265241 -7.82717230080441 4.98965059273711e-15 1.47690629844416e-13
11410-11400 11 876 1076 1436 615.00347205942 4.87265 0.622582203178123 -7.82651415592476 5.01582856958826e-15 1.48393446420913e-13
22460-22390 20 1057 1028 1305 612.289316424212 3.99026 0.509952279900358 -7.82477346757786 5.08571858165171e-15 1.50435600087906e-13
4650-4600 27 1348 928 1106 601.126023098856 3.51984 0.44983701181738 -7.82470529628651 5.08847513222435e-15 1.50469689170027e-13
27640-27560 61 2338 1869 3139 1336.54551587868 3.4959 0.446809389074582 -7.8241354183712 5.11157612902929e-15 1.51116158338681e-13
22450-22390 20 1067 1002 1294 606.656436096166 3.97667 0.508283624108996 -7.82371288191088 5.12877100442507e-15 1.51606122798239e-13
20210-20170 56 1810 1715 1636 937.960085156432 3.09515 0.395676672643173 -7.8224283275749 5.18139562993544e-15 1.53124586543757e-13
27970-28000 13 935 913 843 479.256875456464 4.26354 0.545094505540658 -7.8216588735887 5.21317220412978e-15 1.54026346143555e-13
21900-21920 44 1530 1842 1685 923.746612532316 3.43223 0.438844678753765 -7.82106603749936 5.23778565964453e-15 1.54697346161497e-13
1330-1280 7 1016 782 826 458.927087290297 5.1053 0.652907481128195 -7.81933325107356 5.31038545430009e-15 1.56651874929649e-13
28480-28450 262 6458 7153 7805 3962.36633857959 2.94192 0.376238731423585 -7.81929147960258 5.31214775545309e-15 1.56684910558381e-13
29040-29070 25 1121 1322 1175 655.508945127926 3.76168 0.481130879327863 -7.81840683764647 5.34960550560725e-15 1.57751593907883e-13
27910-27920 40 1501 1550 1271 781.561866059656 3.32539 0.425398144276133 -7.81712683709646 5.40426432013526e-15 1.59209404930145e-13
26690-26680 27 1414 1011 1656 732.593775050709 3.81245 0.48772124071327 -7.81685908532474 5.41576723869983e-15 1.59529011322663e-13
29150-29180 41 1511 1566 1940 915.816987371689 3.52435 0.450878659221025 -7.81661731018563 5.42617487712523e-15 1.59796984587777e-13
28060-28070 11 941 912 773 465.160103990592 4.46477 0.571224868666411 -7.81613430836594 5.44702553233408e-15 1.60391655234909e-13
28570-28580 238 5888 6483 5441 3281.37116649793 2.80239 0.358563391281169 -7.81561188196301 5.46966689511507e-15 1.61000034522287e-13
28030-28040 8 918 955 803 473.939178654514 4.9573 0.634361620820369 -7.81462309047464 5.51277387919412e-15 1.62229734116984e-13
28750-28720 155 4253 5031 6136 2851.65144809215 3.2357 0.414067491951215 -7.81442725829596 5.52135089521537e-15 1.62462536131275e-13
29360-29280 489 11401 10590 12072 6294.41321424352 2.69843 0.345323869157623 -7.81418733374453 5.53187696644479e-15 1.62752624878036e-13
7470-7390 4 1281 966 1140 590.81827598839 6.28481 0.804523253530254 -7.81183849989275 5.63597492835286e-15 1.65715328396665e-13
22470-22390 17 1003 966 1276 585.231905429126 4.16284 0.532950718071249 -7.81093770547526 5.6764067365654e-15 1.6686391787894e-13
28090-28070 10 1103 921 669 469.485345560318 4.61822 0.591393099065885 -7.80904978770701 5.76207370365999e-15 1.69239404413411e-13
24550-24490 10 940 1008 763 480.729507193925 4.65235 0.595792132982859 -7.80867358706651 5.77929578415159e-15 1.69704365814928e-13
3500-3500 5 894 1343 1487 674.486972434397 6.15294 0.788128723357676 -7.80702442312797 5.85539266296454e-15 1.71835448815352e-13
23900-23900 80 2330 2517 2739 1393.46375584327 3.15379 0.40403493115755 -7.8057308277916 5.91577211385433e-15 1.7352386082946e-13
26530-26490 50 2266 1417 2590 1127.25672028062 3.53836 0.453325927527916 -7.80534157830049 5.93406025703847e-15 1.7399751895064e-13
29340-29240 247 7113 6430 9903 4314.58741836258 3.15823 0.404667049042242 -7.80451616441199 5.97302507222765e-15 1.75013796503034e-13
28100-28090 17 1113 911 772 493.305093675971 3.91183 0.50134317437355 -7.80269448089894 6.05991363318473e-15 1.77346637295431e-13
26710-26680 38 1705 1231 2028 895.077491847545 3.60323 0.461894355069406 -7.80098674610083 6.14249645172077e-15 1.79591074332084e-13
22440-22410 30 1221 1290 1404 711.160235862517 3.61246 0.463080780301361 -7.80092918065502 6.14529942205038e-15 1.79651490319869e-13
3990-3900 17 960 997 1046 540.544868120271 4.04602 0.51866926210479 -7.80076483374881 6.15330871343895e-15 1.7986407501187e-13
14310-14250 8 935 779 939 469.139583156459 4.94249 0.63369426125708 -7.79948145910265 6.21620717156223e-15 1.8165908374513e-13
24260-24140 12 1084 697 922 474.210790795657 4.36583 0.559765535969219 -7.79938178885319 6.2211184299084e-15 1.81780827115878e-13
12330-12260 17 946 1092 1172 580.934572736862 4.15194 0.532361726705798 -7.79910244947656 6.23490325818922e-15 1.82118164044203e-13
6580-6480 16 1015 819 953 495.999790237826 4.00889 0.51405532498609 -7.7985639366133 6.26156267083355e-15 1.82800993073466e-13
22470-22430 8 841 1023 1036 520.77708691042 5.09442 0.65333140758676 -7.79760838188717 6.30914446450256e-15 1.84154383167509e-13
29790-29810 227 5566 6064 5250 3111.48807908246 2.79356 0.358290470891271 -7.79690394039599 6.34444981258499e-15 1.85074149604074e-13
1320-1300 11 953 763 859 455.128127812647 4.43289 0.568547644564557 -7.79687211322978 6.3460495164423e-15 1.85098676274906e-13
29350-29240 249 7147 6481 9973 4343.95829925755 3.15631 0.404838778164654 -7.79647323116656 6.36613191169551e-15 1.85617837074791e-13
29390-29370 1379 31329 36618 31168 18362.5628662239 2.74983 0.352745273644896 -7.79551530247769 6.41461631100011e-15 1.86986793789484e-13
12490-12450 12 893 898 1084 516.249903975298 4.4897 0.576098306699555 -7.79328217424586 6.52905909656524e-15 1.90186430740853e-13
28140-28130 11 1021 720 822 449.588521821402 4.41519 0.566561056557282 -7.79297072917964 6.54517881110985e-15 1.90633217918663e-13
29180-29150 91 2833 3253 4496 1952.03114200784 3.46439 0.444702320629103 -7.79036753689537 6.68145538551718e-15 1.94439838572038e-13
7440-7400 13 1007 748 867 462.847043635964 4.21265 0.540870440434576 -7.78865388871937 6.77268488517188e-15 1.96930265952377e-13
28590-28580 241 5852 6531 5766 3349.94902165824 2.81471 0.361394962262965 -7.78846813512381 6.78264720113763e-15 1.97196432198148e-13
28970-28830 147 3800 4379 3853 2216.61769289914 2.93743 0.377249491433954 -7.78643400249332 6.89268982196957e-15 2.00181013918618e-13
15180-15180 10 871 1021 860 491.997266259377 4.68602 0.601857948314943 -7.78592647796484 6.92041869112585e-15 2.00938475993679e-13
12470-12450 19 1010 1007 1216 583.718484165737 3.9954 0.513181607548698 -7.78555241294374 6.94092618532717e-15 2.01485950449311e-13
29330-29250 111 3197 2828 3733 1788.81552673045 3.03735 0.390218350329782 -7.78371017636981 7.04279966380258e-15 2.04297311513057e-13
6560-6580 4 1157 1063 1153 593.943118244025 6.29223 0.808477383179382 -7.78281960522497 7.09257345402321e-15 2.05594434616449e-13
24180-24160 11 905 833 844 458.647544415013 4.44403 0.571067484831675 -7.78197442205433 7.14013065754263e-15 2.06776386516741e-13
26480-26480 25 1304 956 1471 669.323572299683 3.79269 0.487374396921513 -7.78188435046105 7.14521732113105e-15 2.0689912850606e-13
14020-13980 55 1771 1617 1688 923.102899300229 3.09821 0.398169447505072 -7.78114180083549 7.18728787077136e-15 2.08067931678726e-13
28400-28420 132 3475 4217 4078 2173.0080930457 3.06928 0.394456404161842 -7.78103126939153 7.1935710493862e-15 2.08218903831993e-13
3390-3410 21 1012 1317 1239 648.708316305774 4.00344 0.514554275650796 -7.78040123473559 7.22948884519924e-15 2.09190307255339e-13
4680-4620 10 1000 711 992 477.040498394941 4.6412 0.596580605531451 -7.779674659273 7.27112955098555e-15 2.10295414011126e-13
27860-27830 43 1566 1515 1959 918.951082478062 3.4587 0.44465658107643 -7.77835908397635 7.34712790234365e-15 2.12317197660393e-13
2240-2210 17 976 912 1024 522.422240787094 3.99587 0.513753833047332 -7.77779674809948 7.37985102131557e-15 2.13187052498857e-13
26680-26670 13 1033 758 1155 524.087247556034 4.39476 0.565153904769823 -7.77622016975005 7.47236112010008e-15 2.15731700382492e-13
27830-27840 17 1023 969 1421 616.67188312645 4.23972 0.545295857862057 -7.77508327631572 7.53977883870381e-15 2.17549333843726e-13
4650-4610 24 1225 886 1048 562.346083975088 3.59556 0.462471474956597 -7.77466959727457 7.56445823638714e-15 2.18183987629682e-13
2240-2160 28 1201 1076 1159 618.997877653232 3.50903 0.451457013332502 -7.7726703928664 7.68485247127394e-15 2.2152556824149e-13
29360-29260 411 10442 9779 13240 6178.44709717173 2.9329 0.377469713343716 -7.76988315840812 7.85585575786944e-15 2.26187624069012e-13
29360-29270 459 11169 10529 13358 6478.79468354018 2.83792 0.365315583298876 -7.76841904450392 7.94717724820384e-15 2.28735966917591e-13
20280-20140 22 1095 948 1136 571.165858033277 3.74714 0.482379045474699 -7.76803235567852 7.97147017355427e-15 2.29408094850704e-13
7410-7360 16 1079 828 1305 574.873381910676 4.2258 0.544009376031951 -7.76788999580856 7.98043203133082e-15 2.29611819276814e-13
22430-22410 29 1190 1229 1329 679.981301880126 3.59626 0.462967527965032 -7.76784422299496 7.98331563382733e-15 2.29667692825531e-13
23370-23230 19 1046 876 1042 530.377323622695 3.85428 0.496191682964348 -7.76772465539896 7.99085300989667e-15 2.29857419301897e-13
27880-27910 16 1039 1068 782 513.838901000017 4.06094 0.522798481942259 -7.76769786101422 7.99254305127109e-15 2.298789218941e-13
28160-28060 23 1183 986 1447 651.727780911452 3.87635 0.499081977598731 -7.76696809287469 8.03870829243149e-15 2.31097703184317e-13
12340-12250 18 1001 1095 1502 653.752667351507 4.24149 0.546155008529577 -7.76609657989244 8.09418427251682e-15 2.32637691478032e-13
15190-15140 5 952 1117 1033 552.179867401057 5.86282 0.754975919594888 -7.76557880452155 8.12732140219434e-15 2.33507546551278e-13
7380-7360 8 933 780 820 446.07066692008 4.86904 0.627034655225647 -7.76518510847074 8.15260689559877e-15 2.34151279937547e-13
27010-27010 130 3409 3943 4061 2106.81708105725 3.04577 0.392306049198515 -7.76375181509951 8.24531720909908e-15 2.36702521419734e-13
28260-28100 36 1801 1159 2158 919.027880510156 3.72243 0.479486224966577 -7.76338083762549 8.26948184879686e-15 2.37312431278939e-13
23370-23210 18 1075 837 1153 547.926521380354 3.98201 0.512955265817745 -7.76288696696252 8.30175966018288e-15 2.38182670198676e-13
29430-29380 1730 38945 47477 43552 24136.8641945553 2.82041 0.363391592801877 -7.7613547434981 8.40269202909299e-15 2.40936772067217e-13
28270-28310 57 2109 2506 1576 1120.5989623555 3.33466 0.429784906285561 -7.75889278245661 8.56740391368092e-15 2.45371212675301e-13
4680-4610 10 1020 689 959 469.361462831779 4.61756 0.595139009343341 -7.75879803004678 8.57380620563188e-15 2.45496919435009e-13
14070-13970 5 1023 887 1094 530.396519971676 5.80456 0.748164391666264 -7.75839589966172 8.60103004692709e-15 2.46197610674559e-13
28140-28070 23 1116 942 1045 556.108732071085 3.6419 0.469451446465654 -7.75777986251675 8.6429002393539e-15 2.47359155770732e-13
4300-4270 18 982 1072 928 535.837030180748 3.94901 0.509045860924965 -7.75767877157475 8.649790219736e-15 2.47498261943148e-13
7450-7370 5 1096 815 1093 527.006102458773 5.7954 0.74722249874661 -7.75592619994294 8.77010174541161e-15 2.50881896036142e-13
11430-11390 7 842 1063 1487 614.965457075985 5.53059 0.713101799150044 -7.75567569860475 8.78743228081997e-15 2.51348181759084e-13
25360-25330 8 904 806 841 450.899234895233 4.88464 0.629831846577145 -7.75547054124983 8.80165086604376e-15 2.51725357009522e-13
28850-28860 150 3972 4669 3653 2259.85045870582 2.93611 0.378650216000905 -7.75415879217966 8.89309931730221e-15 2.54191729800855e-13
27660-27560 61 2379 1937 3478 1420.82914834704 3.58665 0.462559808968515 -7.75391126334889 8.91046033570954e-15 2.54658116407221e-13
14010-13940 112 3037 2588 2928 1565.33958199929 2.82292 0.364116723483884 -7.75277541962296 8.99055405820493e-15 2.56917064351743e-13
29340-29370 594 16398 16173 10633 7864.52498819705 2.74118 0.353575186435644 -7.75275983694408 8.99165777874712e-15 2.5691850287941e-13
14040-14000 3 1505 1290 1350 724.637182966787 6.99672 0.902532317684018 -7.75232308666256 9.02264708756368e-15 2.57743570158081e-13
28120-28020 17 994 910 853 491.623004018078 3.90647 0.50396200648242 -7.75152589682234 9.07948238174156e-15 2.59276041848072e-13
15190-15170 12 880 1009 857 491.686911933058 4.41834 0.570057997818481 -7.75068229523829 9.14001028609789e-15 2.60882313489642e-13
2250-2160 29 1212 1094 1171 626.952352670981 3.47587 0.448467743511502 -7.7505378285644 9.15041543217903e-15 2.61118190416875e-13
28590-28570 275 6531 7293 6459 3747.86618283325 2.78489 0.359435326152365 -7.74796438695659 9.33773182386672e-15 2.66245435364656e-13
28460-28470 151 3806 4137 4133 2227.98475466656 2.90469 0.37493782903239 -7.74712521229206 9.39962594185213e-15 2.67947565169681e-13
26680-26680 11 1012 723 1133 508.898639657489 4.59629 0.59329439002313 -7.74705891826008 9.40453269239046e-15 2.68056108348877e-13
11420-11400 9 821 1058 1366 588.891192723103 5.10191 0.658602252872708 -7.74657717372184 9.44026479026581e-15 2.6901170020809e-13
3480-3490 3 1249 1639 1932 866.566290906634 7.25515 0.936630597962976 -7.74601396108145 9.48220899527058e-15 2.70112274204333e-13
20200-20160 62 1894 1858 1765 1005.94260989749 3.04743 0.393427118241414 -7.74585001524961 9.49445297941801e-15 2.70429474159415e-13
14050-14000 3 1476 1310 1357 725.621207921223 6.99865 0.903568071536198 -7.74557003496452 9.51539876058312e-15 2.70962783690305e-13
1280-1300 11 914 770 917 462.043339156712 4.45485 0.575168659938869 -7.74528570804254 9.53671625810784e-15 2.71538122651908e-13
22470-22380 12 930 805 1110 508.892889561434 4.46877 0.577129241227719 -7.74309748446997 9.7023593009738e-15 2.75964516751978e-13
20270-20180 21 1050 959 1130 564.995757375693 3.79978 0.490756807966064 -7.74268798591283 9.73367030495524e-15 2.76790539082229e-13
12470-12440 18 996 917 1132 547.72924480151 3.98134 0.51426292085858 -7.74184446035371 9.7984815147229e-15 2.7853611223303e-13
12480-12450 11 867 870 1063 502.495760615163 4.5775 0.591273091712643 -7.74176922487924 9.80428272194497e-15 2.7866854114901e-13
24140-24160 6 1005 773 1112 510.210651901771 5.48346 0.708357413713197 -7.7410963406189 9.85631755960445e-15 2.80049626802186e-13
28180-27970 32 1576 949 1257 670.231450324294 3.42919 0.443154957733928 -7.73812199805734 1.00896011253251e-14 2.86511075196841e-13
28180-28200 19 1110 897 802 497.257114835706 3.75937 0.485901402212739 -7.73689035569942 1.01877844482798e-14 2.89198142359286e-13
27630-27560 41 1571 1293 1784 842.376871708697 3.4002 0.439545599451106 -7.73570712011165 1.02829941745969e-14 2.91731068534373e-13
14310-14260 9 911 751 915 456.351623694346 4.73024 0.611501519367114 -7.73545216725915 1.03036234735923e-14 2.92282328632902e-13
28740-28710 173 4624 5410 6760 3108.95962758915 3.20063 0.413802538070918 -7.73467955132227 1.03663880836422e-14 2.93960200815283e-13
28150-28120 18 1039 823 948 500.507724431816 3.84863 0.497645103789997 -7.73368218254608 1.04479674157853e-14 2.96204673339838e-13
29540-29690 35 1319 1323 1223 699.750481577302 3.35953 0.434441283760249 -7.73299413530614 1.05046138409362e-14 2.97706810503195e-13
2270-2220 44 1568 1313 1572 806.714158427962 3.23044 0.417761822074151 -7.73272246408348 1.05270634634043e-14 2.98308382904711e-13
28930-28890 73 2112 2244 2119 1186.04078709715 3.04947 0.394363727566166 -7.73263681120642 1.05341511954392e-14 2.98474551860644e-13
29780-29820 143 3689 4174 3523 2095.4051179067 2.89428 0.374348967573206 -7.73149712100502 1.06289081188771e-14 3.01089438012312e-13
28420-28410 336 7862 9128 8943 4806.56291929726 2.8581 0.369685547497318 -7.73117404655796 1.06559216487608e-14 3.01784560405378e-13
23910-23900 84 2424 2527 3005 1462.75929564319 3.15341 0.4079350175101 -7.73018364868423 1.07391544235056e-14 3.04035870544237e-13
24200-24180 7 886 849 884 464.164875890777 5.12146 0.662620767250433 -7.72909476903915 1.08314020094576e-14 3.06540742481399e-13
26880-26830 15 1013 936 1562 634.912204224612 4.46599 0.577840068970647 -7.72877292836371 1.08588166562299e-14 3.07245304366335e-13
25100-25020 5 1002 900 1310 571.54434079622 5.9129 0.765077142696526 -7.72849648378036 1.08824189315516e-14 3.07877403431911e-13
28300-28140 83 2629 1832 1973 1160.1375531186 2.82323 0.365344982523065 -7.72758326961665 1.0960746690485e-14 3.09949583427547e-13
29320-29220 84 2669 2372 3504 1564.84536950325 3.25431 0.421154945569181 -7.72709892961687 1.10025141368581e-14 3.11058559808223e-13
27060-27040 15 890 1024 1030 531.262819768965 4.2045 0.544168320202613 -7.72646662106361 1.10572775432738e-14 3.12461932050392e-13
28460-28450 323 7542 8197 8624 4513.54862985298 2.82271 0.365496784916682 -7.72294172632735 1.13675152205109e-14 3.2081990219479e-13
28960-28830 160 4018 4537 3975 2309.79174285479 2.87179 0.37186068400991 -7.72275524187048 1.13841647738326e-14 3.2125262110066e-13
7420-7370 18 1064 810 1079 526.919435084191 3.92444 0.508260332898811 -7.721326491444 1.15125239875363e-14 3.24611917692036e-13
29390-29360 1486 32828 37478 32649 19095.1656265414 2.69587 0.349203053007762 -7.72005422021267 1.16280231044553e-14 3.276413132109e-13
4650-4620 24 1178 893 1012 549.964380592352 3.5625 0.461472498206549 -7.71986125343563 1.1645640277358e-14 3.28099805707211e-13
23940-23920 89 2609 2536 3291 1549.4516377585 3.15307 0.408484500405605 -7.71895642910377 1.17285984178368e-14 3.30322566456347e-13
7380-7390 9 943 813 715 434.150958000699 4.6576 0.603450260000357 -7.71828820899078 1.17902367055225e-14 3.31943546374262e-13
3980-3940 20 978 1122 1172 593.136633376742 3.94336 0.510920319961294 -7.71815953230458 1.18021427105227e-14 3.3224039761701e-13
29360-29350 1476 35094 35240 26172 17738.7493362927 2.59417 0.33614393734251 -7.71743092787827 1.18697814177657e-14 3.34028824046571e-13
25370-25320 9 879 803 823 443.884008930452 4.68974 0.607683847944936 -7.71740047538575 1.18726167101237e-14 3.3407006725686e-13
7430-7400 16 1029 770 871 472.859244244981 3.93866 0.510385277977424 -7.71703920891734 1.19063034694344e-14 3.34940658580343e-13
25350-25350 8 915 765 809 438.501444412098 4.84406 0.627757358636983 -7.71644562373548 1.19618574177989e-14 3.3638707048815e-13
29350-29370 730 18903 19037 13034 9319.18544262874 2.68592 0.348081631562765 -7.71634580674798 1.1971224360478e-14 3.36572870351151e-13
28750-28710 166 4488 5203 6703 3034.58103936747 3.22617 0.418163863083115 -7.71507985016167 1.2090651294834e-14 3.39656503128164e-13
13990-13940 138 3502 3150 3253 1818.32073483746 2.73376 0.354365126325747 -7.71452592912583 1.21432746923426e-14 3.41056259118801e-13
24520-24490 9 973 1050 691 478.946026249436 4.80095 0.622436603569128 -7.71314986359614 1.22749804695346e-14 3.44675968401915e-13
22430-22390 26 1137 1069 1267 628.044508267678 3.64035 0.471971861259334 -7.713068756883 1.22827870567901e-14 3.44815778126617e-13
22480-22400 19 986 1046 1318 607.377085337523 4.05386 0.525792414570903 -7.71000385961049 1.25813933206301e-14 3.52711407989468e-13
22490-22420 8 817 951 1110 517.903169266369 5.08634 0.65972652200667 -7.70977692996137 1.26037844527405e-14 3.53257920505511e-13
23600-23580 26 1095 1329 1406 698.319357120548 3.79716 0.492586904090329 -7.7086048017986 1.27200640396333e-14 3.56312265901289e-13
28560-28580 229 5540 6128 5152 3102.26731235191 2.7758 0.360126791679769 -7.70784344030824 1.27961588364288e-14 3.58320360969708e-13
24220-24200 7 873 843 1100 502.847725162172 5.23791 0.679648358544888 -7.70679895608829 1.29012797100158e-14 3.61098143217023e-13
26140-26120 12 902 793 838 450.072739641693 4.28884 0.556502891013998 -7.70676610749096 1.29045994627896e-14 3.61149616107277e-13
15190-15130 7 832 1024 933 499.160530345426 5.22715 0.678268886829946 -7.70659884056809 1.29215168738285e-14 3.61514933755648e-13
11430-11340 7 867 944 1478 594.17620310077 5.48063 0.711236118507863 -7.70578670002615 1.30039676339168e-14 3.6376358549658e-13
25360-25340 8 909 772 793 435.88163409783 4.83531 0.62755470056283 -7.7049995174099 1.30843785591518e-14 3.65803168981954e-13
22460-22400 24 1076 1144 1363 650.814179524737 3.81133 0.494668263377956 -7.70482617968649 1.3102150674659e-14 3.66216072358315e-13
7440-7370 14 1009 735 1012 489.279583886185 4.18525 0.543300556823184 -7.7033786121794 1.32514984785328e-14 3.70135962828181e-13
18540-18460 13 900 845 1087 508.377347310463 4.34994 0.564683566874117 -7.70331959905122 1.32576223591359e-14 3.70264609615355e-13
2240-2150 20 1035 887 977 518.969119046875 3.74641 0.486342604259169 -7.70322580112085 1.32673616414466e-14 3.70494187884953e-13
26850-26880 7 841 906 1095 509.268036643911 5.25632 0.68248059763471 -7.70178744604595 1.3417594439605e-14 3.74364663027256e-13
2230-2170 25 1127 986 1133 584.311509570358 3.59159 0.466353718562181 -7.70141921518162 1.34563236169243e-14 3.75341248152359e-13
29070-29080 119 3112 3742 3470 1904.81111292017 3.02716 0.393106605377977 -7.70061071043088 1.35417454886878e-14 3.7763756951126e-13
29410-29310 708 15884 14683 16954 8798.80151428576 2.64511 0.3435211879567 -7.69998647889422 1.36080629239663e-14 3.79400198798862e-13
6500-6510 44 1578 1517 1238 782.50802707318 3.18497 0.413645590759517 -7.69976542720765 1.36316236596869e-14 3.80013644870726e-13
28280-28310 72 2445 3022 1898 1338.76253815772 3.25152 0.422373519747971 -7.69821506470108 1.37980003196068e-14 3.84300385971425e-13
20280-20160 18 994 884 1113 537.492537973377 3.95357 0.513580676565688 -7.69804365185664 1.38165176480806e-14 3.84772189752136e-13
22460-22380 14 952 810 1129 517.936186179823 4.26863 0.554600038052068 -7.69676814053375 1.39550781907565e-14 3.88409176725702e-13
24540-24490 11 944 1057 721 483.15294348663 4.52032 0.587350542772366 -7.69612128674874 1.40258683815716e-14 3.90334923824387e-13
22480-22380 12 905 817 1138 512.983710484431 4.48045 0.58225861349799 -7.69494757427666 1.41552200849013e-14 3.937999342406e-13
20180-20150 58 1783 1733 1691 949.374501198606 3.06064 0.397753268418012 -7.69481185989284 1.41702522979677e-14 3.94173171216015e-13
1330-1240 28 1303 1064 912 583.714629192146 3.42213 0.444739275450508 -7.69469920146546 1.41827426802403e-14 3.94475625153144e-13
27030-26990 141 3642 4153 4616 2294.37520094065 3.05187 0.396640636201967 -7.69428541661814 1.42287118237371e-14 3.95709074697566e-13
28580-28580 265 6271 6971 5968 3548.08719287764 2.75805 0.358516190393351 -7.69297014417509 1.43758068551851e-14 3.99754294398904e-13
22450-22400 24 1072 1129 1341 643.13657943225 3.7938 0.49324684769983 -7.69149323373649 1.45427625564238e-14 4.04212563504183e-13
23300-23250 44 1624 1442 2056 932.757702447897 3.44672 0.448162415281442 -7.69079411973932 1.46224569496216e-14 4.06335037889456e-13
11400-11330 6 898 944 1553 612.487103661168 5.74866 0.747656180048305 -7.68890311671559 1.48401781195248e-14 4.12197312740459e-13
12500-12450 11 844 871 1044 495.707993050472 4.55758 0.592817659994609 -7.68799581464328 1.49457698019851e-14 4.15082932012566e-13
27980-28220 5 1092 829 1626 631.983782915263 6.05878 0.78830370989697 -7.68584009678036 1.51996255651468e-14 4.21796959348475e-13
28140-28080 22 1065 920 1002 535.651537719608 3.6522 0.475302740872992 -7.68393829926815 1.54270987349816e-14 4.27866039841173e-13
12490-12460 11 847 856 1040 492.512571637958 4.54813 0.591976904801186 -7.68294625450375 1.55470826585629e-14 4.31095715477585e-13
14010-13930 112 2981 2549 2863 1537.30889825584 2.7956 0.36390720763168 -7.68219097046137 1.5639046437583e-14 4.33497873290153e-13
28570-28610 19 949 1142 1062 570.906622712065 3.96266 0.515835578608358 -7.68201920171321 1.56600356716439e-14 4.34030345486167e-13
14060-14000 3 1424 1236 1336 699.998051132327 6.94664 0.90451571045806 -7.67995321013711 1.59146706602321e-14 4.40787220004538e-13
29800-29850 13 926 908 748 458.671304687253 4.19917 0.546831291069213 -7.67909646926977 1.60214555201709e-14 4.43593708697259e-13
3530-3480 8 779 1150 1073 543.168643732615 5.1557 0.671531176554127 -7.67753014117745 1.62185094497807e-14 4.48693084878863e-13
28910-28890 65 1911 2006 2025 1088.63515819681 3.095 0.403125164664369 -7.6775072160284 1.62214112106648e-14 4.48722464882605e-13
10010-9960 22 1055 949 960 531.624474735308 3.64102 0.47424635374594 -7.67747986082002 1.6224874376646e-14 4.48767366249669e-13
23890-23890 79 2235 2445 2669 1351.94473297353 3.12732 0.407349388845706 -7.67724353034861 1.62548240891045e-14 4.49544771573705e-13
18550-18460 11 899 814 1213 525.398165555169 4.64273 0.604753448544119 -7.67705920202579 1.62782214170693e-14 4.50140807868682e-13
4000-3900 16 920 894 1011 507.79785164245 4.04327 0.526705519770882 -7.67652627356086 1.63460541104755e-14 4.51862886942182e-13
12460-12450 13 873 861 1024 495.375298695385 4.31191 0.561706115001015 -7.6764569259094 1.63549013050872e-14 4.52056218654746e-13
27990-28220 5 1092 829 1672 640.863480946002 6.07901 0.791947585023976 -7.67602046245051 1.64106924205671e-14 4.53546908859366e-13
3490-3500 5 838 1254 1366 626.129336283498 6.04505 0.787617989274213 -7.67510390896962 1.65284613849292e-14 4.56698221742704e-13
20170-20150 57 1750 1722 1680 939.778953723889 3.07147 0.400242154082485 -7.67404108204239 1.66660665612912e-14 4.60396077498286e-13
20290-20150 6 916 807 974 477.233215950851 5.38623 0.701921945132773 -7.67354127739779 1.67311657535932e-14 4.62089751572373e-13
27000-27020 57 1745 2025 1866 1032.63649120255 3.21249 0.418690707419509 -7.67271249218598 1.68396662071395e-14 4.64875806254116e-13
7460-7400 4 1198 918 1003 543.289768786664 6.16331 0.803291458725133 -7.67256820600423 1.68586260564841e-14 4.65346541031056e-13
5740-5660 4 1153 944 1680 672.447662480912 6.47202 0.843761068638342 -7.67044008936439 1.71407214805931e-14 4.72865606650286e-13
25080-25040 11 859 827 1065 493.545868298633 4.55122 0.593380354565287 -7.66998457743951 1.72017031635479e-14 4.74440597069566e-13
22480-22390 18 990 925 1258 572.711013939099 4.04699 0.527653383965404 -7.66978087154694 1.72290433215384e-14 4.75140935897771e-13
2220-2150 18 964 896 943 502.642396957765 3.85473 0.502594864081094 -7.66966108425327 1.72451403948832e-14 4.755310906921e-13
23600-23570 26 1081 1289 1329 673.826978106743 3.74439 0.488209462474604 -7.66963648478114 1.72484479143753e-14 4.75568527907327e-13
23580-23580 20 958 1168 1196 603.646441631506 3.96923 0.517561422854343 -7.66909603777916 1.73212713353906e-14 4.77468440035086e-13
2250-2150 21 1041 898 987 524.48550327997 3.68987 0.481230858985146 -7.667566378762 1.75290313762116e-14 4.82813463989457e-13
28740-28730 134 3513 4300 4814 2337.60808744497 3.15615 0.411622420996593 -7.66757785384768 1.75274637274275e-14 4.82813463989457e-13
28160-28040 23 1181 996 1596 682.105796892944 3.94352 0.514373659430719 -7.66664805686216 1.76549345603294e-14 4.86226387119442e-13
1340-1270 18 1046 806 837 476.852400261512 3.77728 0.492740936828579 -7.66585104325821 1.77649270357373e-14 4.88979566537556e-13
25070-25040 15 899 925 1154 537.651339737451 4.22207 0.550763059682792 -7.66585257049157 1.77647156254118e-14 4.88979566537556e-13
28130-28020 16 933 892 851 478.402367900576 3.95557 0.51600076426659 -7.66581591741811 1.77697900834222e-14 4.89058229694944e-13
28020-28030 6 866 1024 879 493.001460851223 5.43338 0.708795845185184 -7.66565467965979 1.77921296865325e-14 4.89594653978794e-13
28750-28660 116 3434 3679 5413 2312.35006544108 3.35531 0.437733744874191 -7.66518845861745 1.7856880497916e-14 4.91178461170465e-13
25330-25330 5 1021 913 822 482.551398557202 5.6675 0.739440515271113 -7.66458096300164 1.79416000822334e-14 4.93397036695981e-13
27840-27830 32 1301 1231 1702 770.227193374561 3.6351 0.474273790656208 -7.66455336418553 1.79454583091883e-14 4.93447501257352e-13
27890-27830 58 1822 1648 1979 994.403721025025 3.13008 0.408387606320699 -7.6644930640559 1.79538909161773e-14 4.9362372230467e-13
28750-28730 131 3455 4173 4771 2294.90048642749 3.16244 0.412645471552889 -7.66380732230686 1.80500624012238e-14 4.96100086724823e-13
28050-28070 11 881 868 749 443.51652276642 4.39491 0.573577241793327 -7.66227996810598 1.8266090536848e-14 5.01698335117872e-13
3990-3910 19 955 993 1039 538.970039311117 3.87782 0.506105353222721 -7.66207590197576 1.82951454796911e-14 5.02383211816167e-13
12460-12430 11 877 773 982 469.836319287066 4.47924 0.584602300726807 -7.66202473404246 1.83024378983229e-14 5.02526882918278e-13
29180-29160 88 2592 2912 3845 1724.8855279612 3.33014 0.434678489434971 -7.66115903454423 1.84262511397729e-14 5.05812518485027e-13
29070-29090 101 2695 3281 3077 1669.86596087972 3.0757 0.401473531983156 -7.66102306841736 1.84457718808591e-14 5.0629139274923e-13
23290-23330 8 874 772 815 435.090875033679 4.83256 0.630808716703008 -7.66089206592122 1.84645992338561e-14 5.06694114371992e-13
24570-24400 7 1368 906 611 491.689599104046 5.20635 0.679615375065495 -7.66073673474366 1.84869475426746e-14 5.0725031147607e-13
27940-27830 32 1342 1123 1608 737.42640616236 3.57065 0.466161678051798 -7.65968225304492 1.86393663944274e-14 5.11259876769505e-13
29070-29100 73 2094 2569 2314 1282.95198844305 3.16714 0.413488370488089 -7.65955948697194 1.8657191618952e-14 5.1169126039253e-13
26380-26350 18 966 878 988 508.190840598012 3.87092 0.505398708701915 -7.65914079561963 1.87181104238421e-14 5.13304296634211e-13
5700-5700 3 1383 1191 1523 721.629602486548 6.99059 0.912818122506864 -7.65825296800567 1.88479358002217e-14 5.16574075035203e-13
23370-23240 21 1061 866 1034 530.346043765826 3.70633 0.483997221391375 -7.65775971919987 1.8920445003251e-14 5.18328385470956e-13
28150-28110 26 1167 938 1093 573.839764096212 3.50666 0.458022428075244 -7.6560937250133 1.91673862268742e-14 5.24680845493647e-13
10030-9960 19 1003 872 895 495.050530484195 3.75251 0.490191105115479 -7.65519520598248 1.93018820974862e-14 5.27947711303664e-13
3620-3550 21 993 1067 1005 553.218570809228 3.7686 0.492304028659831 -7.65501700801731 1.93286659765995e-14 5.28561756141568e-13
28890-28870 64 2031 2278 1679 1090.25919760961 3.12055 0.407698718105395 -7.65405346711524 1.94741246592271e-14 5.32420079616729e-13
24230-24220 7 844 842 1074 493.464440163491 5.21047 0.68080581319146 -7.65338031431197 1.95763839936182e-14 5.35095873546956e-13
29790-29800 304 6941 7592 7310 4046.29590280747 2.74912 0.359204424241525 -7.65334661655718 1.95815169141972e-14 5.35176198325389e-13
20190-20160 61 1830 1792 1705 971.957831140478 3.02023 0.394670561250344 -7.65254453473288 1.97040834390368e-14 5.38345048358646e-13
2260-2220 44 1542 1275 1534 788.403727201649 3.19613 0.417727506532555 -7.65122825784395 1.99068618271997e-14 5.43580798566074e-13
14320-14250 7 893 752 930 455.589330789858 5.09435 0.665838195378344 -7.6510335044408 1.99370382866824e-14 5.44343859966814e-13
24270-24150 13 1034 676 889 457.27566732051 4.19497 0.548377843398786 -7.6497890148142 2.01309335321396e-14 5.49576288063054e-13
29000-29050 20 965 1116 1022 561.167972229645 3.86168 0.504865969375436 -7.6489161015488 2.02680417476322e-14 5.53026650605129e-13
26680-26660 16 1034 763 1124 521.084872504192 4.08148 0.5336261638587 -7.64856897913264 2.03228190725707e-14 5.54380410354649e-13
29330-29310 440 12050 11414 7635 5657.35054030051 2.69677 0.35258972074808 -7.64847051855598 2.03383830459295e-14 5.5474293072234e-13
29420-29310 660 15012 13648 16676 8392.45183817081 2.67992 0.350406365093659 -7.64802278765551 2.04093052950009e-14 5.56552901626278e-13
28950-28840 162 4110 4678 3708 2299.58755233495 2.84638 0.372196004287842 -7.64752931078675 2.04877557346246e-14 5.58629752478392e-13
25370-25310 7 871 812 818 442.222985437439 5.05096 0.660484332073938 -7.64736078852612 2.05146144345809e-14 5.59237056664786e-13
22470-22400 21 1001 1074 1324 617.281155054712 3.93028 0.513987591729876 -7.64663477919105 2.06307207571744e-14 5.62088043113727e-13
28320-28150 39 1437 1155 1316 705.224858365822 3.20983 0.419809390852113 -7.64592184429574 2.07453651470275e-14 5.64959112772986e-13
2230-2190 15 917 817 954 481.078235762846 4.05877 0.53095951182963 -7.64421304522655 2.10227080726761e-14 5.72320289788774e-13
27840-27890 12 910 778 751 431.574907414793 4.22737 0.553154275222142 -7.64230425991434 2.13368231545813e-14 5.80418227813877e-13
14070-13980 5 952 860 1049 506.35166788891 5.73716 0.7509308944822 -7.64005771525911 2.17124390230586e-14 5.90372593677254e-13
26690-26670 31 1419 1039 1663 742.509009063919 3.62797 0.474873299247319 -7.63987422481078 2.17434038654829e-14 5.91016879459202e-13
24530-24490 11 926 1046 708 475.958997970392 4.49835 0.588810597831929 -7.63972672372655 2.17683268312523e-14 5.91628387097793e-13
22480-22430 6 827 970 1033 506.837615919304 5.47353 0.716575761303928 -7.6384573458675 2.19839758646163e-14 5.97289710304562e-13
12350-12250 13 875 969 1420 592.662249852237 4.57455 0.598978531104711 -7.63724969175526 2.2191088974104e-14 6.02782538110591e-13
22430-22420 24 1039 1116 1167 602.324056327779 3.69687 0.484084116268121 -7.63682952633658 2.22635965953962e-14 6.04617408531405e-13
29410-29370 1788 38677 45673 43168 23717.2609676365 2.744 0.359388142343833 -7.6352094295368 2.25453635920545e-14 6.11996843042682e-13
1250-1270 22 1070 880 1038 535.707011445239 3.65236 0.478370214599624 -7.63501150964529 2.25800253248075e-14 6.12801334894316e-13
29310-29360 156 5905 5626 3020 2601.80143505866 3.08903 0.404616738162425 -7.63445914420241 2.26770386747138e-14 6.15297258396263e-13
28030-27970 20 1034 858 889 496.318146596538 3.68049 0.482130583787156 -7.63380120450472 2.27931294370637e-14 6.18309584759247e-13
24190-24170 6 867 864 917 470.026761410291 5.36402 0.702706114806042 -7.63337142480562 2.28692777513356e-14 6.20224710862482e-13
20240-20120 62 1871 1671 1879 989.045263355566 3.02199 0.395919087149056 -7.6328544206495 2.29612121136094e-14 6.22522973910318e-13
2220-2200 14 867 883 904 476.163431641818 4.14504 0.543131727869049 -7.63174588141754 2.3159561155661e-14 6.27551806055389e-13
29330-29230 108 3102 2728 3830 1772.94677928671 3.06509 0.401622435112453 -7.63175903392729 2.31571979487141e-14 6.27551806055389e-13
27880-27830 53 1683 1624 1932 957.612943532861 3.20851 0.420514696469097 -7.62996127014678 2.34824248080485e-14 6.36017759939835e-13
28160-28050 24 1169 991 1515 664.419667816327 3.84199 0.503593730402118 -7.62914416775002 2.36317249161866e-14 6.39848365378886e-13
27360-27350 897 19804 18206 21477 11025.5026386617 2.62837 0.344529882502623 -7.62886106909065 2.36836698885727e-14 6.41047209605921e-13
10020-9980 26 1125 1009 989 561.23281671145 3.47363 0.455350410985091 -7.62848236404176 2.37533330531278e-14 6.42784220384426e-13
28300-28320 42 1505 1913 1382 873.914706169774 3.41899 0.448190504210961 -7.62843423570857 2.37622007295569e-14 6.42952850647683e-13
28040-28060 6 907 849 799 450.150564209924 5.30134 0.695040031966483 -7.62738741574834 2.39558856718306e-14 6.47977881720506e-13
29360-29240 300 8215 7485 11734 5060.7777982315 3.10601 0.407240002993594 -7.62698503040709 2.40307483515367e-14 6.49930748746003e-13
1340-1280 14 956 746 789 440.697744830099 4.03159 0.528604151647166 -7.6268525361133 2.40554488721427e-14 6.50454537080569e-13
12480-12460 10 821 834 1019 479.900454506574 4.64956 0.609702492164052 -7.62595385836289 2.42236471216449e-14 6.54784806530208e-13
6510-6500 64 1970 1858 1558 978.180128148885 2.95776 0.387889115572423 -7.62527156416789 2.43521186353482e-14 6.57907832167811e-13
3390-3370 24 1033 1188 1112 604.547757190231 3.70232 0.485624978222176 -7.6238244081735 2.46268309106492e-14 6.65167157505696e-13
24260-24160 13 1008 677 912 458.163658317499 4.19774 0.550689383888648 -7.62270801324649 2.48408357925059e-14 6.7079882738667e-13
22600-22580 15 891 869 1045 504.799959836624 4.12946 0.541780386677043 -7.62201774516034 2.49740692646024e-14 6.74172719376565e-13
24140-24100 14 917 778 1005 482.871231160416 4.1657 0.546556120915221 -7.62171629226258 2.50324750722912e-14 6.75599827117046e-13
22440-22430 20 948 1113 1092 571.662722794554 3.88898 0.51025341227895 -7.6216648397472 2.50424572929703e-14 6.75794455775411e-13
27870-27830 48 1581 1531 1870 910.118743079658 3.2805 0.430492912886912 -7.6203449646803 2.52998668468965e-14 6.82492278949899e-13
28230-28000 16 1332 716 1563 639.773525710165 4.38295 0.575280640477753 -7.61879496567265 2.56054805259444e-14 6.90237485064454e-13
5650-5670 4 1022 1024 1152 566.896279203877 6.22457 0.817021650621163 -7.61861601325998 2.56409975840579e-14 6.91105500028084e-13
23320-23340 6 899 976 769 467.380900469253 5.35593 0.703163241743897 -7.6169023169473 2.59835817255077e-14 7.00029780102683e-13
12270-12260 7 806 890 974 477.827595642311 5.16354 0.677957226994839 -7.61631706180846 2.61016079550155e-14 7.03054232868064e-13
12310-12300 19 984 1069 859 522.86304794458 3.83316 0.503284943946099 -7.61627723208851 2.61096594035522e-14 7.03115802016889e-13
28920-28890 70 1985 2108 2053 1127.24908599429 3.03613 0.398635833984462 -7.61628931392774 2.61072168409108e-14 7.03115802016889e-13
12460-12440 12 867 777 962 465.926342499467 4.33948 0.569881614089001 -7.61470656857949 2.64291189358035e-14 7.11404445350794e-13
14320-14260 8 867 730 899 442.30427795104 4.85651 0.637795832308482 -7.6145185019866 2.64676268557709e-14 7.12362361785e-13
28440-28440 404 9051 10029 10384 5470.10960961541 2.77503 0.364487571978878 -7.613511572057 2.66747432622135e-14 7.17699195467249e-13
2290-2270 40 1360 1449 1413 769.454784354759 3.30199 0.433708698431465 -7.61337262465418 2.67034483672022e-14 7.18392273694269e-13
23380-23310 16 908 881 870 476.378089389952 3.94926 0.518776616826275 -7.61265013240395 2.68531982674568e-14 7.22261601702078e-13
22450-22380 14 973 747 1121 507.423158167721 4.2386 0.556819382276996 -7.61216599889981 2.69540057660948e-14 7.24733221513036e-13
26380-26340 20 988 900 1011 521.242025852711 3.75277 0.493104325684499 -7.61049184962145 2.73054787458488e-14 7.33940815586707e-13
24540-24480 9 961 957 644 450.444717502483 4.71144 0.619261201543742 -7.6081666227299 2.78011286161355e-14 7.46605094510773e-13
6520-6540 32 1268 1308 1041 652.536086723756 3.389 0.445507982288953 -7.60705124486941 2.80420147580101e-14 7.5290833965917e-13
27830-27830 21 1055 1033 1549 660.6828673992 4.03043 0.529862305994803 -7.6065608147739 2.81485807138946e-14 7.55520049250377e-13
28400-28430 90 2415 2865 2807 1491.34905579437 3.07904 0.404805591055094 -7.60622852006721 2.82210115667124e-14 7.5738077686065e-13
28430-28430 433 9650 10768 11056 5844.93719643906 2.77043 0.364315879630685 -7.60446264271056 2.86090092521635e-14 7.67118375944749e-13
7460-7370 4 1158 846 1112 544.869253446725 6.16743 0.811307509934205 -7.60183690824886 2.91956536022794e-14 7.82332533283051e-13
28100-28080 15 1110 981 662 483.705447259223 4.0673 0.53510080913495 -7.60099919935364 2.93852929064795e-14 7.87241163729948e-13
24550-24500 14 927 992 740 473.888023899663 4.13819 0.544429156867717 -7.60097909765923 2.93898583508697e-14 7.87276997464995e-13
4680-4630 9 947 658 958 452.132306208844 4.7168 0.620741549400626 -7.59865435264365 2.9922581067568e-14 8.00931474955967e-13
29320-29310 346 10061 9709 6084 4688.04715644552 2.77615 0.365373567769892 -7.59810511306032 3.00498214331352e-14 8.04219805338573e-13
6510-6510 63 1902 1862 1585 973.737477801285 2.97456 0.39149442181882 -7.59795336301851 3.00850705463573e-14 8.05015756575534e-13
12470-12460 18 927 952 1132 544.459852742348 3.97244 0.522835313868863 -7.59787126574089 3.01041573820615e-14 8.05438117741051e-13
1330-1290 7 941 706 760 420.926190065829 4.97937 0.655405747290455 -7.59738194376513 3.02181673664041e-14 8.08399780903653e-13
29180-29170 77 2246 2531 3193 1469.79092159302 3.29057 0.433129872952614 -7.59719927172058 3.0260837959285e-14 8.09452524394785e-13
29380-29340 1315 29165 29291 23229 15083.7347468541 2.52308 0.332107699001866 -7.59716054767638 3.02698911673835e-14 8.09605898216216e-13
1340-1260 31 1287 1049 975 592.604149652832 3.29296 0.433590841442293 -7.59462449717508 3.08686246609143e-14 8.25167326410823e-13
27080-27020 37 1290 1381 1364 735.091719180888 3.35007 0.441145300305444 -7.59403173780533 3.10102392699393e-14 8.28771241255636e-13
26360-26350 16 904 851 979 491.133259421822 3.99415 0.525977869745851 -7.59376548369106 3.10740571271695e-14 8.30385828778297e-13
25080-24980 4 1087 922 1604 644.090007620729 6.40959 0.844150660039524 -7.59294234645144 3.12721710959833e-14 8.35313904078329e-13
21890-21920 41 1375 1695 1532 842.036928251181 3.39947 0.447737175942606 -7.59255447428071 3.13659548586652e-14 8.37727225588436e-13
6410-6420 38 1319 1732 1896 909.398595909734 3.62654 0.477810450511425 -7.5899200279205 3.20102990012255e-14 8.54094728815216e-13
7470-7400 4 1167 869 952 519.6564899057 6.09889 0.803767522186263 -7.58787353257211 3.25198074786027e-14 8.6693065080596e-13
28150-28100 30 1217 1003 1176 611.945175841999 3.38947 0.446737458642025 -7.58715362133818 3.2700930732968e-14 8.71568605053017e-13
4000-3910 17 907 899 1008 506.92804827853 3.95144 0.520845282582256 -7.58658608593159 3.28444166042315e-14 8.75201613171141e-13
24520-24480 7 1019 980 628 458.824435738397 5.10504 0.672962512146943 -7.58592170952083 3.30131728895675e-14 8.79410206923616e-13
25340-25340 5 1001 860 786 462.635559214858 5.60634 0.739118551212699 -7.58517292007987 3.32043929426822e-14 8.84214241110084e-13
12260-12210 9 797 883 1205 521.048816763223 4.92349 0.649110674796205 -7.58497580639984 3.32549111557031e-14 8.8526954551024e-13
22630-22580 26 1110 1039 1317 628.100096481595 3.64046 0.480236157720794 -7.58056540331668 3.44052270764913e-14 9.14594057627156e-13
27870-27900 28 1294 1319 896 627.866777852073 3.53033 0.465772035780812 -7.57951799616252 3.46841092209582e-14 9.21505398135348e-13
23920-23900 93 2535 2635 3175 1537.76679065114 3.07585 0.405884747132017 -7.5781401438369 3.5054363670861e-14 9.3103824947831e-13
12500-12460 10 803 828 1002 472.88604985945 4.62802 0.610727181419809 -7.57788316366626 3.5123847811288e-14 9.32782159987515e-13
13990-13930 138 3386 3081 3190 1776.33015749343 2.69833 0.356189130375724 -7.57556088127102 3.57579371818427e-14 9.49001645344314e-13
12340-12260 16 893 988 1329 583.189208125315 4.24667 0.560598807521906 -7.57523499430139 3.58478152233697e-14 9.51283460468354e-13
3220-3210 22 991 1103 1327 622.569469902282 3.87424 0.511443542060665 -7.57509842998134 3.58855450206675e-14 9.5218108627021e-13
29180-29180 64 1936 2059 2623 1217.12867935399 3.28501 0.433852253495933 -7.57172829848182 3.68291130674226e-14 9.76049532547137e-13
6540-6480 72 2072 1799 1737 1021.21446652251 2.84515 0.375772874204295 -7.57145320771699 3.69072011748656e-14 9.78012761771897e-13
28100-28100 18 1214 1006 683 509.372598104183 3.87496 0.511900894549426 -7.56973844800729 3.73976418417207e-14 9.90255938286161e-13
12490-12430 7 841 762 986 460.818383559289 5.11085 0.67523592160458 -7.56899154427805 3.76132632541684e-14 9.95749190755283e-13
25370-25330 9 835 747 796 421.68015418344 4.61471 0.609718453390821 -7.56858912102411 3.77299439371596e-14 9.98729715251713e-13
28610-28570 136 3339 3765 3529 1963.93848946707 2.87223 0.379502004762377 -7.56840595752659 3.77831691135042e-14 1.00003007744054e-12
28020-27850 20 1214 728 1001 519.101888162029 3.74719 0.495156305242305 -7.5676964722107 3.79900350943606e-14 1.00485105405915e-12
3650-3540 27 1124 983 1105 579.161104487524 3.46421 0.457808822590323 -7.56694660403781 3.82098862764563e-14 1.01022797321858e-12
20280-20150 24 1061 955 1141 569.82719940399 3.61482 0.477743495497709 -7.56645105682274 3.83558601096028e-14 1.01386755444587e-12
6380-6410 18 891 1068 1123 559.620192504264 4.01283 0.530390505213072 -7.56581217751315 3.85448649184506e-14 1.01853239531367e-12
28440-28430 457 10077 11197 11658 6119.34786322834 2.75822 0.364585499840695 -7.56536282434924 3.86783490030769e-14 1.02183824128049e-12
24550-24480 8 917 870 650 428.081895344565 4.80907 0.635675179774574 -7.56530011324862 3.86970139661057e-14 1.02222062269243e-12
27520-27470 38 1381 1570 2141 934.781629086528 3.66735 0.484762287718936 -7.56525356226865 3.87108748533676e-14 1.02247603052431e-12
24520-24500 12 935 1012 679 465.813537667303 4.33936 0.573706553178125 -7.56372538195504 3.91686223506737e-14 1.03367104768524e-12
3660-3560 16 911 811 959 480.66652718907 3.96246 0.523918385292124 -7.56313212904299 3.93477545580114e-14 1.03817373311818e-12
14310-14270 9 847 714 872 431.796982624245 4.64936 0.614744856471186 -7.56307636995572 3.93646323255144e-14 1.03850670195356e-12
29650-29690 10 835 858 729 430.502882911504 4.49083 0.593798675075155 -7.56289004659043 3.9421082367117e-14 1.0397710141946e-12
26360-26340 18 931 874 1008 506.25265688727 3.86522 0.511085749384208 -7.56276930402644 3.9457706015314e-14 1.04062446360608e-12
22440-22390 28 1143 1071 1345 645.603080004884 3.57137 0.472250065981157 -7.56245530711985 3.95531043084033e-14 1.0429148743476e-12
29370-29250 351 8674 8208 11420 5235.90706792199 2.92126 0.386323442473148 -7.56169024332243 3.97864959786218e-14 1.04884204309229e-12
7450-7400 4 1137 857 963 515.177925356903 6.08629 0.804898008580902 -7.56156401940657 3.98251319909518e-14 1.04974709472184e-12
2310-2270 22 973 1122 1068 573.598574756718 3.75325 0.496363586084152 -7.56150012995624 3.98447020415277e-14 1.05014944707441e-12
11430-11400 6 790 981 1361 566.922005994179 5.63631 0.7456985663008 -7.55843336213962 4.07952918330627e-14 1.07415857527714e-12
24270-24140 12 991 647 830 433.548963254001 4.23431 0.560215982410846 -7.55834985453001 4.08214857102415e-14 1.0747322477593e-12
26530-26420 46 2088 1313 2654 1091.68144695719 3.61443 0.478318516067646 -7.55652615283323 4.13976694276475e-14 1.08943139574167e-12
24210-24180 6 850 816 867 448.791885614155 5.2968 0.701004658270052 -7.55600806861909 4.15628074908919e-14 1.09365920641073e-12
10000-9960 21 998 907 911 505.338721177298 3.63479 0.48105144740184 -7.55592568831548 4.15891256304723e-14 1.09423367337072e-12
28580-28610 25 1024 1300 1218 645.660834252579 3.73923 0.494893189412922 -7.55562065579623 4.16867175070717e-14 1.09668306690295e-12
27940-27950 16 887 861 892 473.795604696285 3.94121 0.521665117566515 -7.55506408756786 4.18653661657449e-14 1.10102662739476e-12
24280-24150 11 967 641 859 433.92195629435 4.36314 0.577522323835426 -7.55493303963729 4.19075396333637e-14 1.10201692819814e-12
2270-2230 41 1433 1214 1475 747.829363239446 3.22266 0.426603233291165 -7.55424274741347 4.21303780181398e-14 1.10751854583383e-12
28860-28870 142 3519 3976 3324 1994.20698700905 2.83017 0.374672672836064 -7.55372334888775 4.22988167220145e-14 1.11182660843654e-12
26370-26350 18 936 851 978 496.80343528939 3.83745 0.508070578495653 -7.55298344493922 4.25399084924162e-14 1.11756151889184e-12
27830-27870 7 862 762 1204 505.922973447932 5.24681 0.69471391615521 -7.552480804091 4.27044602203886e-14 1.12152203545737e-12
24550-24520 16 908 1015 805 489.335942440813 3.98881 0.528153533044986 -7.55236115149219 4.27437235509251e-14 1.1223114899717e-12
15180-15090 5 888 897 927 480.632100790188 5.66141 0.749645048477497 -7.55212105395878 4.2822617323056e-14 1.12426195290377e-12
6460-6360 8 756 985 1325 557.097820788336 5.19258 0.687690513634984 -7.55075118037495 4.3275491425794e-14 1.13541836093586e-12
29670-29690 73 2021 2130 1984 1125.18462036868 2.97033 0.393390418504273 -7.55059459274798 4.33275575781422e-14 1.1366621453965e-12
7480-7380 5 1081 756 778 452.810590985792 5.57546 0.738465358010576 -7.55006147126656 4.35052853573546e-14 1.1412019351875e-12
27040-27010 91 2501 2733 3366 1587.13886224894 3.15576 0.418006355325689 -7.54955068267457 4.36762403399931e-14 1.14507055172353e-12
3620-3540 19 931 1027 912 517.471498718956 3.81775 0.505733945746765 -7.5489385634568 4.38819797795773e-14 1.1500935940532e-12
15190-15120 7 776 943 892 467.768548929801 5.13253 0.679964566805654 -7.54823468936036 4.41197370760387e-14 1.15595227769994e-12
29320-29360 196 6998 6700 3616 3103.73895014906 3.0112 0.398985626608303 -7.54714653639423 4.44897924826715e-14 1.16477199406731e-12
12490-12440 12 837 786 991 468.919534198113 4.34881 0.576242078084887 -7.54684566395247 4.45926496498814e-14 1.1673395574709e-12
3990-3920 17 879 955 1008 513.556902814233 3.97053 0.526163278311397 -7.54619132820811 4.48171507586228e-14 1.17258724017135e-12
25060-25020 40 1376 1362 1664 803.6505590553 3.36678 0.446172261951291 -7.54592171193409 4.4909978466498e-14 1.17476392513947e-12
29410-29360 1854 39109 45139 44377 23952.6755863811 2.70404 0.358346521082751 -7.54587848394866 4.49248792488745e-14 1.17502768084946e-12
29160-29180 55 1714 1834 2310 1076.27109709875 3.32756 0.441056991047342 -7.54451793200354 4.53963569543426e-14 1.18672305089038e-12
22620-22580 18 919 900 1065 520.477374036581 3.90606 0.51773542938186 -7.54450247040308 4.54017427886845e-14 1.18673664820677e-12
23930-23900 95 2564 2645 3220 1553.78824978316 3.05949 0.405529508871382 -7.5444211393817 4.54300836698503e-14 1.18735019041929e-12
24580-24400 7 1303 856 583 467.412190972588 5.13265 0.68046793037731 -7.54283146657948 4.59875322352146e-14 1.20140457633211e-12
7420-7410 14 886 756 848 443.915157455392 4.04206 0.535961753588702 -7.54169188286155 4.63912820909816e-14 1.21091473787546e-12
24120-24080 39 1407 1385 1911 859.541575984331 3.50443 0.464677297643988 -7.54163653974997 4.64109784231011e-14 1.21129922166035e-12
6370-6380 9 758 950 912 471.628333681989 4.77802 0.633689423759833 -7.53999671242005 4.69983305743865e-14 1.22597281591041e-12
26690-26710 9 929 664 1090 476.164454162271 4.79232 0.635616280243565 -7.53964565591565 4.71250183370067e-14 1.22901463295312e-12
24530-24480 9 942 951 626 443.093345336909 4.68739 0.621804865859497 -7.53836538074888 4.75898901896187e-14 1.24034266161122e-12
23620-23610 23 976 1222 1255 629.790756629062 3.82563 0.507558022328629 -7.5373209187403 4.79724748001933e-14 1.25004686231756e-12
25370-25340 9 842 721 760 410.789559198388 4.57652 0.607337073743292 -7.53539160536116 4.86871477457188e-14 1.26800424022093e-12
27620-27580 97 2704 2605 3501 1621.8258324374 3.09253 0.410475217011932 -7.53403144497739 4.91972713612333e-14 1.28073063162914e-12
28890-28860 75 2249 2614 1855 1226.47991892899 3.05929 0.406069864504173 -7.5338970290383 4.92479680327815e-14 1.28191357046183e-12
28870-28870 154 3761 4261 3538 2132.13893933362 2.80866 0.372837510057531 -7.53320179431823 4.95110056445081e-14 1.28848535698782e-12
12470-12410 7 830 754 830 427.598686729812 5.0019 0.664053138201899 -7.53238388511459 4.98222252115641e-14 1.29603145337833e-12
3220-3220 24 1003 1175 1304 634.818536318465 3.77452 0.501122535674887 -7.53213059080266 4.99189947697961e-14 1.29841024905178e-12
29380-29320 1092 23806 22916 18636 12072.18539593 2.46671 0.327506410196729 -7.53179307557388 5.00482276605214e-14 1.30163282983296e-12
3980-3890 33 1186 1287 1355 697.978992954982 3.4432 0.45722451874583 -7.53064485583355 5.04903431955786e-14 1.31257132968007e-12
1340-1290 9 895 675 729 403.678202503977 4.55122 0.604387824261369 -7.53028916077003 5.06280789705962e-14 1.31559107530891e-12
26140-26130 7 834 760 790 421.594958829045 4.98133 0.661678283544844 -7.5283263052286 5.13948259282981e-14 1.33477189492049e-12
29330-29300 232 5244 4831 4999 2785.14735258108 2.59241 0.344396094146987 -7.52741390710086 5.17551104167164e-14 1.34358910862445e-12
7370-7370 8 873 745 687 405.099101444457 4.72847 0.628261813134419 -7.52626772881511 5.22112299536715e-14 1.35485336466332e-12
26390-26350 18 930 839 931 484.583064259011 3.8007 0.504992674563647 -7.52623890756411 5.22227501103682e-14 1.35500814140092e-12
1320-1310 8 868 686 771 409.364624589829 4.7437 0.630322431583328 -7.52583320485961 5.23851791815812e-14 1.3590780573565e-12
28590-28560 308 6904 7895 6878 4017.76571512005 2.71859 0.361333886942589 -7.52377450136092 5.3217097920171e-14 1.37992738312054e-12
22490-22390 16 898 853 1130 519.798925173452 4.07761 0.5419934554888 -7.5233535826395 5.33887830195068e-14 1.38408490536508e-12
27850-27830 39 1387 1336 1790 823.978949795657 3.44164 0.457514592623886 -7.52246447221188 5.37532270252707e-14 1.39338487812058e-12
26370-26340 20 965 874 1005 511.824620136889 3.72579 0.495306914454031 -7.52218867830201 5.38667704397778e-14 1.39573477568165e-12
28260-28310 53 1856 2213 1412 994.2426511448 3.26471 0.434046886923682 -7.52155207123532 5.41297605295134e-14 1.40240009171317e-12
4300-4280 18 913 1004 863 500.415455136752 3.84811 0.511765336362075 -7.51928904899755 5.50749027273178e-14 1.42643237764576e-12
20250-20180 46 1489 1378 1614 817.080575270761 3.183 0.423312243827 -7.51926676817778 5.5084288414041e-14 1.42652398172607e-12
13980-13940 132 3214 2965 3055 1699.6626360826 2.69882 0.358957418617879 -7.51850867039565 5.54045721260377e-14 1.43405706642985e-12
12480-12440 11 819 764 972 457.844935732052 4.44129 0.59081160419155 -7.51727725564038 5.59287310688577e-14 1.44700982061773e-12
12270-12200 14 882 942 1513 607.111795746048 4.50138 0.598807534639688 -7.51723295411268 5.5947678848845e-14 1.44734651289292e-12
25110-25000 6 900 736 1205 506.007876302232 5.47131 0.727841988268919 -7.51717277722607 5.59734266349051e-14 1.4478590288288e-12
29330-29360 311 9632 9182 5403 4372.52973333067 2.83204 0.376806279721702 -7.51590377955782 5.65191118454885e-14 1.46104450026527e-12
3960-3900 35 1230 1302 1221 682.557492127618 3.32239 0.442096884172021 -7.51507775039192 5.68771217685847e-14 1.46952045786399e-12
22430-22400 31 1154 1174 1322 664.237401379723 3.46248 0.460766136996504 -7.51461763044771 5.70775085791081e-14 1.47391712704456e-12
28160-28030 22 1092 938 1485 636.200572056538 3.9063 0.519882895922594 -7.51381561506173 5.74284549123853e-14 1.48235185995088e-12
29330-29240 106 2968 2593 3656 1693.11863168946 3.02398 0.402514028849105 -7.5127436197187 5.79008539802856e-14 1.49422922282697e-12
2300-2280 10 764 874 925 461.164448339318 4.59126 0.611136879265896 -7.51266222899242 5.79368762915038e-14 1.49484250403274e-12
4310-4270 16 853 943 929 491.652021735489 3.99562 0.531862598118884 -7.51250674954445 5.80057504135532e-14 1.49646123546808e-12
25360-25350 8 832 715 782 411.826322309079 4.75232 0.632630153026591 -7.51200819063262 5.82271448629688e-14 1.50169635243029e-12
27620-27540 21 1101 1001 1769 703.680989680358 4.12324 0.548927211788248 -7.51145266774371 5.84748138854339e-14 1.50776494680658e-12
20240-20130 68 1935 1731 1926 1022.52211957978 2.93315 0.390534061237195 -7.51061721065394 5.88492373570681e-14 1.51725900022744e-12
25380-25320 5 931 813 824 450.949947479063 5.56903 0.741532391082007 -7.51016824890737 5.90514193886395e-14 1.5223107639224e-12
12480-12430 7 823 740 962 449.407317239511 5.07432 0.67571692478956 -7.50953929488833 5.9335806674297e-14 1.52931881137635e-12
22610-22580 15 851 855 1000 487.691346663012 4.07872 0.543159870617007 -7.50924231713602 5.94705554408404e-14 1.53262986067895e-12
15200-15160 11 790 947 802 455.686472840603 4.43434 0.590579036632261 -7.50845868617867 5.98275610323252e-14 1.54150457513449e-12
4650-4630 22 1087 798 971 509.612666714147 3.57851 0.476631004492884 -7.50793140877633 6.00689623481535e-14 1.54756098529125e-12
28970-28840 155 3789 4450 3615 2187.6353815426 2.8377 0.377965244004097 -7.50782595842317 6.01173550435656e-14 1.5486441463636e-12
28560-28610 16 840 1032 984 517.338009854532 4.07054 0.542178935266729 -7.50775014060111 6.01521726246546e-14 1.54937741588136e-12
15170-15150 5 861 1012 856 484.929189639821 5.67431 0.755816379092974 -7.50752201548222 6.02570534164201e-14 1.55191500223986e-12
1340-1250 34 1340 1067 989 608.247217326658 3.19396 0.425547479859878 -7.50552951450435 6.11807838495659e-14 1.57520658715563e-12
24240-24220 5 863 855 1062 495.099635421573 5.70442 0.76012271426724 -7.50460068918415 6.16161343051749e-14 1.58591320608884e-12
17460-17450 9 787 776 828 426.468459833787 4.63107 0.617134489354606 -7.50415379697302 6.18266812717766e-14 1.59082875150385e-12
14080-13940 6 937 684 1107 482.518130484584 5.40232 0.719996408176958 -7.50325630086717 6.22516627852836e-14 1.60125693964015e-12
22460-22440 17 862 1008 967 513.28346742549 3.96973 0.529076495415686 -7.50312803928926 6.23126311541651e-14 1.60248718113346e-12
27010-27000 154 3685 4245 4388 2282.23618675188 2.91129 0.388031517268526 -7.50270560370942 6.25138487161564e-14 1.60732291672168e-12
28580-28570 312 6959 7778 6670 3965.77557572727 2.67927 0.357113168242526 -7.50258679932494 6.25705534726427e-14 1.60861130193149e-12
18500-18460 40 1343 1416 1246 728.48965522623 3.22036 0.429369759108301 -7.50019835682957 6.37213324371685e-14 1.6368161411367e-12
7470-7370 4 1117 793 1041 515.174579424984 6.08623 0.811517325942801 -7.49981738270961 6.39068041762198e-14 1.64106186900146e-12
4000-3920 15 839 877 975 485.325686068793 4.07155 0.542921009751023 -7.49933647460782 6.41416852780546e-14 1.64674662080339e-12
28940-28820 143 3444 3718 3278 1926.05408250152 2.76699 0.368966600270605 -7.49930150731311 6.41587967701474e-14 1.64701256430293e-12
15200-15150 6 812 971 798 459.505319830779 5.33105 0.710976507819929 -7.49820774029339 6.46963109070259e-14 1.66028677755815e-12
28160-28090 30 1349 1115 1970 805.533148091149 3.79692 0.506434220264608 -7.49736965870136 6.51111659432998e-14 1.67058155506047e-12
23630-23590 27 1052 1334 1501 712.049253158256 3.77015 0.502889052628211 -7.49697351341803 6.53081691980026e-14 1.67510749387145e-12
6380-6360 8 774 966 782 451.253111137093 4.88555 0.651713694246546 -7.49646323658778 6.55627938602287e-14 1.68093134234373e-12
22490-22400 18 895 976 1215 560.444242143832 4.01502 0.535760204018753 -7.49405505303994 6.67776929521392e-14 1.7110003711875e-12
28330-28270 134 3332 4156 3419 2014.8615238696 2.93313 0.391461167868001 -7.49277893174651 6.74304238293941e-14 1.72718052316377e-12
24280-24140 10 928 626 806 414.593923996149 4.43605 0.592135461907442 -7.49161754150845 6.80299194689274e-14 1.74217023609323e-12
28210-28220 16 970 837 701 444.303689455542 3.84682 0.51351372362739 -7.4911699917173 6.82623352056769e-14 1.74775512222647e-12
29330-29260 119 3072 2677 3339 1671.05639743099 2.83003 0.377838210507537 -7.49006202771861 6.88410720385661e-14 1.76164816169701e-12
26700-26670 42 1622 1197 1900 854.465911595678 3.38558 0.45205499837804 -7.48931055425901 6.92363410532591e-14 1.7712056163781e-12
19740-19660 6 854 826 742 427.141370867058 5.22496 0.69768566239453 -7.48899303888969 6.94040213051072e-14 1.77530900810638e-12
3990-3930 14 810 904 934 477.747586383769 4.14983 0.554253418425089 -7.48723883679239 7.03376380926179e-14 1.79787042476959e-12
28480-28430 305 7071 7870 9464 4534.3509922054 2.91614 0.389487783419833 -7.48711411459952 7.04044855198282e-14 1.79901347446837e-12
29330-29330 483 12959 12446 8078 6097.16214286459 2.66889 0.356489987471702 -7.48657272930997 7.06953767532138e-14 1.80606805223967e-12
12280-12280 7 766 910 829 447.886773060453 5.06928 0.677227651799228 -7.48534064760244 7.13617966428574e-14 1.82262126348794e-12
28960-28840 166 4000 4591 3717 2271.44800457971 2.79092 0.372893206158958 -7.48449441843644 7.18230863934257e-14 1.83314974343555e-12
1270-1220 14 873 737 885 445.570009010093 4.0475 0.540853226198473 -7.48353798736368 7.23479777607085e-14 1.84558094632978e-12
15160-15150 5 849 971 856 475.398176486502 5.64547 0.754506605728302 -7.4823356434766 7.30131789625039e-14 1.86138197300886e-12
12260-12220 9 755 872 1157 503.644244753377 4.87389 0.651461305597831 -7.48147502622775 7.34930069129892e-14 1.87322300063446e-12
7430-7370 19 1035 750 1029 502.302056288544 3.77405 0.504480873561878 -7.48106558156068 7.37223752656782e-14 1.87887289497635e-12
26360-26330 17 894 848 1051 503.650314762158 3.94187 0.526956444687296 -7.48045276897478 7.40669844103106e-14 1.88706397479268e-12
12330-12270 15 819 947 972 495.191602568348 4.10111 0.548248250186684 -7.48038924107544 7.41027991572934e-14 1.88758210043495e-12
26490-26420 30 1388 994 1741 743.910126156094 3.67931 0.491899882503764 -7.47979483330611 7.44387307996942e-14 1.89534732261349e-12
29820-29840 76 2083 1940 1800 1064.31151197349 2.82588 0.377892573732328 -7.47800039939186 7.54619686469787e-14 1.91920506820174e-12
3970-3900 20 909 1046 1026 540.556366683759 3.80638 0.509010471828423 -7.47799984292515 7.54622880948863e-14 1.91920506820174e-12
29350-29390 257 6278 7039 5040 3377.86968139344 2.73004 0.365116360716173 -7.47718668336531 7.59305173899129e-14 1.93010706210343e-12
29380-29330 1154 25351 24737 19327 12813.5320843704 2.4734 0.330819943109982 -7.47658339386766 7.62797446316206e-14 1.93858012252867e-12
7440-7410 12 853 701 816 421.262259067042 4.19173 0.560662228761657 -7.47638327002901 7.6395939039306e-14 1.94092636830705e-12
29370-29340 1407 31524 31065 23367 15845.4071635882 2.49504 0.333734059960633 -7.47613229881173 7.65419020062066e-14 1.94443217971167e-12
6460-6380 45 1513 1868 2579 1099.4522901495 3.65729 0.489203669975809 -7.47601026080765 7.66129774152071e-14 1.94583240431028e-12
26860-26840 34 1263 1182 1583 733.717323557721 3.4731 0.464586295056382 -7.47567707189864 7.68073584595489e-14 1.95056621417384e-12
28210-27980 32 1536 894 1427 686.821927702233 3.46542 0.463575623781552 -7.47541699250703 7.69594245359275e-14 1.95405381846173e-12
24520-24510 14 883 1024 732 472.101588534866 4.13257 0.552828636571115 -7.47531429850064 7.70195502602455e-14 1.95514064206116e-12
22480-22370 9 854 707 1152 485.522468763147 4.82058 0.644896647166731 -7.47497197471051 7.72203091468362e-14 1.96003290463151e-12
23290-23250 43 1490 1361 1911 869.434578121894 3.37629 0.451722424508185 -7.47426754490044 7.76350481094067e-14 1.96973999779842e-12
26130-26120 12 828 740 793 420.647315420123 4.18951 0.560579017222628 -7.47353419486326 7.80691403357265e-14 1.98034168057653e-12
24520-24520 14 855 991 760 467.195420928013 4.11715 0.550910689598449 -7.47334575011995 7.81810712851579e-14 1.98297474057599e-12
14080-13930 6 919 670 1010 458.538071102186 5.32821 0.712986565218612 -7.47308913958843 7.83337445201717e-14 1.98643397325071e-12
27350-27360 719 15299 13936 16166 8427.2226408932 2.55597 0.342070959640334 -7.4720508968459 7.89544556349889e-14 2.00155002337784e-12
17460-17440 10 785 759 836 425.117869667384 4.47227 0.598649882464109 -7.4705927210451 7.98343935164014e-14 2.02280581178649e-12
26360-26360 14 839 784 890 450.587425142802 4.06387 0.544044579924449 -7.46973495209234 8.0356510854468e-14 2.03540062736462e-12
23590-23590 19 880 1083 1089 554.957483072675 3.92084 0.524907134133181 -7.46958063487285 8.04507981439473e-14 2.03736571659336e-12
26140-26140 7 793 760 834 424.187428238127 4.99015 0.668064920818171 -7.469553263753 8.04675331550377e-14 2.03757795566658e-12
27620-27570 78 2372 2213 3358 1459.87859514336 3.26125 0.436619893114723 -7.46932126546065 8.06095170126397e-14 2.04096134017085e-12
22490-22380 10 809 729 986 451.817610094082 4.56143 0.610738158368631 -7.46871157685032 8.09838238246391e-14 2.04960853467984e-12
28430-28420 496 10650 11890 12406 6502.6356924989 2.72621 0.36501700593343 -7.46871021888872 8.09846594234073e-14 2.04960853467984e-12
28310-28210 71 1987 1710 1818 1007.04758268915 2.84513 0.380947267991474 -7.4685566987968 8.10791800797503e-14 2.05114935611151e-12
7480-7390 5 1045 749 726 436.258805768692 5.52137 0.739288499204506 -7.46849727025627 8.11157986942242e-14 2.05186291077811e-12
29550-29670 40 1329 1269 1254 700.039279465181 3.16081 0.423235408378331 -7.46820169836405 8.12981654954253e-14 2.05626270519224e-12
28470-28440 334 7421 8218 9067 4592.56135511794 2.79832 0.37471181758329 -7.46793844511944 8.14609310905981e-14 2.05997251618864e-12
6400-6420 25 997 1301 1422 681.344576026654 3.8187 0.511345817873617 -7.46793715138675 8.14617317768395e-14 2.05997251618864e-12
24540-24520 16 883 1039 796 488.568450013979 3.98646 0.533978117742052 -7.46558755868791 8.29287241758941e-14 2.0948972447205e-12
29320-29330 332 9735 9395 5678 4494.18471902171 2.77475 0.371718537802717 -7.46464276086219 8.3525911349578e-14 2.10954605490843e-12
6550-6580 4 974 917 979 506.226089691612 6.06056 0.811985797025057 -7.46386849088594 8.40184612248675e-14 2.12132698491552e-12
4000-3930 12 781 838 921 457.244397022179 4.31175 0.577715579201957 -7.46344318054993 8.42902350141994e-14 2.12796853635527e-12
29290-29220 99 2720 2568 3512 1620.4670665164 3.06067 0.410101203522667 -7.46321473530647 8.44365683091328e-14 2.13122162620606e-12
5730-5670 2 1946 1668 2543 1089.7225534106 8.17236 1.09502590744775 -7.4631672105677 8.44670422039897e-14 2.13177019107108e-12
23630-23580 24 982 1258 1455 676.742597087184 3.86895 0.518480865150395 -7.46209027202644 8.51605040015221e-14 2.148382474707e-12
26120-26120 10 819 712 744 403.306242041754 4.39531 0.589048057911082 -7.46172279914538 8.53984050967281e-14 2.15349313530675e-12
27510-27470 40 1362 1594 2077 925.518123463657 3.57658 0.479337700508328 -7.46149970310371 8.55431555147149e-14 2.15625155920664e-12
29530-29700 31 1157 1184 1041 612.329197488859 3.34149 0.447850515964364 -7.46116938457005 8.57579176067361e-14 2.16144159826034e-12
28860-28860 171 4137 4859 3798 2360.95657589784 2.80449 0.37597374165652 -7.45927009402622 8.700309638585e-14 2.19169264670651e-12
29800-29790 405 8728 9508 9891 5229.91559834357 2.70327 0.362419066245989 -7.45895446837285 8.72117360874237e-14 2.19672159661123e-12
22430-22380 20 1025 795 1122 528.009096646841 3.77191 0.505701573048137 -7.4587591973752 8.7341063277289e-14 2.19952483141637e-12
5690-5700 3 1242 1044 1340 638.029989404909 6.81245 0.913392970788525 -7.45839948311322 8.75797942235682e-14 2.20530912980942e-12
24540-24500 14 912 1031 698 471.044684939596 4.12935 0.553655145081402 -7.45834878130044 8.7613494939664e-14 2.20558517792654e-12
4300-4290 12 811 892 741 437.093906754956 4.24575 0.569261613698125 -7.45834572422101 8.76155273407946e-14 2.20558517792654e-12
26380-26330 19 927 857 1037 508.667980699339 3.79241 0.508534792847057 -7.4575288027564 8.81602954044043e-14 2.21878112566699e-12
19730-19660 6 855 796 722 417.714432053802 5.19253 0.696309872868254 -7.45721075448558 8.83732866687124e-14 2.22391211774786e-12
24570-24390 7 1185 816 567 439.726280802508 5.04365 0.67634687910388 -7.45719155462904 8.83861606464082e-14 2.224006622872e-12
6410-6430 30 1100 1405 1569 747.484559502803 3.68617 0.494386391684893 -7.45605004732337 8.91548913432435e-14 2.24219311649059e-12
26470-26420 25 1214 910 1542 661.319904326419 3.77485 0.506295949814941 -7.45582503626445 8.93071951289706e-14 2.24556036956297e-12
28100-28020 13 920 829 649 423.660387922802 4.08265 0.547619351394044 -7.45527855095941 8.96781615640161e-14 2.25419086131114e-12
26380-26360 19 930 833 921 482.139385607983 3.71331 0.498150867979262 -7.45418300054528 9.04264131005621e-14 2.27229669573604e-12
14010-13950 110 2765 2402 2622 1430.46091539394 2.71381 0.364079497287197 -7.45390217781566 9.06191985860746e-14 2.27596868663835e-12
15170-15160 6 781 950 821 455.486228298658 5.31822 0.71349317156202 -7.45377157250158 9.07089970282141e-14 2.27752045153226e-12
29810-29790 395 8479 9161 9425 5031.78732526307 2.68261 0.359898802782091 -7.45377733196999 9.07050352294692e-14 2.27752045153226e-12
27910-27830 35 1280 1143 1507 714.69888462412 3.39096 0.454941706024429 -7.45360415785121 9.08242318647054e-14 2.27994435236412e-12
26490-26490 23 1177 801 1254 578.39559755015 3.70014 0.496436447880806 -7.4533967802299 9.09671735324118e-14 2.28306263195943e-12
28270-28130 42 1678 1076 1647 790.656824012077 3.27003 0.438834640289985 -7.45161980247638 9.22011119908624e-14 2.31141525474965e-12
23590-23580 22 931 1156 1198 599.119770103199 3.81752 0.512378474245292 -7.45058664580402 9.29260866378726e-14 2.3283932201449e-12
28610-28580 119 2895 3242 3071 1701.38759072519 2.85715 0.383511109709388 -7.4499739243966 9.33586820080977e-14 2.33875197032591e-12
23900-23890 88 2303 2500 2805 1404.1120585576 3.0223 0.405680533878231 -7.44995540730342 9.33717862667282e-14 2.33884002245751e-12
2300-2160 42 1889 1135 1087 724.155434515827 3.13916 0.421483328222905 -7.44789265558239 9.48429381505425e-14 2.37374015104968e-12
2260-2230 41 1396 1176 1432 726.970510792463 3.18037 0.427030342258346 -7.44764651319983 9.50200008969238e-14 2.37792768302471e-12
3610-3560 12 775 917 828 453.465059097129 4.29958 0.577378476548258 -7.44673115826112 9.56813175576649e-14 2.39349514574327e-12
29310-29330 277 8308 8083 4800 3835.00684781919 2.80878 0.377187259324132 -7.4466340876408 9.57517129280414e-14 2.39501046368951e-12
20280-20170 15 850 810 1016 482.070809962024 4.06168 0.545450337282991 -7.44647399508998 9.58679228661402e-14 2.3974254607945e-12
6460-6390 47 1536 1886 2561 1103.97154172759 3.59894 0.48331369631105 -7.44639299639428 9.59267719888843e-14 2.39865119554202e-12
28190-28060 10 933 668 1266 512.104740928494 4.74468 0.637225092432983 -7.44584334560243 9.63270565484419e-14 2.40816654008902e-12
10020-9990 25 1043 958 935 528.670574123318 3.44304 0.462413577494476 -7.44579959093135 9.63589914490192e-14 2.40871801326477e-12
29330-29340 449 12252 11826 7485 5741.54657020856 2.68847 0.361093190666796 -7.44535542633739 9.66837601348676e-14 2.41658868755217e-12
21920-21920 60 1698 1947 1903 1020.05392775798 3.11738 0.418777491676401 -7.4440066638669 9.7676569552041e-14 2.44040336377517e-12
5660-5680 4 920 957 1083 526.143184253491 6.11638 0.821702118888679 -7.44354890498303 9.80157929825836e-14 2.44837708855583e-12
27980-28010 8 775 788 751 411.532785963797 4.75112 0.63831068353667 -7.44327947557121 9.82159954030693e-14 2.45312678574636e-12
12460-12460 12 784 805 932 453.518450629086 4.29976 0.577727501363236 -7.44253790217293 9.87691072728204e-14 2.46643662278423e-12
26370-26360 17 890 800 905 465.754993111281 3.82656 0.514258460212529 -7.44093113705496 9.99780572518663e-14 2.49532330821704e-12
3660-3550 19 940 812 980 490.970777763718 3.74015 0.502646107344008 -7.44091896880565 9.99872680544208e-14 2.49532330821704e-12
23610-23610 22 926 1189 1242 613.174885540963 3.85175 0.517698003288342 -7.44015207659685 1.00569455762681e-13 2.50856920546759e-12
22630-22600 24 993 1011 1162 574.752604938143 3.62748 0.487690663993855 -7.43806545776712 1.02170434203099e-13 2.54694058991227e-12
28470-28460 265 5859 6350 6732 3518.06827112578 2.74517 0.369131949633947 -7.43682878395787 1.03131078334088e-13 2.57009981348787e-12
12500-12440 11 786 761 948 447.89132673226 4.40905 0.592873791767447 -7.43674525005411 1.03196286310125e-13 2.57146209999522e-12
24550-24510 16 885 1005 767 476.786758762887 3.95053 0.531238851895647 -7.4364491010801 1.03427791850146e-13 2.57696751501264e-12
23580-23590 16 817 1002 1018 514.880729868012 4.06351 0.546461002007112 -7.43605229617812 1.03738782430097e-13 2.58392415195243e-12
23880-23920 28 1055 1229 1376 668.994688470187 3.62404 0.487434417915027 -7.43492160419219 1.04629996505767e-13 2.60399505283266e-12
18500-18490 25 1042 1029 905 536.249513147459 3.46418 0.465996269487035 -7.43393007091104 1.05417714959085e-13 2.62279661948443e-12
21910-21920 59 1673 1935 1876 1008.33089679698 3.12524 0.420478570883301 -7.4325751437011 1.06503561043639e-13 2.64819166428612e-12
28430-28490 13 786 842 923 459.740191407299 4.20225 0.565460287567995 -7.43156038555674 1.07323985669746e-13 2.667503595319e-12
13990-13900 15 892 744 1030 478.256123636689 4.05009 0.545052959793439 -7.43063876203039 1.0807449198199e-13 2.68506269939039e-12
25090-24990 3 1179 1066 1788 719.63032815473 6.98649 0.94026998143768 -7.43029953769972 1.0835202939912e-13 2.69168380713138e-12
27040-27000 103 2676 2893 3564 1688.54666033772 3.06297 0.412273721735374 -7.42946279827234 1.09039608558601e-13 2.70793722511294e-12
27070-27040 19 882 980 960 510.738798819764 3.79834 0.51131633829798 -7.42854618622689 1.09797744036829e-13 2.72564525256921e-12
25030-24990 20 935 865 1023 509.268327098451 3.71834 0.500563807501391 -7.42830584543161 1.0999738713311e-13 2.73005522788018e-12
29430-29310 650 14193 12794 16027 7980.45614885121 2.62664 0.353610992616394 -7.42804394096827 1.10215348665363e-13 2.73463004314684e-12
14320-14270 8 799 689 853 415.833452901686 4.76636 0.641672239849904 -7.42802148779658 1.10234054334569e-13 2.73481595139326e-12
27860-27900 24 1158 1162 789 555.239379328927 3.57666 0.481566372581359 -7.42713196279742 1.10977630465153e-13 2.75242354004681e-12
23370-23310 28 1085 1066 985 566.810127469932 3.37803 0.454871005702089 -7.42634431704734 1.11640156527678e-13 2.76801083022711e-12
25090-25050 8 769 742 960 442.258382880693 4.85616 0.653986785281694 -7.42546666988713 1.12382966271639e-13 2.7844466772335e-12
1310-1300 13 829 732 812 423.564962461889 4.08199 0.549759622834157 -7.42504911985395 1.12738069002717e-13 2.7923938551532e-12
14030-14010 5 854 863 806 445.90951170707 5.55253 0.747839621746939 -7.42476572033236 1.12979712257588e-13 2.79781082748639e-12
29850-29780 103 2575 2369 2535 1375.63772773888 2.75418 0.371065673035195 -7.42236491970629 1.15047302931565e-13 2.84641125357128e-12
29870-29770 9 878 682 1248 502.749904373372 4.87151 0.656345424910073 -7.42217129513191 1.15215665368627e-13 2.85028761210495e-12
23630-23570 19 863 1159 1291 605.969784926098 4.05037 0.545720362929794 -7.42205566102282 1.15316328189707e-13 2.85248855265125e-12
13990-13950 136 3228 2942 2941 1677.80855603494 2.63386 0.354887104504825 -7.42167675111245 1.1564678618928e-13 2.85950278840017e-12
22590-22580 12 777 801 876 440.939518408899 4.25849 0.573843353967363 -7.42100007994989 1.1623924673636e-13 2.87327820408955e-12
26470-26480 5 930 702 993 462.301770059699 5.60511 0.755307502152175 -7.42096549112615 1.1626961103802e-13 2.8734463332214e-12
29340-29300 662 13677 13108 14069 7595.53231964192 2.52346 0.340044395142098 -7.42096631968098 1.16268883588002e-13 2.8734463332214e-12
17470-17440 7 773 756 815 416.879763963688 4.96479 0.669059720510442 -7.42054520592422 1.16639187895562e-13 2.88199587564984e-12
26450-26430 17 946 816 1278 548.863279067722 4.06852 0.548287097770765 -7.42041957540686 1.16749884762923e-13 2.88443883142142e-12
27970-28220 4 1038 802 1514 596.823561179505 6.2992 0.848971787928948 -7.4197972821833 1.1729973035117e-13 2.89743639182906e-12
26390-26340 20 934 850 933 488.896008687778 3.65797 0.493027522105648 -7.41941188818315 1.17641531860179e-13 2.90470256926158e-12
20190-20110 39 1286 1247 1346 706.793513302687 3.21297 0.433055947292953 -7.41929441371403 1.17745913127859e-13 2.90698557201859e-12
20170-20110 30 1104 1091 1148 607.025701944437 3.37729 0.455219821564469 -7.4190396214535 1.17972620219853e-13 2.91228786427144e-12
28440-28420 520 11031 12269 13004 6760.13651857581 2.71345 0.365798204585216 -7.41788804297074 1.1900262508837e-13 2.93622875634076e-12
28250-28300 45 1397 1632 1445 818.932781519955 3.21919 0.433999903594516 -7.41748200647702 1.193678990358e-13 2.94464561615583e-12
20230-20190 54 1609 1448 1626 855.022063857959 3.01074 0.405918827339464 -7.41710790848849 1.19705415941365e-13 2.95237448100747e-12
26370-26330 19 921 839 1035 503.992244557235 3.77877 0.509517524553242 -7.41637187848078 1.20372213538851e-13 2.96761978266574e-12
24530-24520 16 869 1023 783 480.998538392732 3.96345 0.534515267542564 -7.41503376254277 1.21593826687815e-13 2.99561744801326e-12
2250-2220 15 826 818 908 459.291190405795 3.99041 0.538250373639038 -7.41367454158023 1.22847179093445e-13 3.02527303450243e-12
29080-29070 183 4188 4985 4520 2539.1968398212 2.81197 0.379358601140814 -7.41242019281911 1.24015087180399e-13 3.0528013472156e-12
7430-7410 15 878 723 820 431.706251490271 3.89936 0.52613549592123 -7.4113277791609 1.25041103924646e-13 3.07557484934623e-12
1330-1300 10 864 654 690 388.31953903657 4.34009 0.58563197178093 -7.41094427220996 1.25403275927075e-13 3.08386101989693e-12
28470-28430 353 7743 8597 9636 4832.8286214435 2.79178 0.376742117449313 -7.41031264463573 1.26002013578348e-13 3.09827251837336e-12
24580-24390 8 1146 792 551 427.085008398196 4.80635 0.64870140949996 -7.40918244220155 1.27080382957011e-13 3.12258496099456e-12
28830-28850 97 2575 3103 2330 1472.00073545623 2.94696 0.397787044854735 -7.40838672431771 1.27845043033163e-13 3.14074115136437e-12
28570-28570 298 6554 7298 6134 3703.85176275121 2.64522 0.357073970418287 -7.40805610287371 1.2816408791855e-13 3.14794490224033e-12
28480-28440 305 6855 7696 8983 4377.29246545298 2.86299 0.386487283722364 -7.40772418928553 1.28485166681624e-13 3.15487804978169e-12
23910-23890 90 2368 2493 3032 1457.21199677424 3.0443 0.411076001521734 -7.4056930682315 1.30467273938019e-13 3.20129151370311e-12
26390-26360 19 922 814 876 468.684863262009 3.67146 0.495846804130638 -7.40442194415101 1.31722978305796e-13 3.2304778970141e-12
12260-12230 11 759 829 1085 483.394221508711 4.5207 0.610545813596839 -7.40435052272813 1.31793884648713e-13 3.23189188336382e-12
24120-24070 40 1439 1423 2206 928.954794377824 3.58212 0.483834104534622 -7.40361077333531 1.32530508764419e-13 3.2483226366328e-12
24530-24500 14 899 1016 683 463.422967800454 4.10537 0.554566947563823 -7.40283730475691 1.33305036186163e-13 3.26664975592977e-12
21900-21900 66 1802 2098 1986 1083.55806820138 3.06506 0.414077624605572 -7.40213837059933 1.34008751793328e-13 3.28290483664534e-12
25030-24980 16 876 767 975 470.342687631802 3.93043 0.531027759492515 -7.40155636218983 1.34597526260131e-13 3.29600422262246e-12
29310-29300 168 3864 3638 3357 2002.24575416214 2.58135 0.34877375546804 -7.40120434633415 1.34954867323704e-13 3.30409126534671e-12
14020-13990 52 1552 1413 1479 810.522339974901 2.98715 0.403726533682947 -7.39893880677056 1.37277089449472e-13 3.35731209820386e-12
28310-28320 91 2481 3059 2213 1423.73878040675 2.99285 0.404525500816232 -7.39843060864018 1.37803369786842e-13 3.36943399374847e-12
24150-24100 9 799 682 952 434.240460140445 4.65751 0.62964332814976 -7.3970600498616 1.39232597895514e-13 3.40233357320087e-12
27000-27010 110 2688 3181 3039 1648.14772387989 2.92775 0.395827555245143 -7.39653044829821 1.39788763093735e-13 3.41421385237321e-12
15160-15160 6 760 896 811 440.255080403289 5.26871 0.712379232025363 -7.39593728927862 1.4041426561076e-13 3.42880446217448e-12
22470-22370 8 835 664 1068 457.759448500455 4.90655 0.663415603922002 -7.3958980608867 1.4045572985233e-13 3.4294736265145e-12
28610-28600 69 1862 2221 2081 1135.83009912217 3.06906 0.414969790777333 -7.39586315156624 1.4049263897143e-13 3.42968813457039e-12
29810-29840 72 1962 1843 1699 1006.42155629119 2.82306 0.381707617868117 -7.39586430147956 1.4049142303294e-13 3.42968813457039e-12
29310-29220 99 2723 2478 3519 1605.11972329532 3.0464 0.411942387380746 -7.39520769241274 1.41187418536902e-13 3.44492498936894e-12
2290-2160 51 2009 1220 1246 793.957131705371 2.98585 0.403761812857131 -7.39508776604525 1.41314904055318e-13 3.44769068562449e-12
27970-27830 22 1045 905 1418 610.22121615706 3.84477 0.519987579371983 -7.39396305687179 1.42516023571398e-13 3.47525651200165e-12
24120-24060 40 1455 1404 2237 933.625411987638 3.58956 0.48557027077692 -7.39247214148411 1.44123702989763e-13 3.5127038108824e-12
29420-29370 1926 39262 46430 45079 24401.2024626866 2.67438 0.361806326959051 -7.39174688923725 1.44912184468154e-13 3.53121559392531e-12
28950-28820 154 3587 3892 3379 2006.16753176092 2.71648 0.367513364884705 -7.39151343270298 1.45166894960952e-13 3.5370689824257e-12
29380-29250 349 8607 8076 12057 5322.84622097673 2.95465 0.399748722744896 -7.3912768370619 1.45425479168807e-13 3.54266170033887e-12
28870-28860 176 4112 4769 3868 2356.88408488215 2.75828 0.373192379355293 -7.39103745482927 1.45687569570112e-13 3.54833758044544e-12
28450-28440 427 9107 10126 10858 5602.59246238624 2.72743 0.369026919569421 -7.39086702625959 1.4587444805272e-13 3.5525343989626e-12
28760-28720 179 4397 5010 6535 2960.49129310088 3.07631 0.416271247029398 -7.39015004161556 1.4666321992208e-13 3.57067405427984e-12
28600-28590 136 3193 3577 3321 1866.98945462248 2.79577 0.378372241623233 -7.38893930185333 1.48004707802096e-13 3.60153648889789e-12
13980-13930 132 3113 2910 2997 1663.46093024528 2.66614 0.36084556105268 -7.3885943208523 1.48389145552684e-13 3.60909096640947e-12
22440-22400 33 1156 1203 1403 686.938479468497 3.41947 0.462883439560194 -7.38732788447501 1.4980885987646e-13 3.64035380243186e-12
12490-12470 10 752 761 928 438.508231182113 4.51758 0.611535546278835 -7.38727298764903 1.49870701795486e-13 3.64149375345858e-12
28450-28430 467 9937 11080 11996 6148.46171108743 2.73263 0.369916230602206 -7.38715247219507 1.5000655186268e-13 3.64443151636176e-12
29330-29320 467 12108 11505 7598 5692.85223200473 2.61581 0.354106745730556 -7.3870732687161 1.50095899225065e-13 3.64623901644364e-12
29320-29320 363 10098 9754 6045 4705.09753005399 2.709 0.36672783481129 -7.38695460103056 1.50229862994476e-13 3.64912990284729e-12
9990-9960 21 953 869 855 480.818944014163 3.56106 0.482079071045959 -7.3868712589149 1.50324018005052e-13 3.65105334270207e-12
24270-24160 13 921 632 851 425.301247253291 4.08829 0.553487766459359 -7.38641561009513 1.50839809184781e-13 3.66248667201185e-12
25380-25330 5 881 759 787 426.332815376092 5.48745 0.74298965551332 -7.38563379040586 1.51728878167554e-13 3.68370711289948e-12
15200-15170 11 772 877 728 425.487351005224 4.33388 0.586834633455452 -7.38517835037434 1.52249166356521e-13 3.69560304788904e-12
20180-20110 31 1113 1100 1159 612.786239495872 3.34252 0.452610932848381 -7.38498193665541 1.52474087244588e-13 3.70069433822945e-12
23620-23560 25 990 1215 1492 677.480603141204 3.8103 0.516029385532081 -7.38388876327199 1.53731900293116e-13 3.72936709265871e-12
2230-2160 24 1003 898 1000 523.411770322725 3.48878 0.472576116786644 -7.38247571546361 1.55372879536307e-13 3.76730191331402e-12
22440-22380 20 1029 774 1169 533.66046220961 3.78764 0.513110109042208 -7.38173139799692 1.56244167193666e-13 3.78692200480651e-12
14070-13920 3 1260 931 1301 611.584140013932 6.75128 0.914673129408116 -7.38108989583621 1.56998951229785e-13 3.80445973233913e-12
12500-12430 6 791 733 938 438.207571310448 5.26199 0.712955241322503 -7.3805368281451 1.57652559308418e-13 3.81915986916605e-12
28030-27960 24 1073 816 905 499.540714058788 3.41966 0.463365410372126 -7.38004813158787 1.58232318894391e-13 3.83282394935178e-12
22460-22370 8 823 669 1081 459.493449645819 4.91205 0.665656465359905 -7.37925069651784 1.59182848070524e-13 3.85469990682612e-12
17470-17450 6 779 777 805 419.181353540785 5.1974 0.704345665253222 -7.37904466733307 1.59429342016787e-13 3.85875330838071e-12
24540-24510 16 877 1050 758 482.463178417221 3.96796 0.537746040705013 -7.37886894881376 1.5963986849595e-13 3.86308208019583e-12
15190-15180 12 771 899 763 436.915858600662 4.24506 0.57531905180248 -7.37862127428236 1.59937068611065e-13 3.86988998979863e-12
17460-17460 9 755 726 809 408.678093882069 4.56874 0.619233654115126 -7.37805224167037 1.60621947195998e-13 3.8856905672641e-12
29370-29220 229 6147 5635 9247 3886.2828626146 3.11497 0.422212589727509 -7.37773340265735 1.61006955558931e-13 3.89384585561404e-12
28150-28040 22 995 886 1225 562.152145182778 3.72351 0.504721991060446 -7.37734938575482 1.61471872211898e-13 3.90431527318426e-12
15180-15110 5 820 823 853 442.475097898771 5.54123 0.751165136124136 -7.3768401859045 1.62090378385653e-13 3.91849352739444e-12
26460-26470 6 891 642 1046 456.127887328986 5.32051 0.721387893783564 -7.37537997670486 1.63876978176438e-13 3.95893731183191e-12
27960-27970 18 899 809 806 450.281470154426 3.69222 0.500630565347581 -7.37514501544125 1.64166260210304e-13 3.96514029501217e-12
7370-7360 6 854 707 703 396.962744362057 5.11846 0.69409072337807 -7.37433236017019 1.65170667489353e-13 3.98821509058367e-12
27620-27560 37 1318 1129 1541 725.324208232936 3.33019 0.45166402309006 -7.37316276117156 1.66626848430771e-13 4.02218148311724e-12
24220-24210 7 758 741 1002 447.963642184841 5.06953 0.687578039866983 -7.37302941328499 1.66793668908215e-13 4.02580990134041e-12
28990-28830 138 3227 3739 3495 1937.56365977538 2.82977 0.383834987374475 -7.37237226856689 1.67618168085167e-13 4.04490982267777e-12
21900-21910 58 1630 1926 1785 982.233765587535 3.11156 0.422139502659681 -7.37092731380232 1.69445217087195e-13 4.08657361834765e-12
17480-17460 7 756 732 880 422.412238159408 4.98396 0.676204020766009 -7.37050092211611 1.69988089995551e-13 4.09885567590952e-12
28060-28080 10 824 817 630 402.00514590546 4.39065 0.595712254817927 -7.3704251999069 1.70084676440617e-13 4.10037387557477e-12
6410-6360 3 1065 1220 1220 622.889278764367 6.77752 0.919658234344279 -7.36961246296356 1.71124753346242e-13 4.12300268857009e-12
23590-23570 24 949 1139 1206 601.276508746385 3.69422 0.50131399138764 -7.36906582588093 1.71827808840412e-13 4.13830658125482e-12
15150-15140 5 779 940 882 464.441525062837 5.61151 0.761520788895698 -7.3688169632353 1.72148822085078e-13 4.1448100254421e-12
12350-12260 12 772 870 1266 528.637563363432 4.52432 0.61398895355104 -7.36873660249291 1.72252606925911e-13 4.14649018719135e-12
5710-5690 2 1791 1628 2069 968.30030438526 8.00169 1.08606814837576 -7.36757674681408 1.73757409849383e-13 4.18162621882838e-12
28760-28710 184 4602 5118 7107 3124.1142374069 3.11566 0.422921900850798 -7.36697869452918 1.74538365399055e-13 4.19861256361221e-12
29350-29300 678 13822 13200 14191 7667.52329708 2.5014 0.33955360760078 -7.36672025318174 1.74876912455976e-13 4.20634162436883e-12
4280-4250 17 860 814 838 451.168329617561 3.77955 0.513059806901613 -7.36667597685337 1.74934977242419e-13 4.20732334231819e-12
26480-26490 21 1123 746 1211 550.596750411485 3.76183 0.510714577070798 -7.36581669599417 1.76065612226429e-13 4.2316887668712e-12
26870-26840 33 1227 1130 1601 721.484208869962 3.49246 0.474232524404531 -7.36445300942696 1.77874694948195e-13 4.27339048691586e-12
27930-27830 39 1406 1182 1758 791.22444350893 3.38133 0.459144809157505 -7.36441615530741 1.77923838655704e-13 4.27415013535777e-12
11410-11410 9 702 903 1159 502.302465378269 4.86996 0.661283772291732 -7.36440298413656 1.77941405196876e-13 4.27415115088762e-12
24230-24230 7 753 733 934 432.594777390421 5.01866 0.681638291767526 -7.36265046226438 1.80294024943194e-13 4.32852961803524e-12
29670-29710 35 1217 1239 1058 637.230101929126 3.21991 0.437399615561962 -7.36149127677731 1.81866902200522e-13 4.36371427248451e-12
20290-20140 4 953 810 983 483.609560234233 5.99432 0.814303135649325 -7.36128345731274 1.82150310218563e-13 4.3696546190614e-12
29500-29690 17 889 875 738 447.649225776083 3.76809 0.51188641803392 -7.36118953916221 1.82278530797699e-13 4.37230049006963e-12
29690-29710 128 3081 3297 2752 1682.70693192944 2.73026 0.370996982945076 -7.35925542587418 1.84938859074275e-13 4.43306169919967e-12
24570-24380 7 1088 728 563 408.24314646644 4.93537 0.670684673601541 -7.35869749619124 1.85713342387102e-13 4.45118892441744e-12
22490-22430 5 775 869 979 469.076406233696 5.62591 0.764602199081046 -7.35796327607794 1.86737398689396e-13 4.47441446143481e-12
28750-28740 121 2946 3544 3949 1936.95388208255 3.02725 0.41143649576946 -7.35774707298533 1.87040004708233e-13 4.4807848058475e-12
28580-28560 344 7393 8427 7123 4259.33528537963 2.63944 0.358792322834335 -7.35646438934639 1.88845230202587e-13 4.52047922280702e-12
17470-17460 7 756 728 798 405.821860415878 4.92558 0.66961972702087 -7.35578916542451 1.89802394026594e-13 4.54160836855609e-12
28150-28130 14 906 649 796 416.38971562439 3.94801 0.536734380708677 -7.35561923779671 1.9004402467257e-13 4.54649804547476e-12
28560-28540 318 6933 7923 6490 3958.65800301987 2.64762 0.360033146880077 -7.35382181118209 1.92618474615627e-13 4.60537725127701e-12
27020-27030 59 1654 1858 2050 1024.52863502383 3.14909 0.428236691905797 -7.35361949708737 1.9291038520027e-13 4.61190453244077e-12
26690-26660 36 1417 1025 1601 730.731714911436 3.38218 0.45994951169344 -7.35336264262499 1.93281616041317e-13 4.62032665596993e-12
28820-28860 20 919 1038 830 502.637736005299 3.69898 0.503057547722733 -7.3529896361665 1.9382197093648e-13 4.63278958148143e-12
28320-28170 38 1286 1092 1221 652.532838131124 3.13244 0.426052782335588 -7.35222684894328 1.94931605689877e-13 4.65748664735064e-12
29320-29340 311 9161 8890 5217 4213.25494274972 2.77595 0.377570621050255 -7.35212860127582 1.95074980556247e-13 4.6604557432352e-12
3390-3420 16 787 1052 1025 521.43095536147 4.08209 0.555438898769198 -7.34930199092878 1.99244571652485e-13 4.75773955173971e-12
28160-28190 18 985 733 734 434.295178810409 3.63909 0.495195376714015 -7.34879229599092 2.00005695253885e-13 4.77497935265538e-12
7450-7360 5 948 647 985 452.879651871721 5.57529 0.758766630386178 -7.34783430167821 2.01443998594627e-13 4.80790584335364e-12
7370-7380 8 835 705 622 379.468830881495 4.63302 0.630570576179654 -7.34734365811125 2.02184565748898e-13 4.82510894340415e-12
25060-25030 38 1258 1229 1475 723.610422837755 3.28683 0.447360245940902 -7.3471714848351 2.02445073940685e-13 4.8299081570047e-12
19740-19670 6 799 796 698 405.021432259426 5.1475 0.700673406477934 -7.34650664257091 2.03454117752862e-13 4.8525577807359e-12
12460-12420 5 835 745 887 436.350971062257 5.52103 0.751580290217392 -7.3458983490452 2.04381663914506e-13 4.87277453050677e-12
28090-28080 12 1005 854 569 424.581262133501 4.20377 0.572289083655592 -7.34554204052358 2.04926903030138e-13 4.88481887433031e-12
22430-22430 21 892 1006 1011 528.22920122071 3.70014 0.50374589332918 -7.34525159988291 2.0537240512387e-13 4.89495985901561e-12
24280-24160 11 870 610 826 407.690000633784 4.27154 0.581688515692796 -7.34335176766146 2.08310083764291e-13 4.96255334245231e-12
28560-28550 351 7536 8630 7209 4339.55810751295 2.63719 0.359131315298552 -7.34324048049204 2.08483439330286e-13 4.96571312199389e-12
3610-3550 16 816 914 829 461.503104550065 3.90236 0.531461129213342 -7.34270594987833 2.09318071888599e-13 4.98461906029656e-12
28600-28610 37 1209 1533 1326 745.029268604491 3.37003 0.459013032645548 -7.34189984674753 2.1058295748404e-13 5.01376149427956e-12
24530-24510 16 869 1039 746 476.901575862069 3.95087 0.538158643655274 -7.34146629880286 2.11266355472456e-13 5.02954151619097e-12
29400-29370 1944 39023 45899 43389 23950.8182436042 2.63195 0.358506405910558 -7.34142417338475 2.11332873433622e-13 5.03063405207758e-12
28320-28240 52 1496 1617 1598 864.262510618863 3.08344 0.42004736802979 -7.34068527113872 2.12502985003797e-13 5.05602044087808e-12
29370-29230 268 6842 6266 9850 4247.33893547782 3.01233 0.41039028183951 -7.34015083308136 2.13353275148172e-13 5.0757559944756e-12
27010-27030 57 1611 1799 2012 998.516858286666 3.16221 0.430839229811999 -7.33964246152074 2.14165194922252e-13 5.09457494161147e-12
25370-25350 9 773 672 752 389.987504627007 4.50037 0.613164398164713 -7.33958309481131 2.1426020714334e-13 5.09633803998961e-12
28560-28560 320 6912 7896 6577 3968.54798721361 2.64188 0.359973114474444 -7.33911004185078 2.15018776004532e-13 5.1138268398281e-12
26710-26670 46 1681 1226 2016 893.384759564078 3.31641 0.452017812490847 -7.33690817322297 2.18584467431449e-13 5.19357383995405e-12
28570-28560 324 7004 7969 6585 3999.74341746832 2.6349 0.359130617307877 -7.33689637965936 2.18603721380442e-13 5.19357383995405e-12
26680-26650 16 969 684 1091 490.322486365208 3.9919 0.54413157670577 -7.33627292490112 2.19623937372029e-13 5.21730385712482e-12
12330-12190 10 806 728 1258 503.701521104668 4.72034 0.643488096188055 -7.3355560488685 2.20802809153991e-13 5.24479785253694e-12
28980-28830 142 3277 3798 3526 1964.4891257794 2.80746 0.382746387352712 -7.33503658794269 2.2166092225513e-13 5.26466815435816e-12
29500-29680 20 943 904 767 468.425492513034 3.59474 0.490084538563675 -7.33493064009276 2.21836342495765e-13 5.26780859686249e-12
11420-11330 5 785 849 1397 547.398388116733 5.85014 0.797599154702553 -7.334686035246 2.22241861305023e-13 5.27538372072348e-12
20200-20110 39 1262 1213 1351 697.832881394621 3.19389 0.435459043107264 -7.33452648065291 2.22506771658452e-13 5.28103298157641e-12
28740-28660 134 3478 3807 5418 2355.32832369861 3.16746 0.431858048786312 -7.33448778293243 2.22571068662018e-13 5.28165606884584e-12
6480-6360 10 711 880 1174 502.744344031208 4.71743 0.643218145162742 -7.33409844772905 2.23218972977296e-13 5.2960004173336e-12
28330-28280 140 3333 4217 3434 2033.28390846137 2.88084 0.392816493739104 -7.3338174124177 2.23687803245545e-13 5.30609137558697e-12
25320-25310 5 929 823 653 419.556151072802 5.4644 0.745140992846642 -7.33337308504269 2.24431015876863e-13 5.32165082066412e-12
29370-29330 1278 28290 27222 20182 13952.5407619655 2.44755 0.333776013599668 -7.33289870940117 2.25227166756413e-13 5.33949074112777e-12
29330-29280 147 3406 2958 3021 1728.83244391506 2.56109 0.349269977451869 -7.33270254108125 2.25557208918081e-13 5.34679538321617e-12
2310-2280 10 716 817 845 427.963577041843 4.48189 0.61122804333803 -7.33260510224228 2.25721320838816e-13 5.34924753181692e-12
15170-15140 4 871 990 900 490.045973670246 6.01333 0.820128464319115 -7.3321793064174 2.26439847197008e-13 5.36511096672849e-12
22410-22390 18 866 817 876 460.567045796248 3.72551 0.508145489557262 -7.33157177443511 2.2746894309215e-13 5.38687714838648e-12
26460-26420 19 1003 789 1308 558.976746349406 3.93167 0.536290450891671 -7.33123541896539 2.28040668722682e-13 5.39936812550175e-12
10030-9970 24 995 889 903 501.822705511661 3.42623 0.467398873361224 -7.33042898426773 2.29417174790261e-13 5.4309055143327e-12
29370-29350 1526 32897 33040 24796 16769.607889617 2.45757 0.335291953017269 -7.32965256174544 2.30750163806502e-13 5.46193072614926e-12
4280-4240 16 830 787 845 442.433835127196 3.84017 0.524090115300323 -7.32730740226731 2.34822780948919e-13 5.55509616398258e-12
18540-18450 13 785 759 976 454.02918773155 4.18392 0.571035742546299 -7.3268904026301 2.3555430224556e-13 5.57186099926193e-12
29370-29320 1236 26832 25537 19498 13263.5275566818 2.42116 0.33046158359668 -7.32659381544099 2.36075951912532e-13 5.58365870786605e-12
23580-23570 26 976 1154 1211 610.240318644416 3.5976 0.491035950858575 -7.32654702953662 2.36158344432789e-13 5.58506584396517e-12
25090-24980 3 1130 976 1708 680.004381994382 6.90455 0.942409611940041 -7.3264875966882 2.36263049642864e-13 5.58700034369255e-12
3660-3570 21 944 815 963 490.093319193627 3.58933 0.489916621524968 -7.32640779869426 2.36403704660555e-13 5.5897845044115e-12
25100-25030 4 901 827 1147 511.018963618075 6.07412 0.829090301178587 -7.32624930528772 2.3668331522278e-13 5.59585342182249e-12
6540-6580 4 905 856 919 473.102063149718 5.96239 0.813857228545103 -7.32608349956428 2.36976173708322e-13 5.60223435022643e-12
15160-15130 5 785 896 807 442.452481152036 5.5411 0.756405263453377 -7.32556576960022 2.37892920094184e-13 5.62281667972201e-12
28150-28060 22 984 821 1068 517.890162266448 3.60215 0.49177543082875 -7.32478718772774 2.39278120387462e-13 5.65336571581726e-12
17480-17440 8 740 705 855 410.773024326274 4.74834 0.64827342785249 -7.32459946603535 2.39613285800596e-13 5.66018797031279e-12
25380-25340 5 883 720 743 410.703881895365 5.43327 0.741833984202656 -7.32410443371251 2.4049934841336e-13 5.68056852398509e-12
29080-29010 133 3094 3580 3606 1906.44070813117 2.86103 0.390635283153856 -7.32403561715938 2.40622778293012e-13 5.682933572469e-12
17480-17450 6 757 744 852 418.806470922879 5.19605 0.70951483689798 -7.3233825146388 2.41797289767958e-13 5.70901424754262e-12
26130-26130 7 760 707 744 391.976497693763 4.87502 0.665682682257704 -7.32333421217747 2.41884378144677e-13 5.71051765996597e-12
28120-28130 5 1014 729 646 412.547249829054 5.44025 0.742876640380465 -7.32322303159101 2.42084951629605e-13 5.71414667739369e-12
29090-29070 201 4442 5257 5094 2749.64715846559 2.79051 0.38105615594768 -7.32310209241934 2.42303315444253e-13 5.71874746792508e-12
5730-5680 2 1750 1514 2261 977.763738677394 8.01574 1.09463539897386 -7.32274767647111 2.4294435221854e-13 5.7333221636913e-12
2290-2150 34 1692 924 994 632.657682977531 3.25322 0.444282658193112 -7.32241874040803 2.43540793604224e-13 5.74628577143046e-12
3610-3540 13 769 901 763 437.637389515613 4.12989 0.564052068081109 -7.32182808129363 2.44615415294566e-13 5.77052472917395e-12
15160-15140 4 865 976 903 487.09677291587 6.00457 0.820117741994802 -7.32159337569231 2.45043721278803e-13 5.78006949479484e-12
22470-22440 17 809 973 936 493.009181381625 3.91028 0.534084635606668 -7.32146288132282 2.45282174418672e-13 5.78435924865267e-12
7460-7430 6 803 709 723 393.863697204268 5.10687 0.697521696712726 -7.32145491851018 2.45296732290065e-13 5.78435924865267e-12
11400-11410 9 694 874 1143 492.542636482015 4.84132 0.661258608571568 -7.32137238510331 2.4544767252916e-13 5.78679960195162e-12
15150-15150 5 770 931 831 451.588227677775 5.57075 0.760919676530879 -7.32107657720287 2.45989407155368e-13 5.79901125225083e-12
20200-20170 58 1626 1631 1520 874.353638121347 2.9369 0.401177542960762 -7.32069554188971 2.46688956118727e-13 5.81494053429994e-12
22600-22590 17 834 829 933 468.619706268882 3.83549 0.523937978893399 -7.32050586588827 2.47037913525191e-13 5.82260340847319e-12
2230-2200 15 818 754 873 439.2018404813 3.92455 0.536199575286795 -7.31919651304106 2.49460064085196e-13 5.87798861658925e-12
22630-22590 27 1043 983 1228 591.246265890337 3.49477 0.477486363851694 -7.31909682289071 2.49645432020729e-13 5.88178817855717e-12
25040-25010 50 1498 1387 1657 830.904444205495 3.08325 0.421286438037025 -7.31866369504002 2.50452379837736e-13 5.89889921754521e-12
28160-28070 24 1052 875 1280 580.136938583927 3.64139 0.497548895655215 -7.31865509254158 2.50468432822185e-13 5.89889921754521e-12
3900-3930 23 993 1205 867 554.103513407983 3.63642 0.496873998859629 -7.31858925636805 2.50591322121383e-13 5.90122360471982e-12
29330-29350 398 11140 10765 6492 5155.79722518364 2.70813 0.370090459001771 -7.31749289185037 2.5264651466049e-13 5.94560326892888e-12
26710-26730 21 917 878 1056 516.150901242802 3.66596 0.500993442682177 -7.31738517089316 2.5284933426857e-13 5.94980219766231e-12
20160-20140 18 872 846 788 449.963174457008 3.69111 0.50443156830528 -7.31736970953353 2.52878458410403e-13 5.94991347943651e-12
28200-27980 34 1519 885 1405 679.672689406594 3.35965 0.45914298470286 -7.31722818967845 2.5314518866732e-13 5.95561477484042e-12
23610-23560 27 1027 1218 1596 704.710321086567 3.75484 0.513156831306407 -7.31713290618633 2.53324930358844e-13 5.9586939135492e-12
18550-18450 11 776 742 1117 475.458842711121 4.49652 0.614638465652375 -7.31571903112385 2.56006825984114e-13 6.01945520589024e-12
1270-1300 6 791 684 827 407.453926353639 5.15617 0.704813025593119 -7.3156538946827 2.56131049156505e-13 6.0217955232526e-12
4270-4250 17 843 806 841 447.777918439825 3.76837 0.515115091815081 -7.31558657872355 2.5625949115032e-13 6.0242345669467e-12
1300-1220 8 756 678 758 389.212215342652 4.66969 0.638371568724209 -7.31500477602482 2.57372237541634e-13 6.0492272683981e-12
19730-19670 6 800 765 679 395.597192655089 5.11327 0.699099617997511 -7.31407571312602 2.59158996463116e-13 6.08887583839297e-12
4310-4280 16 800 884 875 462.369781761247 3.90509 0.533984525857787 -7.31311183827936 2.61025582320097e-13 6.12922952125988e-12
15170-15130 5 778 902 803 441.814845492779 5.53899 0.757567207406167 -7.311552233185 2.6407383283763e-13 6.19683182802725e-12
2210-2180 29 1065 998 1058 565.708962865128 3.32281 0.454477477365375 -7.31128002108918 2.64609444056326e-13 6.20787660469918e-12
23940-23910 108 2725 2637 3377 1613.91848825323 2.92379 0.39990221641269 -7.3112689588989 2.64631232842518e-13 6.20787660469918e-12
24580-24380 8 1047 702 550 395.512448184204 4.69419 0.642085989557795 -7.31084046510638 2.6547657876137e-13 6.2271082980688e-12
20210-20180 49 1454 1433 1328 769.18917069148 2.99777 0.410065913166472 -7.31045438937321 2.66240512255968e-13 6.24322610313608e-12
25040-25000 53 1581 1430 1802 880.911708337479 3.08353 0.421868383353921 -7.30922656084453 2.68684415268211e-13 6.29508743511062e-12
28170-28310 9 826 603 752 384.482525047444 4.47979 0.612977910293809 -7.30824124039044 2.70661548458974e-13 6.33958331005429e-12
22480-22350 6 816 676 1123 466.66841629241 5.35359 0.732569090822059 -7.30796264043526 2.71223170920519e-13 6.35212792052465e-12
28740-28740 125 2981 3644 3986 1970.68245639426 3.00433 0.411148406493816 -7.30715555864603 2.72856615334537e-13 6.38915664587925e-12
29420-29360 1970 39319 45472 46090 24449.8868411815 2.6431 0.361725687941451 -7.30691805314474 2.73339137680022e-13 6.39922656373774e-12
28590-28550 354 7446 8504 7435 4348.13429492617 2.62725 0.359609179044166 -7.30583826551396 2.75543450442943e-13 6.44959424372201e-12
23930-23890 98 2497 2597 3261 1544.80935304244 3.0041 0.411197196646478 -7.30572840303117 2.75768703429033e-13 6.45424728890103e-12
12300-12300 19 886 1006 805 486.342579937987 3.72608 0.510045784788037 -7.30539276275404 2.76457993562973e-13 6.46975898791168e-12
23620-23600 31 1067 1316 1426 698.819231874047 3.53778 0.48440711941099 -7.30332909511405 2.80733401709531e-13 6.56366639334846e-12
10020-9950 19 943 732 931 466.716744422698 3.6653 0.501890762886313 -7.30298091668962 2.81461116041305e-13 6.57863773276074e-12
25380-25310 4 936 827 829 454.670796223555 5.9049 0.808695434311399 -7.30175757939224 2.8403268788028e-13 6.63556403652418e-12
12500-12470 9 722 731 893 421.095173201479 4.61242 0.631708218219499 -7.30150577619874 2.84564859018822e-13 6.6473598840946e-12
28480-28420 327 7298 7954 9996 4699.53901250447 2.86509 0.392413942595939 -7.30119066137154 2.85232215379387e-13 6.66167309191009e-12
11550-11530 24 1035 911 1346 597.282711980876 3.68447 0.504643550910767 -7.30114105527275 2.85337412098094e-13 6.66349190667492e-12
6370-6390 9 701 810 817 418.438503738468 4.60312 0.630478334240809 -7.30100312985222 2.85630102693446e-13 6.66905001118406e-12
1260-1220 17 868 743 891 449.036753841952 3.77258 0.516749592879443 -7.30059434162944 2.86499322701256e-13 6.68870472934945e-12
29840-29800 193 4234 3914 4138 2274.51303191746 2.56423 0.351248764662204 -7.30031242881 2.87100276461657e-13 6.70209325504611e-12
29560-29670 42 1309 1249 1251 694.032235963141 3.07479 0.421236268121984 -7.29945278426079 2.8894043558629e-13 6.74246874273445e-12
27610-27580 63 1721 1733 1973 998.030796945802 3.01146 0.412568008923729 -7.29930993834072 2.89247332604646e-13 6.74898451879275e-12
18540-18470 12 771 727 963 442.78515611879 4.26463 0.584342661080867 -7.29816858726489 2.91710992242674e-13 6.80451600009526e-12
29310-29320 308 8651 8418 5093 4024.18821022705 2.7211 0.372849808110117 -7.29810956882668 2.9183894520017e-13 6.8066125254105e-12
4270-4240 16 818 788 857 443.21344853968 3.84274 0.526600767117613 -7.29725016113774 2.93708413025023e-13 6.84783368974191e-12
4260-4250 13 782 726 787 410.832274967686 4.037 0.553236680013962 -7.29706565987016 2.94111289252053e-13 6.85631292573036e-12
29310-29340 262 7783 7600 4403 3581.44376345136 2.78953 0.382325207380524 -7.29621982272252 2.95965214670104e-13 6.89649564276523e-12
26850-26840 29 1065 997 1159 585.015353445221 3.37277 0.462296091542631 -7.29569514506433 2.97120978407136e-13 6.92144312440517e-12
27020-26980 175 3941 4354 4823 2437.00333986325 2.81742 0.386209211172783 -7.29507234256981 2.98498647198113e-13 6.95154411849255e-12
12480-12470 10 725 742 909 427.337987102632 4.47978 0.614089879179006 -7.29498912693353 2.98683198656918e-13 6.95451393500942e-12
3220-3230 22 890 1087 1197 579.892276764608 3.76931 0.516736649538707 -7.29444344495639 2.99896164696466e-13 6.98075726983234e-12
21880-21880 44 1321 1450 1444 772.530839659222 3.16554 0.433967691353122 -7.29441562298003 2.99958138072667e-13 6.98153353543138e-12
7360-7360 6 836 699 655 383.583519980285 5.06856 0.694874469708775 -7.29420387286077 3.00430223239853e-13 6.99185410476878e-12
23570-23580 17 798 962 1033 508.05681060684 3.95458 0.54215998181581 -7.2941145009523 3.00629691887363e-13 6.99582875886232e-12
3960-3910 36 1175 1250 1184 658.230099125386 3.22616 0.442318080867451 -7.29376637369443 3.01407916020625e-13 7.01135865705123e-12
15160-15120 5 770 871 807 435.535079461175 5.51818 0.756766769540715 -7.29178621373162 3.05872262706505e-13 7.11036399178935e-12
27610-27570 54 1577 1550 1940 930.444321300626 3.13746 0.430317032969737 -7.29104256374543 3.0756557113903e-13 7.14768320488216e-12
27050-27010 83 2182 2421 3044 1414.65201550871 3.12124 0.428103229310885 -7.29086837241112 3.07963537836857e-13 7.15624989661504e-12
28570-28550 356 7550 8609 7145 4328.3652652753 2.61175 0.358282377851419 -7.28964735510066 3.107673711323e-13 7.21934003731753e-12
18550-18470 10 769 706 1092 462.144531547814 4.59444 0.630270120118813 -7.28963428743429 3.10797513720898e-13 7.21935264752507e-12
15180-15100 4 872 874 900 468.110730519116 5.94695 0.815955160812474 -7.28833121236835 3.13817721390599e-13 7.28742534794303e-12
28560-28570 289 6185 6917 5833 3514.46014261657 2.61204 0.358399879825568 -7.28806340720658 3.14441989297147e-13 7.30053181795191e-12
28950-28850 156 3781 4360 3189 2087.74853474707 2.75734 0.378351678213332 -7.28777180537388 3.15123115572255e-13 7.31564941604391e-12
24120-24140 5 894 645 920 432.179324415055 5.50727 0.755722657943619 -7.28741569946369 3.15956876643184e-13 7.33291143366599e-12
28150-28170 18 952 776 693 429.815476697948 3.62366 0.497258936238158 -7.2872669832562 3.16305711193038e-13 7.34030891096771e-12
23530-23410 11 804 638 866 411.24151300376 4.28405 0.587917786513565 -7.28681503257959 3.17368147478648e-13 7.36426351459375e-12
26930-26920 53 1544 1560 1918 922.722459575711 3.15295 0.432716618459635 -7.28641649030287 3.18307939937887e-13 7.38396311992682e-12
24140-24090 18 900 763 1049 488.577836370683 3.81278 0.523303818800391 -7.28596864019782 3.19367265517651e-13 7.40783230551494e-12
24110-24130 9 812 632 655 369.26270939005 4.42072 0.606797862997441 -7.28531848321855 3.20911283638385e-13 7.44152321431056e-12
29550-29680 46 1384 1344 1279 730.829013716977 3.01582 0.414039086832873 -7.28389448426997 3.24318710517148e-13 7.51553531367429e-12
24190-24180 6 744 737 810 407.495458751856 5.15619 0.707956677863187 -7.2831954330538 3.26004419053649e-13 7.5531634656375e-12
12340-12270 15 784 874 1139 508.496543542584 4.14007 0.568443285435469 -7.28317264665823 3.26059511276368e-13 7.55372233480195e-12
28450-28490 60 1628 1767 1758 947.727646075604 3.00705 0.412883168065982 -7.28304222239798 3.26375022900807e-13 7.55959560403456e-12
20190-20170 55 1554 1561 1447 834.689150399336 2.94695 0.404635007156212 -7.28298409630802 3.26515733324617e-13 7.56213662920337e-12
29320-29250 105 2675 2452 3223 1539.89564777371 2.8955 0.397599478281442 -7.28246386877652 3.27777745036655e-13 7.58992350106285e-12
5680-5700 3 1132 927 1204 573.675091158339 6.65857 0.914469421165911 -7.28135080414409 3.30494022495447e-13 7.64773829151965e-12
1320-1230 31 1120 981 1000 560.450697578625 3.20945 0.440853812864586 -7.28006783275913 3.33652367073124e-13 7.7164337406683e-12
29320-29240 97 2586 2342 3297 1515.4036743209 2.99065 0.410825364700847 -7.27962192525563 3.3475700291207e-13 7.74124379001147e-12
11420-11410 7 664 898 1108 484.779097845307 5.18445 0.712288739548601 -7.27858578913902 3.37337686005209e-13 7.79870372312648e-12
29690-29730 64 1740 1868 1606 956.245237965365 2.92349 0.401676972917341 -7.27820926968095 3.38280307199927e-13 7.81975439728509e-12
24570-24410 7 1091 750 529 406.299112719876 4.92841 0.677161489163491 -7.2780438678632 3.38695210059506e-13 7.82860339635174e-12
28740-28750 86 2157 2681 2812 1417.64313979959 3.07118 0.421984488305044 -7.27794184458049 3.38951379941854e-13 7.83303985374629e-12
28460-28480 130 2987 3302 3340 1784.89228230026 2.79598 0.384199910150521 -7.27740619195747 3.4029947348896e-13 7.86270379731753e-12
3900-3920 35 1197 1441 1101 681.10029349196 3.31921 0.456139538979763 -7.27675101750529 3.41955532091292e-13 7.89872263675859e-12
28170-28090 24 1148 943 1803 707.855546435805 3.93541 0.540889255625886 -7.2758181215994 3.44327242591196e-13 7.95124693625734e-12
3610-3570 14 759 917 807 448.365827663068 4.05647 0.557546545665459 -7.27556344196567 3.44977519408201e-13 7.96550904157348e-12
29030-29070 19 851 974 859 485.638195559268 3.72386 0.511876375366237 -7.27491738796949 3.46632512650016e-13 8.00220759137021e-12
28190-28210 20 966 800 733 445.377520057431 3.52008 0.483950294102749 -7.27364156642847 3.49923713983431e-13 8.07360173274476e-12
25110-25010 5 847 683 1101 467.587100156314 5.62147 0.772905134596138 -7.273174286121 3.51136806421531e-13 8.09992610359902e-12
20180-20160 54 1529 1528 1433 821.47850751596 2.95055 0.405690332049414 -7.27291149342079 3.51820848191968e-13 8.11393298330663e-12
28570-28540 320 6837 7733 6330 3879.04802829041 2.6072 0.358480816026476 -7.27290488085935 3.5183807736584e-13 8.11393298330663e-12
15170-15170 6 730 868 737 416.322974912324 5.18737 0.713249163695826 -7.27286709828777 3.51936536579183e-13 8.11543626123911e-12
23370-23320 22 920 914 871 488.351738107696 3.51499 0.483320268190998 -7.27258276698916 3.52678356165039e-13 8.13177333997891e-12
2200-2180 35 1152 1200 1352 677.204294765557 3.31058 0.455263019443945 -7.27180401848805 3.54717980354499e-13 8.17570976096031e-12
29380-29350 1522 31117 32074 25453 16453.8555758046 2.43249 0.334541084946162 -7.27111296889019 3.56537609659705e-13 8.21609660415649e-12
24080-24110 14 775 791 1013 466.451770759695 4.11463 0.565947633868168 -7.27034390008341 3.58573453139863e-13 8.2606693725663e-12
15170-15120 5 761 870 796 431.925960262918 5.50608 0.757577080281523 -7.26801617932249 3.64805107324599e-13 8.39947143126237e-12
2260-2160 47 1576 1110 1454 748.334843519633 3.01926 0.415445595252544 -7.26751686717686 3.66155629544106e-13 8.42977080330167e-12
4010-3900 19 876 795 903 463.659635723257 3.65541 0.502990889863072 -7.26734551296295 3.66620233165949e-13 8.43967043406718e-12
26500-26500 47 1804 1112 1859 859.711646862595 3.2271 0.444109573267568 -7.26645335030961 3.6904858067958e-13 8.49156413011028e-12
28930-28810 138 3171 3345 3707 1895.43431592893 2.79655 0.384864637738928 -7.26632340410172 3.69403592240498e-13 8.49893092574901e-12
29400-29360 2015 39591 45561 44674 24260.9280037486 2.59695 0.357402702466236 -7.26617120061775 3.69819836903522e-13 8.50770499914469e-12
6460-6370 38 1278 1581 2268 946.566179592677 3.68589 0.507278497063391 -7.26599891314168 3.70291562878071e-13 8.51775364466647e-12
22450-22440 18 815 948 926 487.812669967975 3.8103 0.52452870528525 -7.26423747620069 3.75148437678665e-13 8.62459504207642e-12
22600-22600 16 783 881 894 463.019649726858 3.90713 0.537886791992557 -7.26385170546844 3.76220459192776e-13 8.6484254266408e-12
23340-23200 15 962 725 1444 564.632131853916 4.29409 0.591196928384329 -7.26338215540637 3.77529355705046e-13 8.67687828186064e-12
21880-21920 23 902 1099 1036 553.453270086213 3.63451 0.500446676789758 -7.26253272207211 3.79908569567534e-13 8.72744845144126e-12
26480-26420 34 1413 1001 1781 759.077098615908 3.5237 0.485200893373767 -7.26235983532312 3.8039461572923e-13 8.73779114538929e-12
1340-1300 11 833 629 657 373.357746232266 4.14249 0.570407016238952 -7.26233866844019 3.80454165310849e-13 8.73833604531036e-12
6470-6360 11 701 897 1218 513.663119883455 4.60952 0.634723029723051 -7.26225736163208 3.80682993922264e-13 8.74276850608721e-12
28090-28020 8 838 710 576 371.972613188927 4.60394 0.633972543479306 -7.26204406761813 3.81283927808066e-13 8.75574510012799e-12
3240-3220 31 1056 1265 1396 681.737664866194 3.50104 0.482333155878269 -7.25855316369865 3.91252613329339e-13 8.97705749185441e-12
29300-29220 106 2740 2576 3569 1640.27250133495 2.9763 0.410049069975928 -7.25840913759576 3.91669348131736e-13 8.9849287377711e-12
4300-4260 17 814 840 843 450.46148669279 3.77713 0.520398416448125 -7.25814560277007 3.92433006285766e-13 9.00160047024282e-12
29390-29340 1174 23121 23694 20732 12577.8358077698 2.41866 0.333294134000477 -7.25684690301626 3.96217722996012e-13 9.08414235956047e-12
7440-7360 12 897 591 924 427.506044829238 4.21346 0.580691613756231 -7.2559281657115 3.98916763953695e-13 9.14344514721759e-12
28320-28320 115 2854 3639 2705 1697.88412745551 2.90561 0.400507111194152 -7.25483868216764 4.02140825047245e-13 9.21301381628762e-12
3960-3920 33 1109 1159 1098 612.922623352916 3.2496 0.447924106285183 -7.2548010066021 4.02252773221518e-13 9.21471298355922e-12
13980-13950 130 2982 2764 2774 1572.51205093766 2.60388 0.358942574066618 -7.25431937245935 4.03686587179667e-13 9.24582166649766e-12
28150-28050 23 983 853 1175 545.12070469705 3.61216 0.497938541665638 -7.25423304633308 4.03944107957714e-13 9.25085107857075e-12
25330-25340 4 956 831 739 440.937436903415 5.86055 0.807942871207919 -7.25367155951877 4.05623029161834e-13 9.28668461368087e-12
25340-25350 5 838 731 708 399.564427454983 5.39321 0.743529402288368 -7.25353204149193 4.06041268598093e-13 9.2945151919105e-12
29690-29720 95 2325 2490 2169 1287.00469469714 2.77572 0.382675282687911 -7.25346960976758 4.06228560094435e-13 9.29792976524706e-12
28180-28310 13 871 610 795 403.107220343141 4.0094 0.552793109544665 -7.25298662652392 4.07680350968395e-13 9.33028337438685e-12
15150-15130 6 702 865 793 422.531972033158 5.20884 0.718182294922204 -7.25281034858172 4.08211489864268e-13 9.34068619630408e-12
23350-23200 11 865 653 1253 497.58163107106 4.56324 0.629266587340747 -7.25167474669412 4.11649470788955e-13 9.4184703823598e-12
29320-29230 105 2741 2485 3503 1609.7265477838 2.96229 0.408499716786784 -7.25163949408713 4.11756650155488e-13 9.42003894721634e-12
3410-3460 3 934 1219 1310 621.21735407303 6.77355 0.934106462768663 -7.25137297700071 4.12567835794732e-13 9.43682665127068e-12
29390-29320 916 18037 17591 15837 9577.33699589145 2.38126 0.328392136783824 -7.25128414235101 4.12838566227639e-13 9.44213367070096e-12
26380-26370 18 854 789 811 440.963023413962 3.66119 0.504919680412449 -7.25102673463704 4.13624021545673e-13 9.45832413566175e-12
28170-28300 9 825 585 708 372.418891553135 4.4332 0.611450014058983 -7.25030748869499 4.1582651955352e-13 9.50423318269928e-12
10010-9970 27 1016 945 952 526.849118595895 3.32327 0.458391623130739 -7.24985925010589 4.1720495089001e-13 9.53395205819569e-12
2220-2210 9 701 771 744 396.923638550625 4.52595 0.624282448546029 -7.24983926085201 4.17266526599985e-13 9.53446585827335e-12
24150-24090 11 782 666 989 437.148035820255 4.37352 0.603277004488448 -7.24961012674376 4.17972998385551e-13 9.54881943923168e-12
6460-6410 42 1353 1617 2282 969.430515971823 3.57298 0.49296741511892 -7.24790408971772 4.23270150606992e-13 9.66624040673738e-12
7420-7360 16 939 654 1001 462.921114845272 3.90718 0.539092660819637 -7.24769128478824 4.23935505202525e-13 9.68050236713704e-12
2200-2140 14 753 818 832 433.484734103032 4.00678 0.552877077516704 -7.24713795304024 4.25670359688291e-13 9.71738815589801e-12
20170-20160 53 1497 1520 1419 812.018793019222 2.96123 0.408613137214788 -7.24703300024796 4.26000202590031e-13 9.72400780641142e-12
6460-6400 45 1410 1726 2395 1022.08069165813 3.5491 0.4897881943446 -7.24620036966156 4.28625881127487e-13 9.77936611610036e-12
22480-22360 9 795 634 1064 446.148662227195 4.69706 0.648319781872474 -7.24497140194854 4.32530460838952e-13 9.86291575057588e-12
3970-3910 21 862 999 1001 520.648550007927 3.67872 0.507795246331246 -7.24449614307577 4.34049762662058e-13 9.89386009939377e-12
28440-28490 34 1128 1133 1267 643.960479650459 3.27875 0.452589252651928 -7.24442515205689 4.34277155278538e-13 9.89811829691433e-12
26370-26370 16 819 750 794 423.963220798484 3.77723 0.521419062053642 -7.24414146444196 4.35187008504328e-13 9.91640657664587e-12
21900-21890 68 1767 2075 1970 1072.31157263565 3.00457 0.414763538403649 -7.24404891001482 4.35484257189968e-13 9.92192198452834e-12
3230-3220 31 1051 1268 1404 683.133320266577 3.50408 0.483770951350759 -7.24325310157766 4.38048323487154e-13 9.97475007470763e-12
28170-28330 10 773 631 715 375.670009638044 4.29124 0.592451829320187 -7.24319263614983 4.38243745769575e-13 9.97826842321262e-12
17460-17430 10 739 668 777 389.787152804402 4.34515 0.599918275280088 -7.24290453766144 4.39176046952727e-13 9.99856237055196e-12
2240-2220 15 785 766 873 436.736182982469 3.91618 0.540706651066905 -7.24271125137033 4.39802622409203e-13 1.00118928320872e-11
4290-4250 20 883 814 904 469.10531997602 3.59671 0.496612523731151 -7.24248494999467 4.40537338299447e-13 1.00276823400744e-11
1290-1220 10 735 677 756 386.870694540634 4.33414 0.59847959183203 -7.24191268138224 4.42400661995975e-13 1.00682167640344e-11
28310-28180 69 1918 1488 1725 935.651534093579 2.77723 0.383516981644667 -7.24147626786532 4.43826836500298e-13 1.00987892150001e-11
22620-22590 20 867 861 989 492.156440090941 3.66768 0.506528993613958 -7.24081549748865 4.45994792882847e-13 1.01433871679722e-11
23920-23890 100 2483 2600 3221 1536.90129457171 2.966 0.409639554904634 -7.24052059873881 4.46965694492906e-13 1.01645208318066e-11
29510-29710 17 841 849 735 435.212665682961 3.72636 0.514702373571976 -7.23983236446792 4.49239664138412e-13 1.02152810780994e-11
3960-3890 39 1228 1260 1160 665.015062439831 3.12182 0.431210298416495 -7.23966637783683 4.49789792476645e-13 1.02268370089737e-11
23280-23210 19 927 767 1130 509.490020243252 3.79483 0.5241731494836 -7.23965324699754 4.49833340149764e-13 1.02268737722956e-11
28450-28420 528 10810 11977 13240 6723.33569048429 2.68201 0.370550434924243 -7.23791093311193 4.55648493982595e-13 1.03552191608145e-11
24070-24100 4 839 836 1397 552.067533895416 6.18608 0.854690360182955 -7.23780174118573 4.56015381289364e-13 1.03625915849338e-11
22470-22350 6 821 626 1073 448.219338390913 5.29496 0.731626414812092 -7.23725221905993 4.5786619572032e-13 1.04036805729449e-11
29120-29000 150 3611 3747 5011 2294.54427539795 2.95901 0.408863804847653 -7.23715372076475 4.58198720908267e-13 1.0410266402497e-11
27990-28230 5 857 662 1192 482.595673550824 5.66737 0.78310802962434 -7.23702773425923 4.58624390526067e-13 1.04189670477754e-11
28410-28410 346 7125 8223 7807 4315.22767394095 2.65043 0.36624671064467 -7.23674335109161 4.59586661672635e-13 1.04398553781591e-11
18520-18460 17 810 816 928 461.72579702433 3.81358 0.526999275095877 -7.23640416692285 4.60736956264377e-13 1.04641640964443e-11
22570-22550 8 751 631 750 378.002394884049 4.62702 0.639408832422769 -7.23640250622842 4.60742595220627e-13 1.04641640964443e-11
29820-29860 10 728 740 684 383.955797922122 4.32305 0.59751450249982 -7.23505486984947 4.65340961361145e-13 1.05626984769681e-11
6370-6370 28 991 1280 1139 623.740604161703 3.52014 0.486545478271825 -7.23496669084236 4.65643409010986e-13 1.05675967073947e-11
4290-4260 25 952 984 960 525.347592259599 3.4335 0.47458815091617 -7.23469682919994 4.66570214776421e-13 1.05866600440743e-11
2270-2160 46 1546 1088 1448 738.042557674976 3.03075 0.418923182436791 -7.23460891182729 4.66872546890206e-13 1.05925346338581e-11
28030-27910 13 1026 559 927 441.190113742997 4.14242 0.57262624608037 -7.23406992773518 4.68730225673028e-13 1.06336929877617e-11
29330-29290 185 4045 3607 3517 2063.97081511724 2.4806 0.34298097346525 -7.2324852273494 4.74234242923375e-13 1.07535568626598e-11
22460-22350 6 811 630 1063 445.611014025589 5.28646 0.730985976428384 -7.23195440796005 4.76092046972592e-13 1.07946801305725e-11
29140-28990 151 3827 3918 5838 2518.4512778951 3.08888 0.427149138022777 -7.23138998322488 4.78075304755622e-13 1.08356183212147e-11
24240-24230 5 763 743 926 433.135731746338 5.51015 0.762035783636669 -7.23082699994479 4.80061577883746e-13 1.08796263505174e-11
24610-24550 12 843 698 604 378.328114198405 4.03397 0.557899734675144 -7.23064105509344 4.80719392188868e-13 1.08935221625451e-11
24630-24520 9 784 605 702 369.166269372471 4.42021 0.61133130762452 -7.23046016163827 4.81360185524488e-13 1.09070297184353e-11
15150-15120 6 694 846 795 418.150184631634 5.19365 0.718303613114857 -7.23044342711289 4.81419507935574e-13 1.09073605727802e-11
28170-28320 10 781 611 751 379.964029273726 4.30792 0.59581920874601 -7.23024450948415 4.82125203343564e-13 1.09213202350043e-11
28430-28410 560 11258 12653 13041 6898.18947889231 2.63164 0.364017023703146 -7.22943178274097 4.85019062702828e-13 1.09797349521215e-11
3230-3210 29 1023 1179 1423 664.573475538284 3.56217 0.492744996211536 -7.22923916944482 4.85707392900732e-13 1.09932764867386e-11
10020-9940 18 877 726 848 439.424517728363 3.65608 0.505788071395762 -7.22848714452623 4.88404052659433e-13 1.1051234812096e-11
29670-29700 62 1685 1826 1546 927.495222851158 2.92532 0.404694364562078 -7.22847304796904 4.88454741111232e-13 1.10513564844423e-11
4280-4260 23 920 972 885 502.722558492436 3.49201 0.48312399762755 -7.22797536659573 4.90247619698448e-13 1.10888346653836e-11
28590-28540 325 6775 7634 6513 3889.75023680574 2.58779 0.358055413952574 -7.22733581146427 4.92561082680272e-13 1.11390964770177e-11
[truncated: 9,380,990 more chars]
