# Supplementary material for: In vivo structure and dynamics of the SARS-CoV-2 RNA genome
Source: Nat Commun. 2021 Sep 28;12:5695. doi: 10.1038/s41467-021-25999-1 (PMC8478942; doi:10.1038/s41467-021-25999-1)
Supplement: Supplementary file 5 — Supplementary Data3 [file 41467_2021_25999_MOESM5_ESM.zip › DESeq_virion_control_sig.txt]

#seq_ID	V1_N	V1	V2	baseMean	log2FoldChange	lfcSE	stat	pvalue	padj
21610-21600 90 56274 55815 24528.8609049462 7.65692 0.184238918655812 -41.5597312280149 0 0
21610-21610 88 69019 69546 30297.0397738773 7.99479 0.184020122512369 -43.4451766264482 0 0
21610-21620 75 67025 67574 29422.4811581676 8.18349 0.194853998953314 -41.9980478634247 0 0
21610-21630 64 59751 60663 26315.8004141585 8.25143 0.206484862831328 -39.9614296079509 0 0
21620-21600 102 62169 61686 27105.1577056038 7.62034 0.176446706413064 -43.1877974414036 0 0
21620-21610 102 78441 79004 34426.8055978402 7.96609 0.174784717286255 -45.5765985507156 0 0
21620-21620 89 82972 84948 36691.3668732271 8.25522 0.181917091879483 -45.3790131685025 0 0
21620-21630 78 75176 77524 33358.7093853866 8.30826 0.19051590422476 -43.6092587938882 0 0
21620-21640 60 62086 64369 27619.0620797963 8.41453 0.210542198854946 -39.9660052513354 0 0
21630-21590 81 41469 40530 17959.874417854 7.35839 0.193118526664503 -38.1029931467788 0 0
21630-21600 112 73335 71866 31779.7850623013 7.71519 0.172059387325789 -44.8402760254352 0 0
21630-21610 114 94303 93712 41117.5043435184 8.06203 0.169372584393368 -47.5994049217768 0 0
21630-21620 101 102052 102847 44781.1122562398 8.36036 0.174929381011816 -47.7927456147625 0 0
21630-21630 88 95497 97173 42095.2596458782 8.47006 0.182837218011234 -46.3257077203917 0 0
21630-21640 68 81020 82806 35785.4201525189 8.60793 0.200919937492049 -42.8425919592271 0 0
21640-21590 83 42889 41964 18583.9949865073 7.37253 0.191311514815062 -38.536788552305 0 0
21640-21600 118 77040 75812 33451.4977890891 7.71386 0.168786915076868 -45.7017741762341 0 0
21640-21610 123 99607 99353 43509.2944409377 8.03393 0.164946272442973 -48.7063347535567 0 0
21640-21620 110 108450 109650 47664.6656425067 8.32719 0.16971568229378 -49.0655108836621 0 0
21640-21630 98 102155 104185 45082.3143939576 8.41361 0.175873033809628 -47.8391056170422 0 0
21640-21640 79 88264 90544 39058.220646004 8.51775 0.189682925104593 -44.9051971113506 0 0
21640-21650 46 71039 73539 31563.0956185488 8.99113 0.234140699917313 -38.400542447879 0 0
21650-21600 116 71817 70923 31240.0988020215 7.63967 0.169472427104336 -45.0791350052521 0 0
21650-21610 121 95286 95459 41711.0765814784 7.99661 0.165492458420123 -48.3201147710623 0 0
21650-21620 109 104828 106502 46182.0712095181 8.29472 0.169915620132826 -48.8167237123053 0 0
21650-21630 98 99440 101863 43979.3704578384 8.37782 0.175626300794038 -47.7025430879233 0 0
21650-21640 79 86326 88969 38288.1722933432 8.48898 0.189458022638561 -44.8066666459892 0 0
21650-21650 48 73211 75807 32532.620333285 8.97336 0.230028097802701 -39.0098445467816 0 0
21660-21600 79 69360 69090 30273.1602764442 8.14959 0.192024983204438 -42.4402382510166 0 0
21660-21610 85 93967 94912 41272.5109043827 8.49166 0.185632871892465 -45.7443608270766 0 0
21660-21620 81 104894 107527 46392.5670584746 8.73022 0.187784344235856 -46.4906562758158 0 0
21660-21630 75 100467 103788 44599.9649476723 8.78446 0.192822645210378 -45.5572044143881 0 0
21660-21640 57 87898 91302 39118.6895762238 8.99142 0.214259641108453 -41.9650803200502 0 0
21670-21600 77 64433 64582 28208.7437122654 8.08457 0.193470760050847 -41.7870192641771 0 0
21670-21610 81 87238 88911 38484.7719904404 8.46026 0.188363226502734 -44.9146094970574 0 0
21670-21620 78 97827 101134 43446.6684863453 8.68997 0.190028369363141 -45.7298533136387 0 0
21670-21630 71 93944 97873 41877.0530347858 8.77264 0.196530434983329 -44.6375474854422 0 0
21670-21640 53 82075 85997 36682.5147418447 9.00364 0.220370727467375 -40.856786154071 0 0
21680-21600 66 46391 46989 20419.6952401537 7.84029 0.204764275558537 -38.2893260160483 0 0
21680-21610 71 67124 69038 29748.4491965946 8.27862 0.197617056179893 -41.8922098664796 0 0
21680-21620 72 77650 81014 34647.0617329702 8.47866 0.195690653763039 -43.3268460089847 0 0
21680-21630 66 76079 80060 34086.28798509 8.58079 0.202022434995856 -42.4744269561183 0 0
21680-21640 48 66981 70816 30072.2545080473 8.85979 0.229487005009258 -38.6069410212452 0 0
21690-21610 64 46343 47952 20608.8150531743 7.89811 0.206017108849393 -38.3371440959111 0 0
21690-21620 65 53721 56368 24047.1334395286 8.09874 0.203917763418636 -39.7157090336341 0 0
21690-21630 59 53036 56223 23857.006391012 8.22724 0.211488711995514 -38.9015418908531 0 0
26900-26870 72 40592 41112 17876.0970791588 7.52205 0.19860060196189 -37.8752577510172 0 0
26900-26880 70 40265 40763 17727.4102352794 7.55072 0.20072003660619 -37.6181567060505 0 0
26910-26870 72 41359 41907 18216.7564600184 7.54936 0.198520443527459 -38.0281088338783 0 0
26910-26880 70 41053 41595 18080.5822559921 7.57925 0.200613488760813 -37.7803743503673 0 0
26920-26870 72 38590 39545 17093.1685899009 7.45726 0.198044579954921 -37.6544461593102 0 0
28420-28420 55 60342 67697 27915.0711130237 8.55565 0.217330659986918 -39.3669735710913 0 0
28420-28430 53 50856 56829 23483.9767238486 8.35944 0.220801194955012 -37.8595929282414 0 0
28430-28400 41 83839 93303 38603.376064844 9.44802 0.244686304088906 -38.612794414723 0 0
28430-28410 39 83356 92168 38254.8484388395 9.50713 0.249860305316637 -38.0497734441956 0 0
28430-28420 66 85484 92569 38840.7810121778 8.7694 0.201343688798756 -43.5543933995062 0 0
28430-28430 79 79421 85713 36037.1385208045 8.40145 0.188143627495327 -44.6544371926251 0 0
28430-28440 74 67882 73056 30763.0735850447 8.26728 0.193090772627977 -42.8155220285643 0 0
28430-28450 51 53768 56945 24169.0530354238 8.45656 0.224186479633769 -37.7210780357127 0 0
28440-28370 35 101676 110779 46309.8920552221 9.93918 0.261504430457281 -38.0076908555266 0 0
28440-28380 36 98248 107948 44939.0495151571 9.85514 0.258391844869733 -38.1403043788971 0 0
28440-28390 36 90930 100535 41724.7946651292 9.74802 0.258521082048472 -37.7068656761863 0 0
28440-28400 44 86915 96817 40039.6991297397 9.39881 0.237486494328986 -39.5761902081724 0 0
28440-28410 42 87276 96754 40107.266066 9.46841 0.242098625951614 -39.109710210062 0 0
28440-28420 70 91077 99051 41470.7888823639 8.77905 0.196725340337323 -44.6259140350485 0 0
28440-28430 84 85702 93048 39002.6442507727 8.42704 0.183783845524356 -45.8529790654389 0 0
28440-28440 79 75175 81408 34171.3741858491 8.32464 0.188204355599532 -44.2318962152817 0 0
28440-28450 56 60465 64662 27309.0373502808 8.4979 0.215499989847408 -39.4334292481533 0 0
28450-28400 40 84460 92654 38608.1946644811 9.48385 0.247088327154978 -38.3824265805666 0 0
28450-28410 39 87687 95932 40026.8076532534 9.57249 0.249720525112458 -38.3328304768703 0 0
28450-28420 67 94262 100942 42588.4561101076 8.88072 0.200162944808367 -44.3674469815575 0 0
28450-28430 81 89805 95906 40531.2755432181 8.53512 0.186377995808286 -45.7946607793635 0 0
28450-28440 77 79943 84893 35983.0124009626 8.43632 0.190209467511055 -44.3527995299832 0 0
28450-28450 58 70263 74358 31565.9904452063 8.65648 0.212476341837786 -40.7408953189174 0 0
28460-28410 40 74873 81185 34029.8001712518 9.3016 0.247203207764569 -37.6273604585395 0 0
28460-28420 68 83908 88722 37679.2770171933 8.68243 0.199434643414946 -43.5352002901007 0 0
28460-28430 82 80841 85001 36213.1630032437 8.35463 0.186105579406182 -44.8918988960967 0 0
28460-28440 79 73112 76307 32635.5478217781 8.25818 0.189112744619179 -43.6680283405151 0 0
28460-28450 59 64862 67527 28910.0269716317 8.50481 0.211691987827393 -40.1754114961604 0 0
28470-28420 71 76265 81022 34333.1231926381 8.48572 0.196181179427976 -43.2544898609067 0 0
28470-28430 85 75305 79352 33775.0274833526 8.20199 0.183719965508713 -44.6439836355809 0 0
28470-28440 82 69404 72240 30943.9113657282 8.1274 0.186752001229592 -43.5197314493661 0 0
28470-28450 62 62697 64948 27880.4256555293 8.38076 0.207886984258724 -40.3140348615667 0 0
28480-28420 64 60777 63233 27086.5407628537 8.29315 0.205219086732826 -40.4111931615944 0 0
28480-28430 78 62021 64329 27608.0405535957 8.03481 0.190566461954356 -42.1627590121529 0 0
28480-28440 78 59166 60809 26222.7370313136 7.96039 0.191120877500798 -41.6510781263233 0 0
28480-28450 57 54025 55147 23855.5378523004 8.27698 0.215827441650744 -38.3499726323064 0 0
28490-28420 65 60931 63055 27085.0094716362 8.27066 0.204222708038771 -40.4982483331124 0 0
28490-28430 81 63463 65319 28144.9883985979 8.0081 0.188301741530374 -42.5280048007066 0 0
28490-28440 81 61215 62310 27004.5717039539 7.9483 0.189021792310408 -42.0496639821969 0 0
28490-28450 61 56766 57228 24916.6904337334 8.24186 0.210860677178263 -39.086751783362 0 0
28490-28470 63 48987 49933 21623.6309965072 7.99036 0.207902221874004 -38.4332581018806 0 0
28490-28480 68 49107 49491 21561.855089459 7.87581 0.202678282092892 -38.8586955792333 0 0
28490-28490 71 56491 55429 24484.6877347272 7.99717 0.201201237807541 -39.7471388028298 0 0
28500-28420 65 51594 53371 22936.7406092015 8.0304 0.204569187010248 -39.2551978781967 0 0
28500-28430 81 55780 57443 24750.9133083864 7.82232 0.188532464259218 -41.4905511300746 0 0
28500-28440 81 54859 55921 24223.2059573838 7.79115 0.189158446925365 -41.1885004601836 0 0
28500-28450 60 51614 51943 22639.2986498332 8.12722 0.212494413547568 -38.2467674801841 0 0
28500-28470 63 48540 49129 21353.8549912765 7.97221 0.208340923852849 -38.2652158087979 0 0
28500-28480 70 49513 49428 21642.348826814 7.83929 0.201164948465969 -38.9694599702656 0 0
28500-28490 75 60075 58119 25864.885334985 7.99722 0.19842372948526 -40.3037304372313 0 0
28500-28500 66 59286 56958 25436.6238725503 8.15785 0.208400341987524 -39.1450871568523 0 0
28510-28430 81 40607 41340 17933.2489783467 7.35625 0.190003811657569 -38.7163471238881 0 0
28510-28440 80 41708 42097 18341.2372287597 7.40678 0.191340331219018 -38.7099744061003 0 0
28510-28470 72 50084 50099 21913.8556803988 7.81658 0.198922599749112 -39.2946014384571 0 0
28510-28480 82 54149 53504 23556.9902532646 7.73308 0.190664337724648 -40.5585987866801 0 0
28510-28490 88 70879 67767 30347.9660284718 7.99721 0.188693740508113 -42.3819570285857 0 0
28510-28500 79 72641 68921 30983.8923763942 8.18312 0.196454719569268 -41.6539748825533 0 0
28510-28510 56 72681 68402 30868.9638152784 8.6749 0.223060698127191 -38.8903100907553 0 0
28520-28470 75 43738 43703 19135.3206402566 7.56147 0.196412782094639 -38.4978295536229 0 0
28520-28480 85 48603 47863 21118.2537660735 7.52304 0.188848774396524 -39.8363335207722 0 0
28520-28490 91 67151 63818 28676.4577878099 7.86685 0.187363994593289 -41.9869696122848 0 0
28520-28500 82 70810 66737 30112.8420477387 8.08804 0.19474822943578 -41.530747882583 0 0
28530-28470 72 43944 43246 19084.5753404838 7.61667 0.200520243172946 -37.9845403064577 0 0
28530-28480 81 49171 47770 21225.2701977734 7.60008 0.193220089122892 -39.3337876640774 0 0
28530-28490 88 68567 64473 29133.3972957947 7.93816 0.19057208998264 -41.6543934266162 0 0
28530-28500 81 72793 67874 30800.8553279993 8.13842 0.196681551316882 -41.3786838953035 0 0
28540-28470 70 52930 52233 23005.9264975624 7.92762 0.201904292425428 -39.264266610373 0 0
28540-28480 80 58992 57378 25467.0302068985 7.88151 0.193534341222029 -40.7240801131237 0 0
28540-28490 89 80516 76042 34270.4772015176 8.15657 0.189107081283148 -43.1320191532922 0 0
28540-28500 83 85808 80277 36355.4140153511 8.34277 0.19446706170527 -42.9007052318387 0 0
28550-28420 133 29522 31061 13298.0970631725 6.20405 0.160790429636068 -38.5847146436283 0 0
28550-28430 141 34360 35640 15361.1644345787 6.32865 0.158029324737563 -40.0473373184441 0 0
28550-28440 138 36929 38092 16456.0740004593 6.45979 0.15908687556766 -40.6054101680695 0 0
28550-28450 125 38127 38864 16881.1735839241 6.64028 0.164611821064908 -40.3390194488893 0 0
28550-28460 119 42440 42777 18676.1572503968 6.85804 0.167633674628943 -40.9108500862893 0 0
28550-28470 133 50520 50625 22164.0811989019 6.94496 0.162025721190529 -42.863323424039 0 0
28550-28480 140 56033 55114 24361.1439259411 7.00757 0.161110592334241 -43.4953729365828 0 0
28550-28490 150 75019 71492 32110.0972009272 7.30752 0.161001560213697 -45.3879123520364 0 0
28550-28500 144 80635 75896 34304.0501614059 7.46223 0.164229179631596 -45.4379188433534 0 0
28550-28510 120 82094 76284 34700.7883819711 7.74258 0.174382915872902 -44.3998550062976 0 0
28550-28550 82 61458 58782 26322.7292591516 7.89359 0.193450636609424 -40.8041407666971 0 0
28560-28420 102 33264 34630 14874.4644074134 6.7516 0.174925897899342 -38.5969067948817 0 0
28560-28430 103 38628 39577 17129.3810386812 6.94198 0.174706759600508 -39.7350433151067 0 0
28560-28440 101 39403 40484 17493.9338168894 7.00089 0.175612124907368 -39.8656187693188 0 0
28560-28450 92 38952 39875 17257.9646114498 7.11637 0.181516298070642 -39.20515105247 0 0
28560-28460 88 34112 35496 15238.9604395152 7.00058 0.183903982099721 -38.0664719588517 0 0
28560-28470 87 36099 37328 16073.2210745545 7.09431 0.184750566783807 -38.3993982427252 0 0
28560-28480 92 38369 38897 16920.8765645022 7.08781 0.182202773746719 -38.9006707802728 0 0
28560-28490 102 46609 46102 20308.0254842656 7.2026 0.17742336930194 -40.5955277451851 0 0
28560-28500 99 50542 49183 21844.6336958365 7.35137 0.180488621319671 -40.7303820055527 0 0
28560-28510 87 47042 45493 20269.0295880399 7.43001 0.18913859358231 -39.2834336849102 0 0
28560-28550 79 45269 44971 19751.3150300732 7.53214 0.193162689486954 -38.9937405378568 0 0
28560-28560 79 40993 40947 17937.4914064229 7.39277 0.193008215630101 -38.3028794875809 0 0
28560-28570 79 37249 37356 16335.1889174418 7.25735 0.192999017471699 -37.6030593234773 0 0
28570-28420 115 33548 34946 15013.8814034192 6.59121 0.168138324480284 -39.2011165436433 0 0
28570-28430 116 39235 40207 17407.9090613499 6.79314 0.168031975219321 -40.4276355084898 0 0
28570-28440 114 40162 41265 17838.6024139561 6.85375 0.168721169396857 -40.62177485982 0 0
28570-28450 104 39763 40688 17620.4758655231 6.96893 0.174134983151193 -40.0202729663678 0 0
28570-28460 108 34894 36317 15601.9385978596 6.73796 0.171483815854998 -39.2921109640928 0 0
28570-28470 104 36497 37831 16280.3601962904 6.85434 0.173674307461804 -39.4666152869503 0 0
28570-28480 108 38880 39507 17175.4131905246 6.8772 0.172544937682435 -39.857417008867 0 0
28570-28490 120 47494 47047 20719.008711651 6.99629 0.168380793200694 -41.5503771188923 0 0
28570-28500 108 51513 50199 22283.9582346013 7.25426 0.175373382301961 -41.3646586382411 0 0
28570-28510 96 48034 46495 20710.2016916636 7.31873 0.182963152752419 -40.0010872486608 0 0
28570-28550 82 46368 46018 20222.1872005354 7.5123 0.190666339518226 -39.4002492476115 0 0
28570-28560 82 42132 41980 18414.5315902005 7.37682 0.190616735902264 -38.6997402755517 0 0
28570-28570 82 38971 39010 17074.6616232091 7.26749 0.19048854491211 -38.1518447434497 0 0
28580-28420 111 34693 36075 15507.6465945997 6.68946 0.170024996394044 -39.3439618331446 0 0
28580-28430 112 40733 41753 18069.1463090194 6.898 0.169787412433975 -40.6272842608581 0 0
28580-28440 110 41908 43090 18614.5771173734 6.96718 0.170496599700133 -40.8640650568796 0 0
28580-28450 102 41793 42807 18523.8580043228 7.06946 0.175039004775145 -40.3879269116727 0 0
28580-28460 107 36757 38298 16439.1613704322 6.8272 0.171765971778272 -39.7470886163696 0 0
28580-28470 104 38977 40348 17370.6452346828 6.94825 0.173518877912308 -40.0431785945368 0 0
28580-28480 108 41661 42309 18393.7421766431 6.97647 0.17235990814684 -40.4761931940509 0 0
28580-28490 118 51291 50678 22340.3806625995 7.12973 0.169282876321928 -42.1172539694076 0 0
28580-28500 107 55810 54236 24104.6020992805 7.38138 0.175971802550231 -41.9463903976768 0 0
28580-28510 95 52254 50416 22489.0785528599 7.45312 0.183703604090866 -40.5714232521495 0 0
28580-28550 84 49728 49034 21618.2747397201 7.57401 0.189450398605731 -39.9788729415987 0 0
28580-28560 84 45227 44747 19698.289582755 7.43946 0.189403971893416 -39.2782805319988 0 0
28580-28570 83 41743 41479 18221.9809549778 7.34407 0.190062359389357 -38.6402964480901 0 0
28590-28420 111 33948 35341 15184.7461044378 6.65895 0.170051139152724 -39.1585229501709 0 0
28590-28430 112 39668 40733 17613.6723035575 6.86101 0.169763354707786 -40.4151561716933 0 0
28590-28440 110 40816 42055 18149.8267405 6.93056 0.170455646828638 -40.6590201815306 0 0
28590-28450 102 40740 41791 18071.9491796192 7.0337 0.175025512299798 -40.1866885322772 0 0
28590-28460 109 35644 37310 15980.8114395851 6.75938 0.170624576749306 -39.615514479956 0 0
28590-28470 105 37863 39361 16911.6034909258 6.89559 0.172848245255227 -39.8938856549038 0 0
28590-28480 109 40534 41302 17927.5619542233 6.92594 0.171698832456376 -40.3377075998838 0 0
28590-28490 116 50315 49793 21932.028548135 7.12777 0.170079616873229 -41.9084339285209 0 0
28590-28500 105 54637 53161 23611.7211237533 7.37879 0.176947495939262 -41.7004490199937 0 0
28590-28510 97 51137 49407 22025.4275524486 7.39283 0.182379483387038 -40.5354231998438 0 0
28590-28550 84 48419 47812 21065.0750186563 7.53652 0.189392557277273 -39.7930919088958 0 0
28590-28560 84 44068 43602 19195.300837344 7.40204 0.1894632749544 -39.0684465544397 0 0
28590-28570 83 40677 40444 17763.1427707289 7.30716 0.190088367940125 -38.4408473868497 0 0
28690-28690 112 38568 40777 17372.7423183058 6.84106 0.168452394264086 -40.6112511066124 0 0
28690-28700 102 34757 36675 15641.6092946235 6.82448 0.174207675330576 -39.1744045444779 0 0
28700-28690 114 39550 41388 17725.1601467114 6.84451 0.167793837443228 -40.7912079920181 0 0
28700-28700 103 36928 38840 16588.6938082268 6.89552 0.173536652594612 -39.7352496730488 0 0
28710-28690 116 45273 46498 20096.4704707634 7.00121 0.167432314104367 -41.815145669564 0 0
28710-28700 105 42522 43889 18917.9142950108 7.05797 0.172851550004914 -40.8325507892813 0 0
28710-28710 86 34312 36120 15413.5820936506 7.05037 0.184909283835513 -38.1288250319064 0 0
28720-28690 114 44009 45342 19565.9581725305 6.98765 0.168262577592582 -41.5282390491573 0 0
28720-28700 103 41434 42913 18465.0644341608 7.05073 0.173854642101879 -40.5553350727051 0 0
28720-28710 84 33681 35609 15161.8907774292 7.06061 0.186387894242195 -37.8812578601987 0 0
28730-28690 109 44240 45086 19561.5835359747 7.05228 0.17141451953695 -41.141659053063 0 0
28730-28700 99 41695 42702 18477.5954586179 7.10907 0.176810780501978 -40.2072119512882 0 0
28740-28690 110 46813 48035 20764.0290313772 7.12544 0.170292277167645 -41.8423858063661 0 0
28740-28700 100 44339 45743 19715.4247465385 7.1884 0.175598177651557 -40.9366284766735 0 0
28740-28710 80 36802 38751 16525.939391661 7.25596 0.189513772430446 -38.2872506545086 0 0
28750-28690 94 45430 46509 20119.6534487519 7.30733 0.179722215566399 -40.6590483770804 0 0
28750-28700 83 43007 44311 19101.6298141826 7.41229 0.187498844381712 -39.5324738778581 0 0
28760-28690 93 40476 41599 17965.7049546812 7.15891 0.180488155899658 -39.6641651490528 0 0
28760-28700 82 38324 39792 17091.0701335754 7.26889 0.188266660353661 -38.6095278203628 0 0
28830-28820 198 31206 32304 13984.7403949357 5.69854 0.144526580036439 -39.4289819880097 0 0
28830-28830 230 35254 36425 15788.5564716196 5.65703 0.138909428992734 -40.7245767539515 0 0
28830-28840 221 34708 35682 15502.9630621491 5.68858 0.140659475483255 -40.4422441713608 0 0
28830-28850 128 31225 32262 13933.1300402153 6.32743 0.163330572082611 -38.7400048892975 0 0
28840-28820 246 39299 39815 17428.0476572626 5.70298 0.137908459899603 -41.3533436115071 0 0
28840-28830 280 43935 44588 19503.2629887066 5.67828 0.133516555979371 -42.5286354523844 0 0
28840-28840 276 45026 45586 19957.3544061936 5.73276 0.134052851191699 -42.7649049981132 0 0
28840-28850 180 40899 41589 18118.3985699658 6.21378 0.148272029095645 -41.9079616188304 0 0
28840-28860 85 33866 34557 14984.6385302359 7.02643 0.18724140213377 -37.5260548354856 0 0
28850-28810 230 28043 28454 12481.9441005806 5.31419 0.141516821427477 -37.5516571627244 0 0
28850-28820 283 41485 41835 18372.4682193082 5.5757 0.134075057930328 -41.586423648542 0 0
28850-28830 318 46198 46660 20476.7404707167 5.5638 0.130438976269167 -42.654395995793 0 0
28850-28840 314 47216 47573 20896.4571454603 5.61182 0.130921452553729 -42.8640548039118 0 0
28850-28850 224 44176 44680 19539.5851851158 6.00572 0.140615278480834 -42.7103256255176 0 0
28850-28860 126 36842 37364 16275.9696967671 6.57578 0.164712250435809 -39.9228450705148 0 0
28850-28870 117 31280 31434 13765.0770321845 6.44022 0.169894506105167 -37.9071732381337 0 0
28860-28820 287 41529 41951 18409.4254460122 5.55817 0.133519628301492 -41.6281113109684 0 0
28860-28830 323 46238 46756 20509.2792869775 5.54336 0.129927951185507 -42.6649077125056 0 0
28860-28840 319 47275 47660 20931.4343381197 5.59124 0.130460172776511 -42.8577963429521 0 0
28860-28850 229 44095 44645 19517.2149620738 5.97196 0.139784523501972 -42.7226066405385 0 0
28860-28860 132 38127 38639 16838.8365625041 6.55762 0.162345623888082 -40.3929673399172 0 0
28860-28870 123 32488 32606 14288.8954429664 6.42185 0.167267648753399 -38.3926419764567 0 0
28870-28820 291 39953 40373 17723.7598087081 5.48263 0.133271257913149 -41.1388553353301 0 0
28870-28830 327 44635 45194 19820.8199709054 5.47561 0.129610216308092 -42.2467588282343 0 0
28870-28840 323 45674 46120 20248.0304266812 5.52467 0.130115561379637 -42.4597088703318 0 0
28870-28850 232 42576 43186 18868.7223051214 5.90388 0.1393275108389 -42.3741196009222 0 0
28870-28860 135 36757 37325 16254.5475891726 6.4738 0.161243840038222 -40.1491008585248 0 0
28870-28870 129 33847 34176 14930.2794581521 6.41645 0.164220441166795 -39.0721861234589 0 0
28880-28820 283 29614 30772 13359.6127049321 5.11035 0.133164149618104 -38.3763269952606 0 0
28880-28830 317 33040 34421 14924.6337992081 5.10643 0.129397493725892 -39.4631553581958 0 0
28880-28840 313 33636 34960 15170.180489859 5.14889 0.129783218029355 -39.6730385373656 0 0
28880-28850 231 31042 32497 14010.0349127928 5.47647 0.138576992951717 -39.5193016600579 0 0
29120-29120 305 29009 31226 13331.7984898333 4.99768 0.12976931539396 -38.5120022970447 0 0
29130-29120 416 35941 40740 16972.4022248993 4.89662 0.122469105448046 -39.9825105099764 0 0
29130-29130 244 33233 36805 15417.8920157826 5.53629 0.135589972513131 -40.8311123408032 0 0
29130-29140 219 30296 33320 14004.4230165585 5.5537 0.139470663859203 -39.8198404044548 0 0
29140-29120 400 36562 41254 17210.3232581712 4.97454 0.122944771721129 -40.4615891239787 0 0
29140-29130 237 34152 37696 15808.4756395522 5.61519 0.136322353314551 -41.1905590662044 0 0
29140-29140 211 32596 35770 15034.3781897253 5.71134 0.14037341600135 -40.6867854937182 0 0
29150-29120 413 36847 41545 17344.7396682628 4.93906 0.122198707547279 -40.4182722462265 0 0
29150-29130 253 34539 38158 16003.8660252017 5.53786 0.134232004304611 -41.2559143964222 0 0
29150-29140 220 33048 36242 15241.9254680874 5.67047 0.138854583995964 -40.8374740123433 0 0
29150-29150 116 28683 30954 13073.489229385 6.37789 0.167271407313684 -38.1289906839251 0 0
29160-29120 398 29231 32637 13739.9858143191 4.65122 0.123745387098895 -37.5869797995025 0 0
29160-29130 250 27338 29976 12653.382820594 5.21229 0.135706642098478 -38.4085170098475 0 0
29160-29140 215 26310 28607 12109.7658478829 5.3685 0.140818489667583 -38.123537315348 0 0
29340-29300 603 54080 51959 23569.1255088154 4.83367 0.124125705775458 -38.9416944548365 0 0
29340-29310 660 64816 60675 27871.4802872829 4.94713 0.126645989186129 -39.0626754988432 0 0
29340-29320 672 61056 57046 26265.6754794926 4.83364 0.126928490786711 -38.0816152308276 0 0
29350-29300 608 55428 53117 24121.1775953114 4.85553 0.124332431092376 -39.0527891549325 0 0
29350-29310 667 66351 61990 28500.2334637297 4.96437 0.126787720514153 -39.1549599030236 0 0
29350-29320 679 62511 58319 26867.4542910815 4.85168 0.126988634995791 -38.2056380042864 0 0
29350-29370 412 75476 69973 32072.8308972785 5.84018 0.135154157305148 -43.211218186385 0 0
29350-29380 100 57758 54464 24590.5261408457 7.50815 0.182996823718582 -41.0288402737298 0 0
29350-29390 84 39845 38411 17149.4869808103 7.23893 0.192164589448788 -37.670486957391 0 0
29360-29290 588 49088 47297 21448.968098931 4.73221 0.124386256110201 -38.0444413051085 0 0
29360-29300 621 68095 63874 29259.8027308888 5.10756 0.126957408962578 -40.2304909846923 0 0
29360-29380 140 106904 99578 45227.0760217203 7.90276 0.166394018960018 -47.4942461018506 0 0
29360-29390 116 85512 80801 36419.9112139396 7.86151 0.173958312668202 -45.191930967953 0 0
29360-29400 85 65850 62880 28180.4257922958 7.94023 0.191156178947272 -41.5379176564917 0 0
29370-29380 161 122439 115179 52036.2228075281 7.90346 0.158953742399661 -49.7217440207491 0 0
29370-29390 130 100657 96028 43057.4497803993 7.93882 0.166892491665369 -47.5684941909763 0 0
29370-29400 98 80394 77659 34586.9428476626 8.03063 0.180881180597631 -44.3972460563537 0 0
29380-29300 615 64113 59926 27524.6841752122 5.03227 0.127847379851337 -39.3615112176071 0 0
29380-29370 503 157380 147540 66979.1819623757 6.61985 0.128576415926678 -51.485738819635 0 0
29380-29380 180 150889 142308 64191.5156904339 8.04567 0.154009609625534 -52.2413601513824 0 0
29380-29390 147 128438 122442 54909.750150195 8.11265 0.161023458451963 -50.3818187775875 0 0
29380-29400 112 106890 102861 45891.5714761359 8.24637 0.173383911164406 -47.5613224212443 0 0
29380-29410 54 79590 76403 34111.830288582 8.87171 0.224204144893105 -39.5697836565354 0 0
29390-29300 102 54078 50820 22993.0405081797 7.38231 0.182435281344394 -40.4653712886855 0 0
29390-29310 135 62881 58015 26521.6113663706 7.18326 0.170262172372032 -42.1893841937432 0 0
29390-29320 165 60132 55336 25356.4867765799 6.82755 0.162291587321705 -42.0696651522255 0 0
29390-29330 182 64305 58914 27065.0720753966 6.77995 0.159117488793962 -42.6096877741764 0 0
29390-29340 275 72327 66732 30586.7433732541 6.35872 0.145033171762257 -43.8431841603051 0 0
29390-29360 328 160273 149948 68022.7164222767 7.26164 0.137192671528846 -52.9302399091073 0 0
29390-29370 246 157968 149425 67333.9782281591 7.66314 0.143104843014866 -53.549099550386 0 0
29390-29380 177 154426 146673 65906.5856074 8.10807 0.153676616263983 -52.7606278867954 0 0
29390-29390 147 143538 136829 61351.9664568012 8.27298 0.160910159804399 -51.413636187613 0 0
29390-29400 110 121772 117045 52240.4180606402 8.45963 0.174329263635573 -48.5267208873359 0 0
29390-29410 62 94203 90313 40348.9451804562 8.91471 0.212726436491602 -41.9069046920523 0 0
29390-29420 48 73997 70152 31528.7818545383 8.92809 0.235862406542767 -37.852954551841 0 0
29400-29310 113 61358 56065 25752.6931545295 7.39813 0.180183127100751 -41.0589573712788 0 0
29400-29320 149 62580 57275 26307.8477802169 7.02867 0.167097113677546 -42.0633729947159 0 0
29400-29360 326 193325 181779 82193.6011502762 7.54431 0.136365714493661 -55.3240939234174 0 0
29400-29370 262 193424 183996 82636.6234839964 7.86815 0.140275181006229 -56.0907873085523 0 0
29400-29380 200 190984 182454 81717.5657859425 8.24228 0.14822812847261 -55.6053774837785 0 0
29400-29390 173 180282 172806 77248.2495188577 8.37057 0.153233876934599 -54.6260872720344 0 0
29400-29400 136 167992 161287 72019.8374486964 8.61697 0.163434195135669 -52.7243759548485 0 0
29400-29410 85 139112 133346 59575.4079919179 9.02181 0.189770990463462 -47.5405018834027 0 0
29400-29420 70 115831 110305 49453.0775936487 9.03327 0.203931949403825 -44.2955047379768 0 0
29400-29430 52 82820 79244 35439.0668590627 8.98134 0.227715103424776 -39.4411193112018 0 0
29410-29320 84 61028 55577 25556.0709971487 7.81601 0.197461054729649 -39.5825290322013 0 0
29410-29360 215 180823 168699 76540.7050683052 8.04317 0.149147814768154 -53.9275250849877 0 0
29410-29370 178 181665 171654 77325.1951647021 8.33084 0.154003604518948 -54.0950789995008 0 0
29410-29380 133 179740 170625 76641.9726463699 8.73904 0.165786481949224 -52.7125948597129 0 0
29410-29390 117 169943 162007 72601.2477921167 8.84593 0.17166832864277 -51.5292092129508 0 0
29410-29400 96 159467 152181 68150.140159561 9.04025 0.182588430127131 -49.5116512686052 0 0
29410-29410 98 143742 137306 61465.1007885945 8.86138 0.18135779501115 -48.861295740487 0 0
29410-29420 83 120319 114141 51284.5499523406 8.83978 0.192538867182156 -45.911659847725 0 0
29410-29430 65 86452 82343 36921.7708555738 8.71826 0.209778712160519 -41.5593012307507 0 0
29420-29320 90 62172 57050 26128.2811727696 7.74827 0.19225154218 -40.3027490055519 0 0
29420-29330 103 66574 60317 27821.2090395217 7.64394 0.1860198320207 -41.0920740648383 0 0
29420-29360 223 191771 178508 81086.8306911561 8.07376 0.148261109215037 -54.4563812750638 0 0
29420-29370 184 193163 182063 82120.5107912751 8.36987 0.153051687144398 -54.6865756926183 0 0
29420-29380 144 191058 180987 81389.8968101123 8.71108 0.162358539486254 -53.6533246171938 0 0
29420-29390 126 180847 171915 77158.7444985495 8.82683 0.168211759732658 -52.474528461611 0 0
29420-29400 107 170153 161876 72614.8701127304 8.97524 0.176675059848754 -50.8008081173207 0 0
29420-29410 108 154855 147485 66127.4672489014 8.82664 0.176117356845158 -50.1179678348198 0 0
29420-29420 102 135876 129222 57988.6103415548 8.7195 0.179588635615875 -48.5526421762803 0 0
29420-29430 82 100108 95471 42783.8022905832 8.59552 0.192983721133325 -44.5401052160508 0 0
29430-29320 87 61349 56390 25801.0982994209 7.77907 0.194139171257241 -40.0695336953133 0 0
29430-29330 99 65863 59811 27551.0248769594 7.68711 0.187917306647075 -40.9068840052031 0 0
29430-29360 203 188716 175470 79743.3733786502 8.18542 0.151519334248319 -54.0223031270387 0 0
29430-29370 171 190627 179442 80986.9873912697 8.45566 0.156020470863878 -54.1958062736008 0 0
29430-29380 137 188879 178614 80393.4551438503 8.76526 0.164842410087324 -53.1735730821532 0 0
29430-29390 121 178412 169245 76043.3291762388 8.86428 0.170492962493751 -51.9920697968351 0 0
29430-29400 105 167479 158970 71397.7766049522 8.97807 0.177990967052659 -50.441178064734 0 0
29430-29410 108 152265 144637 64942.9506599645 8.80054 0.176431991481896 -49.8806257365288 0 0
29430-29420 103 133866 127041 57076.1371179454 8.6825 0.179289730314901 -48.4272082955293 0 0
29430-29430 85 102466 97711 43790.4401264999 8.5772 0.190629328138102 -44.9941469517969 0 0
29440-29350 170 69676 65928 29745.0736467205 7.01556 0.156940654210228 -44.7019727313566 0 0
29440-29360 180 98984 94614 42415.0054921981 7.44646 0.152763665306681 -48.7449565129313 0 0
29440-29370 152 99435 95563 42697.1542174704 7.70062 0.158914407259021 -48.4576298762125 0 0
29440-29380 124 92340 89954 39891.9995567255 7.89675 0.166980676042653 -47.2913769820095 0 0
29440-29390 109 86311 84148 37296.8043474782 7.98589 0.17378004069883 -45.9540175474526 0 0
29440-29400 95 79582 77633 34394.8428070916 8.06752 0.181765267771438 -44.3842516439187 0 0
29440-29410 101 72571 70731 31361.2984175161 7.8455 0.178394654623922 -43.9783636770341 0 0
29440-29420 99 64429 62769 27843.5190641646 7.70239 0.179824441313618 -42.8328218881836 0 0
29440-29430 79 51409 50313 22264.6163834017 7.70538 0.194119288760858 -39.6940444675504 0 0
29450-29350 100 55999 52514 23782.7612914112 7.45983 0.183718833398151 -40.6045769748876 0 0
29450-29360 109 78892 74759 33646.3635267866 7.83698 0.17703281333055 -44.2685049424518 0 0
29450-29370 93 76761 72913 32764.9805925844 8.0281 0.185866256463357 -43.192874999096 0 0
29450-29380 70 69165 66671 29716.8978264263 8.29757 0.20344008451437 -40.7863192419738 0 0
29450-29390 56 63694 61373 27355.4934182908 8.50035 0.221121757309 -38.4419264700945 0 0
29460-29360 90 36730 35706 15879.5348530897 7.02765 0.187246066254577 -37.5316307306014 0 0
29470-29360 90 45582 43586 19540.2676958517 7.32797 0.188266024359093 -38.9234834043554 0 0
29470-29370 81 44617 42805 19151.4505018504 7.45134 0.19469307697237 -38.2722535611566 0 0
29490-29360 73 51703 48795 22009.9855780341 7.80296 0.203095981546784 -38.4200768703078 0 0
29490-29370 69 58360 54905 24798.75793003 8.0569 0.207195180009472 -38.8855338060699 0 0
29490-29380 59 59469 55916 25255.6197124567 8.30955 0.219208581069781 -37.9070371657102 0 0
29500-29360 66 54775 51828 23338.0773792679 8.0334 0.210027105840989 -38.2493405494333 0 0
29500-29370 65 61890 58322 26313.3176394068 8.22888 0.211350182514129 -38.9348237002357 0 0
29500-29380 55 63196 59461 26841.7428976094 8.49899 0.224813624030312 -37.8045837877422 0 0
29510-29480 58 60499 57836 25890.6686628506 8.37013 0.218994612345334 -38.2207238265944 0 0
29510-29490 65 62182 59790 26686.7029749537 8.24925 0.20939649707922 -39.3953357644031 0 0
29510-29500 63 58506 56726 25208.7218385369 8.21207 0.211181667990218 -38.8862974929171 0 0
29510-29510 64 53066 51438 22866.560874373 8.04838 0.210173474818324 -38.2939675322344 0 0
29520-29370 64 89756 81392 37473.5282821651 8.76207 0.216057001625335 -40.5544551921016 0 0
29520-29380 61 92354 83461 38494.9395947287 8.87025 0.220073460782126 -40.3058767602241 0 0
29520-29390 52 94636 84644 39255.1742495502 9.12902 0.234180551357655 -38.9828198460562 0 0
29520-29490 84 80791 75887 34297.2288448891 8.24126 0.193349146903453 -42.6236977804175 0 0
29520-29500 81 76495 72337 32575.9592224569 8.2194 0.19506090873694 -42.1376176868828 0 0
29520-29510 80 70052 66300 29847.7467591638 8.11095 0.19593896814578 -41.3952801210633 0 0
29520-29520 87 63979 60746 27310.0621985526 7.86125 0.190343658882065 -41.3003013702911 0 0
29520-29530 78 55096 52365 23531.4496651329 7.80382 0.197659185675413 -39.4811970602672 0 0
29530-29370 61 93094 84544 38889.6856967881 8.88499 0.219513842872072 -40.4757547630804 0 0
29530-29380 58 95864 86773 39983.667496288 8.99788 0.223826029083245 -40.2003425055557 0 0
29530-29390 50 98522 88223 40885.9098965251 9.24442 0.237405659600464 -38.9393505131197 0 0
29530-29410 48 101080 89137 41657.3664873852 9.33035 0.24263949267526 -38.4535604500195 0 0
29530-29480 76 85954 79377 36195.6912650579 8.46371 0.201757527271192 -41.9499171827624 0 0
29530-29490 84 85765 79955 36278.9733424773 8.32243 0.194106618221132 -42.8755490286839 0 0
29530-29500 81 81295 76235 34482.5872578854 8.3016 0.19587111785906 -42.3829536563784 0 0
29530-29510 81 74631 70057 31675.3089017156 8.17888 0.195902384296903 -41.7497901485503 0 0
29530-29520 90 68409 64440 29091.9155051278 7.90362 0.188988719354089 -41.8205734950688 0 0
29530-29530 84 60019 56621 25544.9528036121 7.81538 0.193398289140125 -40.4108058214424 0 0
29530-29540 73 47710 45175 20344.9980206634 7.68921 0.202943694203146 -37.8884081605788 0 0
29540-29360 64 87747 80020 36729.7862766572 8.73312 0.215452851109825 -40.5337821488226 0 0
29540-29370 68 98865 90175 41384.2295982429 8.81788 0.210794675069418 -41.8316299595837 0 0
29540-29380 62 101908 92648 42589.2938649673 8.99274 0.218031215756593 -41.2452114016591 0 0
29540-29390 54 104917 94361 43626.3491935459 9.22697 0.230276435655576 -40.0691165286796 0 0
29540-29400 52 103115 92620 42851.1653026353 9.25558 0.233630959210572 -39.6162357950801 0 0
29540-29410 51 108257 95885 44702.5154688796 9.34469 0.236766424050113 -39.4679524551192 0 0
29540-29480 87 96430 88502 40493.4709961913 8.43052 0.193569812995015 -43.552868786905 0 0
29540-29490 98 95220 87996 40119.9213136941 8.2451 0.185661496173538 -44.4093027957108 0 0
29540-29500 95 89580 83255 37843.9759420007 8.20563 0.186861104714488 -43.9129930265855 0 0
29540-29510 94 82584 76777 34897.7941585938 8.10379 0.1875693529206 -43.2042322401338 0 0
29540-29520 105 76281 71170 32299.4202792424 7.83196 0.180988657463471 -43.2732209514642 0 0
29540-29530 97 67620 63172 28652.0549371725 7.77329 0.185511153003696 -41.9020216067816 0 0
29540-29540 85 56445 52925 23960.0229913774 7.70564 0.193456052137251 -39.831497114608 0 0
29550-29370 65 100673 92135 42203.2072280194 8.91135 0.213724363632311 -41.6955360165237 0 0
29550-29380 60 103762 94658 43429.8610237286 9.06832 0.220190334674366 -41.1839981577581 0 0
29550-29410 49 110496 98225 45699.6378656735 9.4343 0.239847757812844 -39.3345151443352 0 0
29550-29420 48 104708 92427 43170.3466472036 9.38186 0.242496391291876 -38.6886630542865 0 0
29550-29480 98 102820 94988 43310.2615660162 8.35566 0.185598237592299 -45.0201673162075 0 0
29550-29490 113 102446 95452 43332.3513196174 8.15059 0.17676895143942 -46.1087462601082 0 0
29550-29500 109 97008 90820 41124.4595805834 8.1271 0.178165625665701 -45.6154183679583 0 0
29550-29510 108 90075 84383 38201.1773785085 8.03384 0.178690042927796 -44.9596621186026 0 0
29550-29520 118 83903 78937 35665.5864922227 7.80653 0.173643146647004 -44.9573436626766 0 0
29550-29530 110 75210 70937 32010.526367149 7.75171 0.177181948957405 -43.7499749077311 0 0
29550-29540 98 64185 60705 27355.74001172 7.69151 0.183587199656484 -41.8956684139152 0 0
29550-29550 63 52908 50297 22591.3544814735 8.05364 0.213188015102722 -37.7771498971439 0 0
29560-29410 48 107765 95478 44503.5064922167 9.42577 0.242065780562242 -38.9388880629832 0 0
29560-29470 80 69291 64007 29195.1912923897 8.079 0.198649874590055 -40.6695311793966 0 0
29560-29480 99 103309 94915 43406.8641101862 8.34421 0.185704830909484 -44.9326684110062 0 0
29560-29490 115 103542 95864 43669.0771343731 8.13643 0.176652645756327 -46.0588970687068 0 0
29560-29500 110 98204 91440 41526.7478341839 8.12797 0.178322407558322 -45.5801932343469 0 0
29560-29510 108 91296 85078 38624.1608265207 8.04976 0.179305063042466 -44.8942175014656 0 0
29560-29520 119 85200 79698 36120.3271358208 7.81265 0.173908244264563 -44.9239868172842 0 0
29560-29530 110 76873 72087 32629.1662882542 7.77938 0.177842531629849 -43.7431074507605 0 0
29560-29540 98 66071 62129 28082.3869923848 7.72942 0.184196539370164 -41.962898991849 0 0
29560-29550 65 55119 52120 23476.6894778461 8.06403 0.211230048782542 -38.1765080227353 0 0
29570-29480 71 59025 53790 24718.1528899658 8.01089 0.208620690414716 -38.3992887094219 0 0
29570-29490 90 62124 56788 26062.577146824 7.74462 0.192728744688782 -40.1840654768259 0 0
29570-29500 90 61511 56313 25823.8542552729 7.73132 0.192562204876748 -40.14971631136 0 0
29570-29510 91 58415 53379 24506.9665980773 7.63964 0.192243086714029 -39.7394820305728 0 0
29570-29520 103 55263 50685 23234.9425157814 7.38334 0.184835013071248 -39.9455528394941 0 0
29570-29530 96 50222 46025 21109.4494549826 7.34635 0.189115744833805 -38.8458073042137 0 0
29740-29700 146 28679 30912 13084.0028584558 6.04497 0.155870048435182 -38.7821112580154 0 0
29740-29710 174 28501 30845 13048.3752174018 5.78579 0.148307397225641 -39.0121183359555 0 0
29740-29720 158 27753 30076 12706.6967419994 5.88755 0.152466218220458 -38.6154427960849 0 0
29740-29730 139 27043 29378 12386.4860008439 6.03676 0.158384581785286 -38.1145467523907 0 0
29740-29740 231 30251 31613 13645.3065218966 5.43798 0.138807395811052 -39.1764166262283 0 0
29750-29740 268 28815 29410 12883.0031396132 5.13688 0.136218188954249 -37.7106807391989 0 0
29770-29740 306 35961 36292 15972.6988302321 5.25734 0.132544803473053 -39.6646423913033 0 0
29770-29750 249 34762 34766 15342.5482398858 5.49954 0.139361117129146 -39.4624818550651 0 0
29770-29760 243 32744 32694 14446.3350838708 5.44731 0.140546933897393 -38.7579264377452 0 0
29770-29770 205 30473 30526 13450.9630303857 5.5912 0.146107664311247 -38.2676555558592 0 0
29780-29730 188 26245 27343 11812.473221672 5.52804 0.146982881956025 -37.6100682234653 0 0
29780-29740 308 40041 40505 17782.8242103943 5.40463 0.131646698700419 -41.054047330531 0 0
29780-29750 254 39399 39481 17386.3293944375 5.65286 0.137994821944733 -40.9643010667051 0 0
29780-29760 255 37564 37636 16583.9137985214 5.57827 0.13809711649038 -40.3938191339117 0 0
29780-29770 219 35448 35762 15686.61560932 5.71898 0.142484867950089 -40.1374231981948 0 0
29780-29780 111 31844 32158 14040.6871348027 6.54535 0.17223921615509 -38.0015210103758 0 0
29790-29730 225 26317 27701 11928.6310716041 5.28007 0.140084496049627 -37.6920173722359 0 0
29790-29740 340 39971 40990 17889.8828208244 5.26903 0.127947181213207 -41.1812890663943 0 0
29790-29750 276 39012 39593 17336.5679023803 5.5276 0.134396351897767 -41.1291058084141 0 0
29790-29760 272 37243 37858 16568.7955829606 5.48283 0.134864747539714 -40.6542556007411 0 0
29790-29770 228 35089 35915 15643.0389577094 5.65626 0.139917430192411 -40.4256961177966 0 0
29790-29780 114 31291 31905 13864.0528287946 6.48831 0.170164894976793 -38.1295198771517 0 0
29800-29740 276 29602 31048 13409.8860970578 5.1525 0.13331565024537 -38.6488679342253 0 0
29800-29750 240 28228 29275 12702.4338205503 5.2776 0.138424318689104 -38.1262424921356 0 0
29800-29760 242 26825 27928 12103.0664395442 5.19481 0.138215839530535 -37.5847715001519 0 0
6430-6380 84 50745 48630 21765.0483046676 7.5838 0.192104051544989 -39.4775527845757 0 0
6430-6390 86 50288 48196 21571.7195326893 7.53685 0.190611832011312 -39.5403275910741 0 0
6440-6380 79 49822 47574 21330.9679783684 7.64342 0.196550651411071 -38.8877971371052 0 0
6440-6390 81 49374 47156 21143.0316404868 7.59446 0.194889364249077 -38.9680631696669 0 0
6450-6380 90 50769 48445 21735.8599165218 7.48205 0.188206011331952 -39.7545840443437 0 0
6450-6390 92 50328 48019 21547.8423698681 7.43768 0.186898839624854 -39.7952350556979 0 0
26890-26870 70 39519 39970 17391.9443251593 7.52308 0.200834010938009 -37.4591959824707 4.25539138697507e-307 6.75626733169707e-306
28730-28710 78 34171 35682 15284.5373247584 7.17957 0.191818773563999 -37.4289190123823 1.32326438055906e-306 2.09624890156862e-305
26920-26880 70 38456 39358 17022.2457036973 7.492 0.200199096625367 -37.4227440912695 1.66757089367772e-306 2.6404617924326e-305
29440-29440 74 40738 39782 17632.514968359 7.46256 0.199437935571188 -37.4179382771714 1.99637185601457e-306 3.160118066617e-305
29360-29280 69 42368 41661 18392.731089333 7.62482 0.203804247931431 -37.4124603037683 2.45085545685514e-306 3.87804181474503e-305
28860-28810 235 28003 28330 12450.2853490634 5.27906 0.141108463060242 -37.4113514899702 2.55473771533489e-306 4.04179510588703e-305
29140-29150 111 27031 29160 12319.3102088381 6.3556 0.169952233690234 -37.39637699201 4.47476317137914e-306 7.07181050840023e-305
28710-28680 68 38255 39675 17041.483587119 7.53557 0.201725590847675 -37.3555529285259 2.06018914677173e-305 3.24714225933249e-304
29440-29340 128 32826 31437 14124.6613987111 6.34723 0.170044063064624 -37.3269785793353 5.99283322271106e-305 9.4310779972957e-304
28880-28860 133 26158 27427 11773.2114212656 6.02707 0.161537707444937 -37.3106130679955 1.10424106591001e-304 1.73564823385884e-303
6450-6430 85 39190 37325 16774.1153834435 7.18976 0.192701214011145 -37.310426617782 1.11195510889468e-304 1.74763963114625e-303
28490-28500 62 46964 45743 20286.7342894626 7.92123 0.212511415050113 -37.2743510665113 4.27348346839718e-304 6.69864137083327e-303
28820-28830 161 26231 26945 11707.8747444663 5.741 0.154052277059783 -37.266543952393 5.71796574768422e-304 8.95739149107521e-303
29730-29710 125 25569 27661 11682.8230725916 6.10605 0.163908303973303 -37.252812347962 9.54117147565106e-304 1.49317917989863e-302
29500-29490 56 50154 49627 21820.2922585516 8.17368 0.219455155322156 -37.2453320728406 1.26094951259912e-303 1.97231681709857e-302
28910-28830 96 32108 39984 15727.1817428756 6.92026 0.185830011038516 -37.2397244867051 1.55403699336318e-303 2.43019579576445e-302
6450-6420 74 42671 40603 18243.7505462827 7.51186 0.201775229524065 -37.2288268899639 2.33243417862254e-303 3.64467869379439e-302
28740-28680 66 38937 40197 17304.3780468445 7.6009 0.20417214162337 -37.2278834365561 2.41587359449166e-303 3.77448823514327e-302
29800-29770 210 25104 26420 11374.8198568604 5.31141 0.142718900803292 -37.2158950368464 3.7758044551021e-303 5.89562070258962e-302
21650-21590 78 37837 37078 16410.0867728895 7.28241 0.195714959635429 -37.2092605928854 4.83400951806105e-303 7.5473514629718e-302
28840-28810 190 26428 26940 11771.1580377104 5.50749 0.148041811339444 -37.2022360763777 6.2790404532254e-303 9.79827565937425e-302
29360-29270 63 44436 43811 19308.5426576751 7.82664 0.210393914445354 -37.1999523677131 6.83621992110025e-303 1.06661209943975e-301
26890-26880 68 39306 39679 17281.309080835 7.55578 0.203138527120674 -37.1952152580337 8.15450990351915e-303 1.27181416743649e-301
29540-29430 43 97045 85088 39889.7486635685 9.42657 0.253460979609505 -37.1913976343422 9.39956751666407e-303 1.46555446045525e-301
29740-29690 135 25281 26889 11462.6296109755 5.9665 0.160476913815935 -37.1798136480769 1.44650051352583e-302 2.25380580732577e-301
28430-28370 33 98139 106725 44656.4904837904 9.97163 0.268335738590009 -37.1610360579034 2.9084568599181e-302 4.52655007331351e-301
29120-29130 194 24439 26060 11137.5446385211 5.39636 0.14524288297524 -37.1540569457713 3.77023332411659e-302 5.86421817531946e-301
6450-6400 62 48160 45972 20606.5834281057 7.94384 0.214248764405731 -37.0776380737297 6.44277242668876e-301 9.97431950440993e-300
28820-28820 162 25327 26237 11354.9295595443 5.6874 0.153442212147433 -37.0654117475365 1.01404951672711e-300 1.56859283219923e-299
28460-28400 40 67853 74165 30965.491957571 9.16535 0.247329487312657 -37.0572672272536 1.37165495511231e-300 2.12016398209386e-299
29150-29110 373 30350 36453 14775.5975416036 4.85334 0.131075879898887 -37.0269839797308 4.21474973035478e-300 6.50641708974597e-299
29450-29400 51 58122 55843 24928.6686404935 8.50125 0.229608233014427 -37.0250258702979 4.53191229718911e-300 6.99445421144773e-299
28450-28380 33 95788 104043 43561.0343621043 9.93578 0.268357390383775 -37.0244478385277 4.63001938359394e-300 7.1447983114555e-299
29140-29110 360 30045 36180 14640.3974351472 4.89191 0.132194205270735 -37.0054744329795 9.34996654808807e-300 1.44143098441766e-298
28430-28380 33 94747 104068 43329.5472430368 9.92809 0.268398493225508 -36.9901271779229 1.65039816266762e-299 2.54203831426128e-298
29750-29750 220 26230 26690 11694.0608376751 5.28387 0.143093609920606 -36.9259971739267 1.76877077974344e-298 2.71602378949092e-297
29520-29540 68 43247 41317 18519.9981620138 7.6559 0.20740748268951 -36.9123737959353 2.92594444430065e-298 4.48956217061115e-297
28820-28840 153 25769 26310 11464.6406697102 5.78463 0.156764354969156 -36.9001806318014 4.59032813055126e-298 7.03761353503701e-297
21620-21590 74 36488 36261 15929.7904534503 7.31561 0.19831417945709 -36.8889859171479 6.93984071016537e-298 1.06334034290158e-296
28750-28710 67 35827 37630 16061.0536174459 7.47129 0.202559122486876 -36.8844704839008 8.19857710094793e-298 1.25564596395054e-296
28580-28520 62 45759 44035 19655.5514477777 7.87553 0.213625240747112 -36.8660921123843 1.61539709188045e-297 2.47183876090256e-296
29130-29150 120 24881 26906 11365.1247263136 6.1253 0.166159270096972 -36.8640355260338 1.74272973283859e-297 2.66648149839053e-296
29380-29290 578 44430 42771 19436.5675250707 4.61251 0.125156735414791 -36.8538941629575 2.5333121002689e-297 3.87410284502535e-296
28450-28370 32 99014 106643 44837.6371971678 10.0219 0.272012999483549 -36.8434308567336 3.72612922546582e-297 5.694847792162e-296
29500-29480 55 49052 48183 21267.0647023651 8.16261 0.221578936958147 -36.8383631157699 4.49159302127787e-297 6.86372809936524e-296
28590-28520 63 44741 43108 19230.8864853785 7.82081 0.212318744197409 -36.8352492300146 5.03794089377575e-297 7.69690195853197e-296
29780-29720 203 24415 25549 11031.2892209181 5.31614 0.144363109140115 -36.8247499240746 7.4184603463742e-297 1.13279393823632e-295
29790-29720 252 24858 26220 11305.3462755898 5.03577 0.136752874689715 -36.8238504631961 7.66847632970797e-297 1.17079737407387e-295
28870-28810 239 26802 27055 11913.2548133785 5.18993 0.141041888340518 -36.7970646067462 2.05702153652566e-296 3.13686633868489e-295
28540-28440 65 38705 39125 17026.773863277 7.59958 0.206544067531661 -36.794004001628 2.30241538064402e-296 3.51056048912635e-295
28910-28820 85 31582 38832 15359.2593748092 7.06223 0.192006149247617 -36.7812878680668 3.67701216494514e-296 5.60354096583616e-295
21640-21580 77 36630 35679 15842.3934144697 7.25013 0.197226275526733 -36.7604463009427 7.9171315769548e-296 1.20491537220683e-294
28740-28720 67 35155 36993 15775.0372994378 7.44529 0.202557336336765 -36.7564542922868 9.16945139408907e-296 1.39519735126839e-294
28440-28360 32 97409 104861 44100.0227311775 9.99795 0.272030438967585 -36.7530547311535 1.03907901352674e-295 1.58056504937333e-294
29760-29740 310 28567 28793 12725.8721022849 4.90563 0.133547493747949 -36.7332062766487 2.15581428088618e-295 3.27755795829962e-294
29730-29720 118 24643 26701 11266.7889254963 6.1371 0.16707773996505 -36.7319780881251 2.25537542223701e-295 3.42841733130029e-294
28700-28680 68 34248 36186 15400.7071458083 7.38911 0.201386716322066 -36.6911290194365 1.01154127405294e-294 1.53481763421993e-293
29770-29730 194 24261 25254 10928.5188495169 5.36869 0.146333146437153 -36.6881535664661 1.12831397572317e-294 1.71161876547382e-293
21660-21650 37 75233 78589 33566.7674507834 9.39438 0.256203427673537 -36.6676598140205 2.39396341050329e-294 3.62622253518507e-293
28750-28680 63 37876 38989 16808.4785953729 7.62613 0.208034181666093 -36.658044346757 3.40669514502253e-294 5.15720539927214e-293
28730-28680 65 36730 37785 16297.4549983468 7.53626 0.205698895571328 -36.6373447866925 7.27830349251047e-294 1.10093038105641e-292
28720-28680 64 36586 38023 16313.8073568563 7.56014 0.20645476448373 -36.6188784226831 1.43218916266268e-293 2.1638112245588e-292
29730-29700 100 25957 27984 11821.7581527877 6.44722 0.176117589403886 -36.607468741363 2.17550313426853e-293 3.28418743247821e-292
28430-28390 33 87865 97116 40310.8392286629 9.82386 0.26852369010618 -36.5846916069265 5.00999676115494e-293 7.54934940523748e-292
6430-6400 57 48068 46094 20607.8081942171 8.06547 0.220609389346217 -36.5599444083071 1.23935148899809e-292 1.86506621573062e-291
29390-29290 72 37674 36586 16266.0940271292 7.38549 0.2021124477389 -36.5414810058533 2.43499124280721e-292 3.66194054813222e-291
29790-29710 257 24329 25709 11081.5637258426 4.97769 0.136222502902918 -36.5408795128271 2.48914396289599e-292 3.74310619353871e-291
29780-29710 206 23784 24910 10756.1983576702 5.2578 0.143965780648476 -36.5211784837236 5.11499395406615e-292 7.68560630021222e-291
6420-6390 63 41897 40700 18080.624734053 7.73163 0.211763099752079 -36.5107514488234 7.48734737391305e-292 1.12469329726917e-290
29760-29750 245 27022 26979 11951.4292457515 5.15834 0.141345484467997 -36.4945352913249 1.35392215729649e-291 2.03242470329649e-290
29130-29110 376 29651 35873 14497.3820486565 4.81368 0.131920675167223 -36.4892118138393 1.64446484989947e-291 2.46694914387297e-290
29500-29500 53 46898 46832 20493.3952748355 8.16258 0.223712737560696 -36.4868998729038 1.78932151982814e-291 2.68386484450793e-290
28690-28680 66 33820 36113 15286.7705839409 7.42156 0.203471007540039 -36.4747786376715 2.7853153776275e-291 4.17657198193986e-290
28510-28420 65 36096 37002 15989.5481860923 7.50867 0.205933602632888 -36.4615968889064 4.50612018918318e-291 6.75248315046139e-290
29370-29290 582 46056 43649 19992.6077013329 4.64388 0.127395363171465 -36.4524822943209 6.28381502976189e-291 9.41089834142714e-290
29560-29440 42 88457 77517 36352.991582461 9.32649 0.255882892478599 -36.4482940906305 7.32104929756512e-291 1.09611103932085e-289
29370-29280 66 40162 38891 17309.823708777 7.60134 0.208582869757237 -36.4427864052213 8.94983529113466e-291 1.33968111614317e-289
28720-28720 71 31985 33747 14378.098087806 7.22719 0.19842416228858 -36.4229211234579 1.84659495860619e-290 2.7617154850278e-289
21630-21580 75 35943 34910 15524.0154125806 7.25883 0.199366811729793 -36.4094340486842 3.01880450368492e-290 4.51188652190769e-289
28910-28840 94 30148 38018 14869.0181107256 6.86947 0.188682804473991 -36.4075127313867 3.23770846226541e-290 4.83835587597735e-289
28510-28450 59 41643 41416 18169.9022880889 7.83361 0.215175632797432 -36.4056434734939 3.46589315801028e-290 5.17859726934842e-289
29460-29370 78 34416 33621 14909.253869416 7.14357 0.196306162394063 -36.3899178891699 6.14585660803478e-290 9.17489230860967e-289
29510-29520 56 46149 44851 19910.834297029 8.04132 0.221030669683157 -36.3810151128637 8.49904762215886e-290 1.26823498927116e-288
6420-6380 61 42332 41114 18264.7684991523 7.79293 0.214296739627348 -36.365147090736 1.5143305738056e-289 2.25822227509445e-288
28540-28430 65 36134 36704 15935.8715859814 7.5038 0.206446572855923 -36.3474255613995 2.88564710993067e-289 4.29974798212981e-288
29350-29290 583 39020 38539 17324.7522697519 4.43026 0.121912464784251 -36.3397074646698 3.82081741501331e-289 5.6923703521978e-288
29790-29700 197 23132 24363 10487.4887406892 5.28611 0.145477598457565 -36.3362684287249 4.32982240804082e-289 6.45023431462507e-288
29480-29360 64 42139 40243 18040.7597071587 7.70566 0.212073425960364 -36.334877110432 4.55451526560527e-289 6.78447296437779e-288
29470-29380 64 39067 38424 16961.8237345812 7.61648 0.209706806635543 -36.3196402565439 7.92522760709868e-289 1.17969920798502e-287
29420-29300 56 50911 47487 21544.913109223 8.15532 0.224558312242057 -36.3171556030696 8.67424233251013e-289 1.29091253050045e-287
29440-29330 97 30740 29866 13300.9157628589 6.66236 0.183462424088057 -36.3145597848276 9.53242094620343e-289 1.41842258174115e-287
28600-28440 104 25324 26646 11400.7117823423 6.33766 0.174553432722886 -36.3078403189126 1.21688007814488e-288 1.81032254992991e-287
28600-28490 73 33386 33509 14648.2510434941 7.21391 0.1988286786664 -36.2820376759899 3.10652724742781e-288 4.61449529439183e-287
28450-28390 32 88480 96592 40340.4333658471 9.86933 0.27207819300978 -36.2738830400389 4.17687543382201e-288 6.20082858521194e-287
28570-28520 62 41758 40315 17967.832842462 7.74572 0.213565465447923 -36.2685858362378 5.06242393489823e-288 7.51276861091975e-287
28890-28830 165 22415 24087 10245.1785029183 5.51076 0.151967328384295 -36.262795640495 6.24630615476155e-288 9.2643331969158e-287
28600-28450 100 25697 26929 11542.015557549 6.41246 0.176919160954148 -36.2451398287325 1.18528668795473e-287 1.75646165488946e-286
28880-28870 127 23919 24960 10744.1425765179 5.9612 0.164517979508402 -36.2343118357985 1.7553820156795e-287 2.59959324124885e-286
29430-29440 61 41288 40192 17834.5633997127 7.75847 0.21416757471088 -36.2261479838739 2.36006633981116e-287 3.49282346503381e-286
28580-28410 99 25157 26898 11412.0676319309 6.41062 0.176998332079205 -36.2185344516436 3.11017676040585e-287 4.60163873644682e-286
29340-29290 579 37989 37662 16904.2194668996 4.40415 0.121654778204563 -36.2020097922709 5.66041738648067e-287 8.36640277777855e-286
29370-29270 60 42068 40836 18145.9283501343 7.80739 0.215680495836473 -36.1988864230183 6.3385570500286e-287 9.3660376824151e-286
29160-29150 115 23481 25405 10729.520397256 6.10352 0.168722721320777 -36.1748424679956 1.51407520053106e-286 2.23435264526066e-285
29800-29730 157 22814 23944 10300.6155666684 5.59109 0.154706760014052 -36.1398958466149 5.36205745813644e-286 7.8976022222288e-285
29430-29300 55 50101 46785 21213.2504092573 8.15894 0.225979774500974 -36.1047306148246 1.91168336750666e-285 2.8114293231015e-284
29120-29110 265 23241 26523 11009.7724854041 4.92325 0.136396410518767 -36.095155211528 2.70180630736945e-285 3.97200866369519e-284
28590-28410 99 24728 26446 11219.9946125028 6.38599 0.177079404965565 -36.062843198623 8.6763406862754e-285 1.27335127391883e-283
28890-28840 162 22026 23657 10064.7811650263 5.51161 0.152857353607654 -36.0572253648263 1.06263279612937e-284 1.55942272620338e-283
28710-28720 71 30685 32174 13753.5440847056 7.1629 0.198779611896928 -36.0343668719239 2.42379708129816e-284 3.55238083557e-283
28520-28440 75 30121 31087 13400.6766624174 7.0459 0.195565560875525 -36.0283274137137 3.01353113956524e-284 4.41545210124388e-283
29140-29090 503 32325 38896 15823.1349936153 4.5143 0.125318163117843 -36.0226771374211 3.69441850641356e-284 5.41001114132265e-283
28760-28680 65 33577 34674 14929.918371976 7.40946 0.205792657936493 -36.0045147957384 7.10940068502866e-284 1.0403416258543e-282
28700-28710 82 27386 28967 12340.1417275827 6.7972 0.188796983547908 -36.0027114947105 7.58667417834488e-284 1.10986676034641e-282
29140-29080 416 29138 34916 14207.5445449959 4.63538 0.128779868029027 -35.9946227474329 1.01533305195977e-283 1.48481901262281e-282
29730-29730 108 23432 25453 10723.7011256963 6.19397 0.17215345411653 -35.9793668594782 1.75883828342669e-283 2.57029066547e-282
29150-29090 515 32415 38906 15853.7739469937 4.48238 0.124608415551727 -35.971738442028 2.31475019957547e-283 3.38243612922621e-282
29150-29080 418 29053 34773 14159.6592691544 4.62335 0.128537931009922 -35.9687938671071 2.57358702535319e-283 3.75986093399245e-282
28480-28480 51 43091 44267 19089.9762229191 8.11566 0.225721124732735 -35.9543500562544 4.32807913506448e-283 6.32037831008075e-282
28600-28430 102 24873 25895 11139.7624422376 6.33223 0.176217821016521 -35.9341066867457 8.96491335601892e-283 1.30749285155365e-281
29380-29280 61 38770 38091 16822.6310172995 7.67399 0.213593693555438 -35.9279965494498 1.11677693181594e-282 1.62807697212767e-281
28570-28410 101 24069 25823 10941.2091384593 6.32043 0.175981340235124 -35.9153683383503 1.75843532157953e-282 2.56060550480996e-281
6450-6410 55 46202 44005 19745.297760869 8.05529 0.224291561886506 -35.9143910101952 1.82130301132344e-282 2.65177696033888e-281
29780-29700 140 22729 23720 10222.9943822417 5.74703 0.160121417189323 -35.8916841461133 4.11825303091942e-282 5.99014916142911e-281
21610-21640 47 47859 48743 21107.504403497 8.37887 0.233478135810998 -35.8871552497083 4.8457135535659e-282 7.04677204453305e-281
28730-28720 65 32559 33945 14545.9854548441 7.37177 0.205480789257712 -35.8757122291469 7.30825779309103e-282 1.06211143392194e-280
28430-28360 30 93973 100960 42501.5829791539 10.0378 0.279933242095158 -35.8578890305593 1.38566073185202e-281 2.01207916196057e-280
6440-6400 53 47217 45122 20208.3396395233 8.14234 0.227109298425975 -35.8520548852058 1.70834090677581e-281 2.48010875036059e-280
29380-29270 57 40884 40183 17738.1207899368 7.84869 0.218957983881492 -35.8456605745646 2.14884286327186e-281 3.11807332045811e-280
28520-28430 76 28612 29924 12815.010104487 6.962 0.194236138499627 -35.8429569317286 2.36769051342232e-281 3.43538932663504e-280
28760-28710 65 31747 33688 14307.5995181342 7.34786 0.205003426840326 -35.8426317474397 2.3954703147394e-281 3.47545113322627e-280
29800-29720 185 21975 23191 9971.22608311173 5.30418 0.148072682532493 -35.8214923972388 5.11222706751877e-281 7.41128796595479e-280
29820-29740 219 23231 23928 10433.8516150177 5.1238 0.143052628616441 -35.8175930424726 5.87917785352975e-281 8.52254969329143e-280
29110-29110 245 22475 25844 10680.1275141331 4.99372 0.139444294463638 -35.8115959918607 7.28899775435317e-281 1.05640134730967e-279
21610-21590 69 33649 33370 14676.2934284613 7.29824 0.203811427920598 -35.8087950424289 8.05865521740228e-281 1.16770169570032e-279
28470-28410 36 65058 71563 29783.1091466082 9.26127 0.258843699013194 -35.7794017111831 2.30963451789002e-280 3.34242936358775e-279
29120-29140 171 21852 23050 9904.34150853744 5.40927 0.151214119759308 -35.7722573110563 2.98286880533792e-280 4.31519449356263e-279
6430-6420 58 42424 40572 18170.3253836511 7.85835 0.219718244619258 -35.7655850507663 3.78759526750682e-280 5.47820350321643e-279
29370-29410 45 54994 53132 23646.4232217142 8.60578 0.240823433260651 -35.7348020577874 1.1394023878618e-279 1.64601151530933e-278
29350-29270 60 36336 36608 15958.3616395337 7.62162 0.213295622459191 -35.7326719929145 1.22958731662222e-279 1.7759209100959e-278
29110-29120 199 21371 24231 10060.7947428815 5.21066 0.145856823140783 -35.7245064292497 1.64649840741464e-279 2.37707356936539e-278
29810-29740 275 23883 24742 10790.0524165405 4.83929 0.13549028443129 -35.7169014998533 2.16088282738598e-279 3.11772829148228e-278
29440-29320 86 29415 28913 12792.9218719882 6.78038 0.189881028044581 -35.7085880267234 2.90852541418457e-279 4.19348772144937e-278
29120-29090 397 25618 29057 12169.0984507741 4.47606 0.125366410714357 -35.7038501857358 3.44508677492324e-279 4.96605311084772e-278
28510-28460 50 44452 44452 19437.4702643509 8.17034 0.228943498797946 -35.6871582523423 6.25413572304113e-279 9.00958229674631e-278
29480-29370 58 41649 39944 17862.7697592267 7.83367 0.219509685629908 -35.6871247720052 6.26161860517793e-279 9.01973026419657e-278
29130-29080 445 29346 35177 14328.954835767 4.54868 0.127461659973712 -35.6866189986324 6.37575384814296e-279 9.18285348371356e-278
29810-29750 237 23569 24133 10565.7032582921 5.02654 0.140853565299727 -35.6862689762108 6.45595643665941e-279 9.29706543184714e-278
29770-29720 211 22242 23269 10065.7630847819 5.12571 0.143635150493929 -35.6855903491316 6.61433728145719e-279 9.5244789839947e-278
29420-29440 59 39176 38254 16947.6915152024 7.73291 0.216736576391363 -35.6788575726014 8.41207724290025e-279 1.2107245957478e-277
21630-21650 37 64323 66374 28531.5304480978 9.15971 0.256817312766662 -35.6662557239419 1.31913500021924e-278 1.89766122293394e-277
29470-29350 82 32605 31057 13963.9596565834 6.97629 0.19562263560121 -35.6619530243945 1.53810109565054e-278 2.2123486850348e-277
29350-29280 64 34041 34241 14944.2061532281 7.43328 0.208459302557981 -35.6581641580606 1.76079582370131e-278 2.53195644430807e-277
29130-29090 524 32238 38874 15812.895607012 4.45301 0.124944121845791 -35.6400443447712 3.36096615254271e-278 4.82652854885079e-277
21600-21600 54 40187 40247 17590.9915527058 7.91482 0.222259037628441 -35.6108010999454 9.53387267246461e-278 1.36672995156716e-276
28420-28440 48 41281 46033 19045.6804009874 8.19993 0.230268061801597 -35.6103775980555 9.67885904782922e-278 1.38741780062151e-276
29340-29270 60 35422 35825 15586.7850605533 7.58755 0.213130143796489 -35.6005316572778 1.3746569739106e-277 1.96995537055512e-276
29800-29710 191 21475 22756 9770.60449499677 5.22784 0.146871504404479 -35.5946236185513 1.69669425189963e-277 2.43060491639663e-276
28470-28470 44 47919 50223 21428.6235988711 8.49598 0.238711259827558 -35.59103316045 1.92818100982118e-277 2.7620296621358e-276
28890-28820 140 21651 22850 9795.93214809688 5.68488 0.159929507937794 -35.5461743190685 9.52007413600836e-277 1.36190427649118e-275
28480-28470 47 44244 45827 19675.6908899468 8.27737 0.232881934255936 -35.5431990702435 1.05829106360056e-276 1.51363365348546e-275
28450-28360 29 94922 101206 42768.1477728584 10.0958 0.284249773199398 -35.517252883893 2.66248093813192e-276 3.8035494807654e-275
28690-28710 83 25544 27131 11538.0164595563 6.68222 0.188181745859061 -35.5093816669623 3.52194251064076e-276 5.02925761763159e-275
29490-29490 51 43138 42684 18769.6280849994 8.09119 0.227928806549644 -35.498761056808 5.13657365396575e-276 7.33033572878373e-275
28610-28490 80 27574 28147 12210.0666717179 6.81762 0.192057587940863 -35.4977880358258 5.31723901189869e-276 7.58763440683636e-275
29340-29280 64 33141 33427 14569.3303699407 7.39652 0.208366765560337 -35.4975855408227 5.35562808003468e-276 7.64188496198413e-275
29750-29730 170 21219 22467 9637.81237180933 5.37801 0.151504158848514 -35.4974439432807 5.38263660289177e-276 7.6798903461598e-275
29820-29750 213 22985 23419 10267.4303062657 5.14092 0.144895651424411 -35.4801434651609 9.95065271210304e-276 1.41846971636401e-274
29760-29760 234 24944 24748 11004.9549285909 5.10483 0.143890328583141 -35.4771941661632 1.10492035432872e-275 1.57474118625594e-274
29770-29710 216 21881 22908 9911.55026269958 5.06882 0.142911248567576 -35.4683352950103 1.51326754340636e-275 2.15597387222471e-274
28560-28410 91 23978 25723 10892.8691524861 6.46532 0.1823257031201 -35.4602806417021 2.01405623243028e-275 2.86826262011808e-274
29450-29410 46 52078 49929 22314.2130862271 8.49025 0.23944391885429 -35.458215111055 2.16723256165119e-275 3.08533635572943e-274
6440-6420 57 41691 39700 17820.621619555 7.8554 0.221581693373886 -35.4514788698048 2.75239965523484e-275 3.91595818971179e-274
28490-28460 43 50133 51119 22118.7667293559 8.57498 0.241993515933357 -35.4347545874923 4.98136992055985e-275 7.08280142043601e-274
29110-29090 383 24852 28396 11847.2588636393 4.48949 0.126794017984926 -35.4077057050804 1.29950959166915e-274 1.84542205103604e-273
29810-29760 239 22653 23397 10204.8475737945 4.96331 0.140212153544408 -35.3985466971782 1.79769046089314e-274 2.55094694818397e-273
28840-28870 77 28349 28686 12496.9900746719 6.90665 0.195118710297527 -35.3971686594787 1.88762837715681e-274 2.67820052689436e-273
29380-29420 42 60108 56806 25575.5890503485 8.81871 0.249210016944385 -35.3866681235165 2.73806522099767e-274 3.88267275454068e-273
21700-21620 61 31765 33530 14275.9575939832 7.43656 0.210197232760639 -35.37896464105 3.59678296325044e-274 5.09755323213071e-273
29770-29780 98 25537 25575 11221.1384685644 6.40085 0.18093991441555 -35.3755464080585 4.05951697618318e-274 5.75177935360758e-273
28540-28460 49 44360 43873 19294.7966890882 8.18889 0.231521962058558 -35.369822887138 4.9713023317903e-274 7.0407442774676e-273
29810-29770 207 21556 22573 9761.53109048962 5.1088 0.144466543671819 -35.363205728017 6.28329485605024e-274 8.89643963489743e-273
29720-29700 90 23666 25665 10809.1203921715 6.47016 0.182968423634164 -35.3621582346925 6.52059904025576e-274 9.23180020783347e-273
21620-21580 68 32560 32053 14152.5800965133 7.26678 0.205573799666582 -35.3487549724223 1.04774277252646e-273 1.48236359822449e-272
29540-29550 53 45249 42649 19243.6805586008 8.07164 0.228461289203218 -35.33044381768 2.00223549659487e-273 2.83045917768118e-272
29830-29740 215 22314 22922 10012.2651367426 5.09041 0.144137808788493 -35.3162898309226 3.30233841701525e-273 4.66610413987908e-272
29730-29690 89 23763 25423 10779.897052056 6.48244 0.183822316636087 -35.2646840433569 2.04357164518633e-272 2.8817638654312e-271
28530-28440 70 29714 30081 13094.3865763894 7.11232 0.201716500398535 -35.258979096776 2.49934195157322e-272 3.52374836281643e-271
6430-6430 59 38745 37065 16601.0429221073 7.70302 0.218543129936527 -35.2471599130194 3.79249727506738e-272 5.3429013323254e-271
29120-29080 347 23321 26145 11004.1471011816 4.52617 0.128415231745251 -35.2463775606465 3.89861853165091e-272 5.49202966441441e-271
21650-21580 71 31772 30985 13752.0765840741 7.16273 0.203303852278306 -35.2316324274285 6.55772570666376e-272 9.22846448892202e-271
29360-29260 52 41294 40525 17899.5025579631 7.99451 0.226924068903656 -35.2298915344435 6.9728648969082e-272 9.81200444130437e-271
29720-29710 92 23037 25039 10536.529321496 6.4012 0.181718854924909 -35.2258706343845 8.03484668816264e-272 1.13048462678803e-270
29150-29100 549 31659 38004 15516.1404929395 4.35621 0.123693520867687 -35.2177666282473 1.06915687999318e-271 1.50355942854012e-270
6410-6380 54 39422 38718 17097.2935236278 7.87366 0.223691955587351 -35.1986893625943 2.09402502736443e-271 2.94181839886947e-270
29140-29100 536 31436 37857 15425.9355412614 4.383 0.124537926463511 -35.1941331802735 2.45856678674238e-271 3.45253477229393e-270
29820-29760 220 22119 22735 9932.18611709775 5.04499 0.143387541292357 -35.1843218714734 3.47331447443171e-271 4.87520240881644e-270
29460-29350 83 30326 28955 13006.8383887971 6.85586 0.194868875236978 -35.1819231207377 3.77942895566316e-271 5.30378402247753e-270
21670-21650 33 70211 73944 31450.7522452142 9.46555 0.269051676720737 -35.1811691991256 3.88109935049965e-271 5.44571799581739e-270
29800-29780 105 22464 23498 10092.7371516644 6.14679 0.174887652185136 -35.1470745233728 1.28841234024524e-270 1.80584927165711e-269
28750-28720 55 34242 35937 15338.5161133548 7.69018 0.218809210096723 -35.1455864351611 1.35764805043674e-270 1.90276094918323e-269
6410-6390 54 38993 38305 16913.3761497833 7.85803 0.223703951459367 -35.1269018363471 2.61899687185023e-270 3.66556199362674e-269
29820-29770 192 21086 21990 9522.63729362879 5.1826 0.147540533083987 -35.1266486893883 2.64240847521598e-270 3.69807736023184e-269
29770-29700 152 21051 21909 9470.79832413072 5.51581 0.157048686696358 -35.1216542394862 3.14954683920331e-270 4.40692306917259e-269
29490-29480 49 43091 42442 18706.9867534215 8.14418 0.231894280812993 -35.1202166647289 3.3127823261226e-270 4.63469558924536e-269
28460-28380 31 76240 82428 34594.518271146 9.69335 0.276063935516621 -35.112706412748 4.31343864106821e-270 6.03218615941499e-269
28500-28460 43 48257 48798 21206.8138205077 8.51415 0.242491291168218 -35.1111771151911 4.5515849177059e-270 6.36435958792152e-269
21690-21640 42 46496 49377 20926.7828952529 8.52895 0.243122401010131 -35.0809031959641 1.31817249644939e-269 1.83953882966748e-268
28420-28400 33 66630 76164 31100.7058481102 9.44941 0.269574036005889 -35.0530984579029 3.49756389590603e-269 4.87233272938252e-268
26910-26860 62 30857 31837 13716.1205101989 7.35514 0.209847534689804 -35.049918124665 3.91037297433175e-269 5.44666469559423e-268
28600-28470 82 24444 25866 11022.6760094556 6.63354 0.189302579866556 -35.0420090018906 5.16053832413728e-269 7.18653003208192e-268
21600-21610 51 39621 39532 17310.7468780663 7.97424 0.227578513963971 -35.0394904492495 5.63707115330434e-269 7.84908351772649e-268
28560-28520 53 40865 39414 17570.2935800867 7.94014 0.226656594439142 -35.0315744150038 7.44046005659678e-269 1.03566249387641e-267
29830-29750 212 22250 22596 9927.51859488044 5.09854 0.145551344175179 -35.0291167452539 8.10998280239656e-269 1.12870283692654e-267
26900-26860 63 30347 31287 13485.8086033107 7.30748 0.208669040101466 -35.0194590211081 1.13773661255032e-268 1.58290376683594e-267
29360-29250 53 37893 37793 16555.5023951821 7.85413 0.22431323936381 -35.014132843989 1.37121659994836e-268 1.90696455427301e-267
28600-28500 57 36116 35563 15687.7852964208 7.67107 0.219133993883635 -35.0063028954776 1.80407836865977e-268 2.50810181369486e-267
6430-6410 48 46043 44051 19714.047128432 8.24975 0.235900471274378 -34.9713105926677 6.14345480428403e-268 8.52186839003213e-267
6440-6430 58 38159 36372 16322.1981075799 7.70325 0.220305180488545 -34.9662585488708 7.33161137360544e-268 1.01672722289065e-266
6450-6440 70 33476 31670 14282.1256485096 7.238 0.207045303687833 -34.958549928928 9.60157679850628e-268 1.33116063991478e-266
29450-29420 48 45807 43792 19606.220759323 8.24182 0.235975553534373 -34.9265964259129 2.93525057703116e-267 4.06203290175086e-266
29750-29720 187 20249 21429 9211.62664457232 5.17264 0.148130340240288 -34.9194952665584 3.76214752291752e-267 5.20390770274925e-266
29750-29760 199 22281 22434 9891.93443054069 5.18587 0.14852606533632 -34.9155356638761 4.32046331547934e-267 5.97337378172806e-266
28600-28480 77 25366 26497 11360.9179187465 6.76855 0.193884033313465 -34.9103269250507 5.18289579915857e-267 7.16286437778493e-266
29110-29080 340 22639 25554 10720.7615623156 4.51776 0.129415461033468 -34.9089360719211 5.44097287008913e-267 7.51751155879057e-266
29750-29710 195 20373 21487 9257.34048439509 5.11859 0.146668699409844 -34.8989838428628 7.70303765303214e-267 1.06378877581682e-265
28530-28430 70 27878 28505 12347.3230910613 7.02725 0.201363531730727 -34.8983438817276 7.87715539100081e-267 1.08776138553434e-265
28830-28810 141 20321 21402 9191.36981397043 5.58168 0.16009783768095 -34.8641814324112 2.59604442518532e-266 3.57912724471256e-265
29830-29770 191 20610 21447 9300.17346937312 5.15566 0.148019302504538 -34.8310262821766 8.25085082274016e-266 1.1356293511283e-264
29500-29510 48 41111 41032 17961.2190501408 8.11518 0.232999327128105 -34.8292097144045 8.79021933669443e-266 1.20978591802431e-264
28520-28460 53 36310 36507 15926.6136360146 7.79814 0.223907156078899 -34.8275605016665 9.31034693646856e-266 1.28128463801316e-264
28550-28410 98 21455 23288 9814.66880472219 6.20644 0.178264792895416 -34.8158619200883 1.39967672116198e-265 1.92481049721818e-264
29400-29350 320 143281 132620 60529.8667615424 7.12845 0.20481475557777 -34.8043602640355 2.08954238966992e-265 2.87196535891511e-264
29120-29100 416 24576 28062 11736.8796998682 4.35364 0.125099120467525 -34.8015512674998 2.30432329173336e-265 3.16674711420771e-264
29830-29760 219 21501 22040 9645.6465195667 5.00878 0.143942502746326 -34.7971186413009 2.68899269766875e-265 3.69464363401934e-264
28610-28450 108 21057 22278 9519.69187049186 6.0209 0.173250763837252 -34.7525094609963 1.27015406919377e-264 1.741802185987e-263
21700-21630 55 31795 33906 14357.3669028741 7.59458 0.218637948806223 -34.7358520021905 2.26679424684341e-264 3.10707611259653e-263
29800-29700 180 19939 21031 9053.19092832521 5.20306 0.149831137561117 -34.7261509626264 3.17584038301586e-264 4.35106844082463e-263
28460-28390 31 70347 76606 32037.0055713367 9.58248 0.276137533368445 -34.7018352335657 7.39177308854327e-264 1.01176831003534e-262
6020-5980 90 23567 24081 10455.3638996273 6.42186 0.185065033711036 -34.7005378312142 7.73245467529345e-264 1.05832956637105e-262
21690-21600 60 31272 31627 13765.2261054796 7.40775 0.213530985985824 -34.6917002736206 1.05098152484894e-263 1.43779305567063e-262
29130-29100 554 31136 37674 15331.5728556092 4.32512 0.124711999040245 -34.6808522585334 1.53160160756955e-263 2.09446850777575e-262
29720-29690 88 22174 23989 10118.0207713467 6.40689 0.184754941028027 -34.6777961631131 1.70298959626725e-263 2.32868713002145e-262
28600-28460 90 22009 23647 10010.3294291952 6.35875 0.183447137224451 -34.6625501230597 2.89043542681154e-263 3.94742780160121e-262
28680-28680 55 31330 33567 14180.7382308621 7.57667 0.218610211405134 -34.6583612697279 3.34248778792686e-263 4.56388039795224e-262
26890-26860 61 29745 30639 13212.0623366844 7.32449 0.2113628279506 -34.6536139109598 3.94077159739029e-263 5.37864330975992e-262
28540-28450 48 40097 39955 17505.4222482048 8.07803 0.233170744826263 -34.6442715630162 5.44854282469935e-263 7.43063903620946e-262
21660-21660 32 67077 70612 30040.6472023224 9.44375 0.272754975379528 -34.6235746952297 1.11647168722801e-262 1.5215172295712e-261
28510-28520 38 62436 58346 26424.3069632501 9.0104 0.26033507143764 -34.6107750475244 1.73955652547232e-262 2.36908179499635e-261
28610-28440 115 20293 21563 9201.15897513067 5.88007 0.169927307044442 -34.6034346394916 2.24313005156692e-262 3.05367958029382e-261
28600-28420 99 21457 22583 9668.36815091564 6.16987 0.178307430998316 -34.602412538455 2.32395251857077e-262 3.16349766866147e-261
28460-28370 29 78920 84702 35678.1186887762 9.83414 0.284342891233077 -34.5855080295914 4.17264929991661e-262 5.67479201205136e-261
28880-28810 237 21569 22007 9666.33196638352 4.89613 0.141757205461918 -34.5388191373255 2.09799853540832e-261 2.84668465435712e-260
28610-28480 89 21992 23352 9944.10008511232 6.36532 0.184403635184665 -34.5184286596917 4.24451897252105e-261 5.75161821847265e-260
29750-29700 146 19655 20649 8885.82773049031 5.48156 0.158845774153259 -34.5086986958857 5.94009821786099e-261 8.0402411295009e-260
29720-29720 85 22013 23995 10080.6447501742 6.45186 0.187009961605093 -34.5000762622305 8.00036316179706e-261 1.08217986143456e-259
29110-29100 402 23820 27372 11411.2495785653 4.36266 0.126473890002249 -34.4945201319191 9.6921784063432e-261 1.31085310868432e-259
29160-29110 361 23932 28473 11639.3424935142 4.5506 0.13200546770126 -34.4728271686373 2.04912978791523e-260 2.76723333699122e-259
26920-26860 62 27860 29269 12497.6087203936 7.22049 0.20950021279669 -34.4653250743737 2.65441090793571e-260 3.58321954459319e-259
12300-12230 120 20657 21268 9225.60723222036 5.82199 0.169012953402753 -34.4469769930009 4.99760413574277e-260 6.737920845991e-259
29760-29770 185 22260 21957 9777.97981892674 5.27557 0.153224923637506 -34.4302148317521 8.90586306614133e-260 1.19922183346798e-258
28610-28470 93 21078 22674 9597.17517348627 6.24995 0.181627409752489 -34.4108212261907 1.7371140992215e-259 2.33544709204832e-258
29580-29540 66 33880 31490 14333.6564250451 7.32838 0.213146089951593 -34.3819386759625 4.69509632118779e-259 6.29910365872958e-258
28420-28370 28 79606 88850 36700.8621767619 9.9256 0.288955474247131 -34.3499191037141 1.412337356163e-258 1.8926185513046e-257
6010-5980 93 22144 22716 9848.35807402872 6.28745 0.183131102791139 -34.3330319687073 2.52354857663685e-258 3.37686951098905e-257
6440-6410 45 45257 43140 19342.7888614723 8.31553 0.242291468417314 -34.3203772526856 3.89786437573176e-258 5.21386572144607e-257
29410-29350 205 129827 118671 54476.074799557 7.62035 0.22218770949347 -34.2969230670463 8.7215129258043e-258 1.16524398029034e-256
12290-12230 126 19923 20646 8932.67063550657 5.70397 0.16640362442529 -34.277910403041 1.67473732769761e-257 2.23551185660854e-256
28540-28420 54 31582 32499 14014.0282633908 7.5861 0.221426748668914 -34.2600724401269 3.08781887774265e-257 4.11881396684419e-256
28610-28500 64 28228 28353 12391.0829535835 7.16213 0.209215846330071 -34.2332008773719 7.75632732174107e-257 1.03360410851936e-255
29390-29280 55 32730 32567 14289.9679469621 7.58775 0.221700354971535 -34.2252604148527 1.01811344760842e-256 1.3562054438494e-255
21610-21580 63 30135 29491 13062.023559136 7.26125 0.212173029595308 -34.223262736759 1.09021909670058e-256 1.45216167027559e-255
29400-29290 60 32366 31220 13928.881498924 7.42485 0.216997085626009 -34.2163365975078 1.38208307696956e-256 1.84044503282119e-255
29160-29160 97 20411 21796 9264.59226828755 6.13755 0.179389329260328 -34.2135515995735 1.52038203851723e-256 2.02421710126516e-255
29760-29730 202 19427 20371 8813.56547453293 4.995 0.146025089244861 -34.2064712273809 1.93747944581746e-256 2.57870064250298e-255
28760-28720 54 30289 32004 13616.4964131549 7.54448 0.220597889458654 -34.2001346715383 2.40681418691056e-256 3.20212149320107e-255
28420-28380 28 77181 87012 35765.0755804928 9.88832 0.2891842519924 -34.1938279933907 2.98666512384928e-256 3.97152316177956e-255
29390-29270 51 35333 35038 15395.9085648891 7.80475 0.228294903520637 -34.1871594011103 3.75224600028416e-256 4.98697642035699e-255
28600-28510 56 33351 32519 14421.8142162411 7.57497 0.221637431573143 -34.1773067097963 5.25631038902789e-256 6.98281637071363e-255
29340-29380 82 27522 26059 11762.9486490749 6.72775 0.196938836696617 -34.1616151339538 8.9895290938387e-256 1.1933012463345e-254
28470-28460 35 52704 55292 23570.657380535 8.96414 0.262770250098792 -34.1139663863707 4.57905085690551e-255 6.06430142652415e-254
28500-28510 42 48614 45967 20695.3030113548 8.51287 0.24954290927863 -34.1138423546908 4.59848349721477e-255 6.08964509791474e-254
29330-29330 62 31624 30266 13562.0040589846 7.33877 0.215197795916725 -34.1024470120551 6.78513433916891e-255 8.98016306342124e-254
28530-28460 50 35983 35495 15638.60727721 7.856 0.230388986796533 -34.0988528890006 7.67064911121755e-255 1.01482288099948e-253
28610-28430 113 19657 20582 8850.04471355047 5.84898 0.171607124074771 -34.0835375826144 1.29353880764547e-254 1.71002521491977e-253
29430-29350 189 131616 119822 55112.7985947513 7.75468 0.22754947195068 -34.0791047924636 1.50469002152279e-254 1.98852269189756e-253
12310-12230 105 22251 21980 9726.85983013876 6.09312 0.178918859314598 -34.055192919172 3.40041321425512e-254 4.48804794909702e-253
29740-29750 173 19248 19933 8661.73546865577 5.19642 0.152594275522129 -34.0538091686398 3.56463069067934e-254 4.70418727218704e-253
29460-29380 60 28558 28918 12581.5804629006 7.27764 0.21377878546569 -34.0428393269194 5.18042352389691e-254 6.83126421936312e-253
6020-5960 89 21077 22090 9472.1280568115 6.29473 0.185075832811211 -34.0116260298548 1.49978170719398e-253 1.97493021911588e-252
6010-5960 98 20089 21206 9068.66529721409 6.09158 0.17919752496597 -33.9936483247473 2.76526579129749e-253 3.63760846475323e-252
6000-5980 90 21660 22150 9617.91829387084 6.30068 0.185469679251778 -33.9714582773115 5.88180145370773e-253 7.72642875084511e-252
29360-29240 51 32262 33083 14288.7597843517 7.69684 0.226585946835331 -33.9687602159334 6.4468768996875e-253 8.46547703006335e-252
29370-29260 47 39371 38072 16945.8908004549 8.0615 0.23734315224952 -33.9655984120866 7.17847018061988e-253 9.42493819463156e-252
29510-29530 47 38839 37737 16754.8633393035 8.04512 0.237004948967525 -33.9449293326629 1.4490858511106e-252 1.90014453889797e-251
6000-5960 101 19813 20873 8938.28905245746 6.0267 0.177584035373703 -33.9371757190743 1.88575215930198e-252 2.47162950766703e-251
21700-21610 60 26610 27983 11943.0944252183 7.20226 0.212301602960596 -33.9246700876366 2.88355037783019e-252 3.77654213953761e-251
28520-28420 62 25747 27180 11580.2795371193 7.11013 0.209667675382741 -33.9114200344422 4.52142938370156e-252 5.91712619594095e-251
29570-29550 55 36548 33962 15449.8718636268 7.70062 0.2272558969688 -33.8852300841596 1.09944971811248e-251 1.4356362031468e-250
29380-29260 46 38570 37807 16707.6596830655 8.07212 0.238402649321041 -33.8592069211543 2.65657846365384e-251 3.46362194393448e-250
6020-5970 90 20718 21591 9286.81742054442 6.24981 0.184711843223163 -33.8354858478095 5.93361711666956e-251 7.72884535659107e-250
12310-12220 175 22154 21409 9632.54358794021 5.33485 0.157697511751244 -33.8296581789371 7.22806216676016e-251 9.41016010400803e-250
28420-28390 28 71494 81043 33223.665127355 9.78192 0.289396098106316 -33.8011436945318 1.89734658209012e-250 2.4677983374465e-249
12300-12220 214 20335 20516 9058.44218442683 4.95057 0.146477782100234 -33.7974454713182 2.15020446289801e-250 2.7956191855603e-249
28520-28450 53 30738 31168 13543.0983096825 7.56369 0.223910164320471 -33.7800070433773 3.87792573574148e-250 5.03875573519723e-249
29490-29500 44 38910 38757 16982.2890528784 8.15994 0.241573283727927 -33.7783090357057 4.10706169249766e-250 5.33580780244488e-249
28700-28720 67 23914 25186 10749.8541367532 6.89002 0.204001759931655 -33.7743364910202 4.69737205762899e-250 6.10118507858978e-249
6010-5970 100 19630 20589 8836.61294267993 6.02453 0.178391599045157 -33.7713900862778 5.18930008496363e-250 6.73884953138348e-249
29440-29310 59 29441 28995 12797.7962521573 7.32662 0.216948156727945 -33.7712733521231 5.20981605045361e-250 6.76506454642425e-249
6020-5990 80 22410 22877 9933.75651029577 6.51849 0.193033825538142 -33.7686412428179 5.69454428328748e-250 7.39356164279933e-249
12320-12220 111 22210 21550 9631.65677663701 5.99804 0.177699215879873 -33.7538729943148 9.37962586484517e-250 1.21758139831906e-248
29810-29780 104 19527 20315 8758.58708601656 5.9546 0.176531569472271 -33.7311001149358 2.02393185199018e-249 2.62398012548662e-248
28480-28490 45 36019 36783 15912.7711134351 8.03344 0.238179147603923 -33.7285729168882 2.2041872601489e-249 2.85731682606029e-248
28580-28580 45 37398 37324 16339.4781571431 8.07169 0.239358445816085 -33.7221750215558 2.73551478049017e-249 3.54474323152461e-248
21670-21660 30 63082 66922 28359.2194426698 9.45377 0.280513338296163 -33.7016831153498 5.46163455760036e-249 7.07196578920105e-248
29480-29380 47 36701 35971 15899.3948303905 7.96936 0.236511953822011 -33.6953853604334 6.75416790392505e-249 8.74229299280554e-248
12300-12210 217 20806 20731 9212.52505801972 4.95489 0.147085703010481 -33.6870909755649 8.93390539858045e-249 1.15578292082044e-247
26910-26890 41 40409 41021 17794.5747589613 8.32951 0.247482746258381 -33.656917627047 2.46985682738451e-248 3.18944607858746e-247
29350-29250 50 31831 32357 14038.2598026691 7.6999 0.22886484520573 -33.64387952528 3.83160693974035e-248 4.94607697381344e-247
29420-29350 212 134052 122088 56156.0809056662 7.61572 0.226396295517986 -33.6389001070884 4.53101775560091e-248 5.84671843211122e-247
29750-29770 152 19688 19723 8703.72860447165 5.39255 0.160322280971843 -33.6356997733137 5.04648593409442e-248 6.50982443298931e-247
28890-28850 94 19096 20861 8768.0247618001 6.10316 0.181470308796266 -33.6317193238305 5.77008935729531e-248 7.44045263334363e-247
12310-12210 178 22496 21502 9731.78035809586 5.32499 0.158338571942773 -33.6304321605015 6.02558433657877e-248 7.7689358732122e-247
28470-28400 31 57008 63576 26279.0012615182 9.29645 0.276607432449289 -33.6088155567241 1.24709057473713e-247 1.60629389414103e-246
6000-5970 100 19327 20215 8689.50260944573 6.00012 0.178607237916434 -33.5939546093572 2.05567282933185e-247 2.64545530609992e-246
28590-28580 45 36401 36390 15917.4510534221 8.03386 0.23932819167354 -33.5683963138189 4.85321105138369e-247 6.24015483099897e-246
29360-29230 49 31768 32490 14051.0734077837 7.73044 0.23040817465776 -33.5510569580959 8.68902169363078e-247 1.11651784598997e-245
29340-29250 50 31066 31720 13731.0960264271 7.66791 0.228709695391349 -33.5268124378326 1.96076017166854e-246 2.51654134949342e-245
26900-26890 41 39601 40163 17431.4178007124 8.29971 0.247576694268368 -33.5238004469179 2.16928982044246e-246 2.78365803236339e-245
28820-28850 73 22723 23298 10088.25458227 6.67366 0.199074808759255 -33.5233713227363 2.20075041876822e-246 2.82367631859997e-245
21680-21650 31 57331 60931 25799.3288194124 9.26984 0.276593509754259 -33.5143143859061 2.98215492823594e-246 3.82530413825468e-245
6400-6380 48 33085 33321 14523.6531500824 7.80808 0.233025621077838 -33.5074047687514 3.75992572968713e-246 4.82207309911726e-245
29160-29090 500 25493 30062 12420.2137812423 4.16515 0.12433234172328 -33.5001215546064 4.80007376537838e-246 6.15298499629576e-245
12320-12210 112 22147 21267 9558.82390886639 5.97396 0.178372020921813 -33.4915524857144 6.39754799702062e-246 8.19356200071721e-245
29370-29250 47 35507 34828 15388.8656023739 7.92218 0.236543427597709 -33.4914417292658 6.42134432306945e-246 8.22352673205194e-245
28550-28560 61 26805 26773 11735.0752776955 7.15288 0.213593632432794 -33.4882681589801 7.14208317019955e-246 9.1459750899369e-245
21650-21660 30 61104 64088 27316.794440079 9.3997 0.280794782774482 -33.4753401548882 1.10148331207479e-245 1.40965465733832e-244
29470-29390 47 35585 34825 15405.9748228949 7.92379 0.236707226023373 -33.4750510495551 1.11220464881279e-245 1.4232870366186e-244
29350-29260 47 33934 34006 14859.2820339801 7.87156 0.235222666806446 -33.4642711274624 1.59594504029716e-245 2.04169393928699e-244
29160-29080 407 22719 26621 11007.2102028711 4.29108 0.128243332602433 -33.4604611579851 1.81315842736243e-245 2.31885409619144e-244
29150-29160 85 19841 21134 8988.45947875015 6.2854 0.187869870486285 -33.4561604020041 2.09403882712125e-245 2.67724061533603e-244
28680-28690 49 29700 31726 13421.0596963164 7.66411 0.229177858020499 -33.4417473731204 3.39269816022444e-245 4.33462024836278e-244
29420-29290 51 32016 31519 13905.759046627 7.65754 0.22910065294953 -33.424350870219 6.0724555984584e-245 7.74969970977548e-244
12290-12220 227 19693 19973 8807.66084423181 4.82287 0.144322922498879 -33.4171946379401 7.71482364090214e-245 9.84142405980276e-244
29510-29470 46 37606 36081 16127.5141750542 8.02104 0.240108812763144 -33.4058498992586 1.12743198007475e-244 1.43731854626041e-243
28610-28460 100 18244 19876 8372.34566658878 5.94607 0.178068872510232 -33.3919796122684 1.79249686687891e-244 2.28390949985044e-243
28590-28530 43 41081 39176 17562.9045072689 8.24174 0.246871841421889 -33.3846820262548 2.28755128633597e-244 2.91287856052312e-243
29450-29340 64 27169 26293 11719.4894180355 7.08144 0.2122976309561 -33.3561787891575 5.92689132758431e-244 7.53960399285983e-243
28690-28720 69 22151 23400 9976.82233450429 6.73926 0.202057772826438 -33.3531213826865 6.56380240557562e-244 8.34723792254993e-243
29340-29260 47 33061 33291 14511.2486279766 7.83729 0.235009375064433 -33.3488357174449 7.57330429947666e-244 9.62864796725279e-243
28580-28530 42 42019 40059 17960.1768665753 8.30806 0.249166838023322 -33.3433725854837 9.08811191679026e-244 1.15502804480779e-242
29740-29680 98 18523 19762 8410.6013818854 5.98207 0.179413737007232 -33.3423319829007 9.40926637393972e-244 1.1957703820761e-242
26920-26890 41 37880 38799 16754.8376510628 8.24251 0.247210026517446 -33.3421285037395 9.47337781102153e-244 1.20384356137265e-242
28480-28460 35 46677 48180 20712.9104878943 8.77747 0.263495324178362 -33.3116751980295 2.61621051888965e-243 3.32007574523899e-242
28610-28510 61 26139 26123 11447.7047633037 7.11698 0.213656075952304 -33.3104707294455 2.72341099830932e-243 3.45569102158082e-242
12290-12210 230 20218 20216 8979.87822241265 4.83202 0.145074670016827 -33.3071020311982 3.04710921365741e-243 3.86571088460086e-242
6010-5990 81 20931 21457 9301.16809988103 6.405 0.192320327712131 -33.3038142612855 3.40005825078098e-243 4.31241525171201e-242
6400-6390 47 32650 32897 14335.3975737976 7.81966 0.235011115308087 -33.2735773402678 9.31146951797781e-243 1.17875364307901e-241
29820-29780 96 19129 19833 8561.90132577973 6.03796 0.181497253408036 -33.2675036717558 1.13987463680103e-242 1.4422751879002e-241
28460-28360 26 76433 80973 34330.76891576 9.9362 0.298749176733264 -33.2593365268257 1.4960533623907e-242 1.89213079934018e-241
29330-29340 61 29215 27672 12471.0881422444 7.24093 0.217738648835928 -33.2551520015937 1.71965196291368e-242 2.17465929077075e-241
29100-29090 368 20774 23760 9940.37486076574 4.28928 0.129005747131408 -33.2487267543049 2.12966936047155e-242 2.69233664460941e-241
12320-12230 76 22628 22465 9894.47673509657 6.58713 0.198460100515054 -33.1912058513645 1.4418867438314e-241 1.8179227460568e-240
29760-29720 218 18006 18909 8195.48589862673 4.7765 0.143945614170359 -33.1826453023744 1.91613144320749e-241 2.41451578770799e-240
28470-28480 41 36765 37755 16282.9751855792 8.20123 0.247169498069518 -33.1805758195628 2.05246048170585e-241 2.58598705445727e-240
29420-29270 52 28513 29021 12587.4987708977 7.48539 0.225638860349592 -33.1742018743742 2.53628886560721e-241 3.19499700888832e-240
29380-29250 45 34505 34296 15048.4203437726 7.95271 0.239839858052597 -33.1583972391665 4.2860212978944e-241 5.39519324772771e-240
29570-29470 57 29407 28232 12629.159956659 7.35732 0.221908331363512 -33.1547773380621 4.83311608282837e-241 6.08275294996412e-240
12320-12250 123 18451 18759 8201.32118136012 5.61461 0.16937617670181 -33.148785144778 5.89629221430559e-241 7.41900507978014e-240
28420-28410 28 62929 71949 29374.3231868066 9.60416 0.289784320457914 -33.1424346992815 7.27907904584589e-241 9.15609498913808e-240
28440-28340 28 68177 68886 29927.1446718763 9.63106 0.290654525519751 -33.1357540300857 9.0847474758665e-241 1.14245865084439e-239
29100-29110 224 17701 20451 8452.63425055089 4.78204 0.144348995763556 -33.128301869921 1.16316124168971e-240 1.46193695788689e-239
29430-29290 50 31120 30635 13516.4809532051 7.64512 0.230969838137038 -33.1000595256027 2.96600203278917e-240 3.72195164490435e-239
29730-29740 92 18290 19703 8341.2397723337 6.06189 0.183148572526098 -33.0981934116374 3.15515602593248e-240 3.95907407485327e-239
29760-29700 162 17473 18176 7883.2833964823 5.15477 0.155742694258244 -33.0979703176317 3.1785612589529e-240 3.98819954315248e-239
29830-29780 96 18779 19464 8405.14916300419 6.0111 0.181633130510653 -33.0947199161386 3.53991636615273e-240 4.44051495815387e-239
6450-6370 65 27722 26098 11805.1325194042 7.06953 0.213685520344123 -33.0837870646048 5.08448019651168e-240 6.3733706727997e-239
29710-29700 75 19796 22070 9167.22693164209 6.49565 0.196349514201044 -33.0820981812688 5.37692682571868e-240 6.73912967567347e-239
6430-6370 61 28158 26793 12046.9190685463 7.19084 0.217439704560488 -33.0705032967808 7.89305127548453e-240 9.88847694389884e-239
28530-28420 58 24738 25626 11023.1757162282 7.1353 0.215953899042164 -33.0408346351259 2.10646471830858e-239 2.63642632378008e-238
29760-29710 225 17943 18798 8162.66275909174 4.72415 0.143055564080017 -33.0232105130278 3.77237216613216e-239 4.71858514572524e-238
28570-28580 43 34742 34988 15245.6756027888 8.03725 0.243472795898621 -33.0108740165034 5.67114824969078e-239 7.08974532842581e-238
29390-29430 36 48976 46551 20895.7032486667 8.74946 0.265155182548222 -32.9975135668865 8.81757200731756e-239 1.1013183846837e-237
28530-28450 49 30551 30412 13339.7877883248 7.65531 0.232102666819316 -32.9824089552006 1.45196676662463e-238 1.81208201177085e-237
29100-29120 178 16669 18995 7882.50540648088 5.01678 0.152129087458899 -32.9771229455951 1.72877034881114e-238 2.15662213710315e-237
29160-29100 527 25295 29890 12357.407252364 4.07957 0.123739930664557 -32.9689192167157 2.2663269690639e-238 2.82584704751987e-237
29400-29270 52 29028 28741 12646.0523103602 7.4921 0.22730069555628 -32.9611700275457 2.92661789635297e-238 3.64760545736688e-237
29520-29480 74 79713 74281 33709.5195402085 8.39944 0.254953646569125 -32.9449673555968 4.99414389156871e-238 6.21731921366179e-237
26890-26890 39 38642 39059 16981.1342639174 8.33416 0.253007025690668 -32.9404184792488 5.80230975672723e-238 7.2203635103285e-237
5990-5960 94 18089 19158 8182.91113645902 6.00276 0.18226900960929 -32.9334995806213 7.28890429470308e-238 9.06807940942538e-237
26910-26850 59 24793 25150 10936.815117609 7.09915 0.215605006329245 -32.9266548758557 9.13357663154827e-238 1.13589022494506e-236
28420-28360 25 75688 83235 34633.7157617119 10.0055 0.303879698764389 -32.925849705511 9.37918632588577e-238 1.16629424981932e-236
28590-28540 40 41482 39631 17747.2172873667 8.36133 0.253951161418218 -32.9249356277261 9.66602437085848e-238 1.201889667963e-236
6000-5990 78 20416 20888 9063.05180962591 6.42213 0.19512637909623 -32.9126796401834 1.44752633480479e-237 1.79835649734633e-236
29560-29420 48 102129 89853 42045.6300087339 9.34375 0.283922335041412 -32.9095440878598 1.60503527595259e-237 1.99379928596197e-236
26900-26850 60 24394 24755 10764.1571886041 7.05177 0.214283458234678 -32.9086138352863 1.65497798382626e-237 2.05571472662171e-236
29350-29400 65 23955 23755 10458.580672547 6.89411 0.20963740720862 -32.8858958087678 3.49676312154024e-237 4.33980099811214e-236
28580-28540 39 42545 40621 18195.2893952513 8.43393 0.256558396164687 -32.8733409937459 5.28575985036334e-237 6.55575735999659e-236
29100-29080 326 18995 21348 9003.16045840807 4.32204 0.131582458431702 -32.8466638927477 1.27106005239024e-236 1.57408187088891e-235
12300-12200 223 20543 20033 9010.79705168753 4.88241 0.148738152023738 -32.8255638476368 2.54297873255578e-236 3.14487207542369e-235
29360-29220 47 30057 30549 13254.7583675532 7.70633 0.234785889080586 -32.8227958181623 2.78508555737285e-236 3.44366160477182e-235
29440-29300 60 24858 24789 10876.7771377457 7.06684 0.215340435650443 -32.8170560692651 3.36299279494859e-236 4.15647479883305e-235
21600-21590 54 26560 26738 11667.3302826728 7.32094 0.223232335126636 -32.795138601264 6.90692640149849e-236 8.52735932664237e-235
29110-29130 103 16874 19142 7909.34578142416 5.82032 0.177694193807524 -32.7546771257387 2.60463620284774e-235 3.2108912317587e-234
29430-29270 51 27323 27738 12047.9288945196 7.4501 0.227663998761865 -32.7240855332033 7.0977333568905e-235 8.73618803928777e-234
29520-29410 48 96563 85013 39767.8294741929 9.26334 0.283144471689011 -32.7159366970671 9.2688014788076e-235 1.14056996767575e-233
29400-29280 54 26732 26622 11682.1838931711 7.32277 0.223912360093981 -32.7037507467301 1.38132249885693e-234 1.69907128034856e-233
5980-5960 94 17517 18658 7948.28333995454 5.96046 0.18233198717147 -32.6901262258353 2.15747252553732e-234 2.65280902610994e-233
29710-29690 72 19325 21363 8910.25745222488 6.51362 0.199266396503038 -32.6880224503603 2.31121213260827e-234 2.84116649956769e-233
29540-29420 50 102521 90113 42190.4857327145 9.28978 0.284218333888785 -32.6853676235593 2.52093711326891e-234 3.09861044030016e-233
29370-29370 489 143569 133304 60852.2214014312 6.52166 0.199552711857634 -32.6814068455305 2.86968797756327e-234 3.52664540451143e-233
28740-28730 45 29426 30993 13202.7758085721 7.76354 0.237602287157093 -32.6745148659918 3.59530797715537e-234 4.41732582634956e-233
29390-29350 329 124958 115073 52700.011410156 6.88765 0.210883715789317 -32.6609089784921 5.60981973100378e-234 6.8862579445646e-233
5990-5980 79 19581 20099 8708.85802584147 6.34579 0.194313605598882 -32.6574460850789 6.28219643182178e-234 7.71024437780115e-233
28570-28530 41 38336 36669 16413.1046936793 8.21272 0.251531019427049 -32.6509147017606 7.77719926753443e-234 9.54167019708969e-233
12310-12250 130 17498 17766 7781.6760787859 5.45731 0.167158015375523 -32.6475885165067 8.67023094220187e-234 1.06366761396739e-232
12310-12200 184 21900 20508 9392.43154897611 5.22468 0.160080211562709 -32.6378677864258 1.19114939497853e-233 1.46078436951797e-232
21640-21660 28 58956 61874 26364.0195662659 9.44805 0.28951610524968 -32.6339487587358 1.35383269883399e-233 1.66019455370159e-232
29530-29550 42 37258 35548 15934.2271010382 8.1351 0.249391769678747 -32.6197539646796 2.15223167712509e-233 2.63737816348615e-232
21630-21570 52 28744 27902 12406.0220359314 7.46437 0.228841896497802 -32.6180156552806 2.27791419843375e-233 2.79122518657836e-232
26890-26850 58 23991 24389 10594.6335259011 7.07788 0.217027582527592 -32.6127985851683 2.70087750642832e-233 3.30871167830385e-232
28550-28570 61 23527 23634 10333.2593130313 6.96866 0.213752044641057 -32.6016061660163 3.89180401113354e-233 4.76595379753521e-232
29480-29350 53 29094 27808 12466.6255872944 7.44386 0.228459954132437 -32.5827672298957 7.19547147442528e-233 8.80380551834298e-232
28610-28420 110 16707 17672 7568.68099066893 5.66043 0.173822553764487 -32.5643912204549 1.30996740172547e-232 1.60134289190126e-231
28560-28580 42 33086 33411 14538.6600226635 8.00262 0.245812465790867 -32.5558125013987 1.73254113971218e-232 2.11690303470857e-231
29140-29160 81 18269 19437 8273.42991452871 6.23503 0.191592538180803 -32.5431752903331 2.61512406149982e-232 3.19376800684986e-231
28820-28810 106 16774 17764 7600.46105507726 5.72049 0.175798680592892 -32.5399854781009 2.90145085932829e-232 3.54323945527399e-231
12280-12230 119 16933 17510 7592.25615108886 5.55032 0.170581817887712 -32.5376105357498 3.13478793806831e-232 3.82750796527079e-231
12290-12200 236 20106 19660 8842.18132639674 4.7715 0.146822542835697 -32.4983998460914 1.1232579989628e-231 1.36927899469367e-230
29810-29730 155 16745 17256 7520.63763484428 5.15049 0.158511640122961 -32.4927992588971 1.34770056245217e-231 1.64258792301812e-230
29500-29520 40 35397 35363 15471.0164275856 8.16298 0.251227966673583 -32.4923292134619 1.36846171552394e-231 1.66779295146802e-230
12310-12240 82 19778 19774 8687.71116138692 6.28814 0.193528756758993 -32.492014272102 1.38255063154108e-231 1.68486378243369e-230
12300-12250 128 16091 17162 7334.08047399411 5.3935 0.1660315786897 -32.484758496987 1.7504649101722e-231 2.13246935272257e-230
28750-28730 45 28665 30095 12841.941510751 7.72347 0.23777663887294 -32.4820263869321 1.91307820023962e-231 2.33001778004789e-230
12320-12240 74 20594 20658 9052.73603285618 6.49685 0.200025780994528 -32.4800805244274 2.03801649108496e-231 2.4820383680816e-230
12320-12200 113 21023 19752 8987.09335081378 5.87131 0.180793098204552 -32.4752859751169 2.38176123274896e-231 2.90033118772839e-230
21640-21570 50 28988 28221 12526.8676082774 7.53513 0.232054470799512 -32.4713974345945 2.70265237648327e-231 3.29069884987473e-230
21660-21590 41 34456 34250 15024.9644951755 8.08501 0.249068796548129 -32.4609530888635 3.79484172290759e-231 4.61834101306414e-230
28410-28400 27 59291 69521 28038.6562460546 9.58948 0.295520428907769 -32.4494688216915 5.51085728398999e-231 6.70396375274879e-230
21600-21620 38 37723 37589 16464.082351071 8.32701 0.25661709468558 -32.4491521041764 5.56784009970746e-231 6.77288283605434e-230
28600-28550 55 25594 25371 11162.4772938098 7.23035 0.222846523160666 -32.4454232818695 6.28466209674708e-231 7.64348987719678e-230
28450-28340 26 68176 69066 29963.2116410007 9.73978 0.300217942837806 -32.4423512611338 6.94397849010898e-231 8.44336225890609e-230
5990-5970 90 17510 18428 7895.90003874094 6.01407 0.185377830204067 -32.4422054680389 6.97693162829076e-231 8.48292935447546e-230
28700-28670 49 25628 27189 11546.3459382739 7.44647 0.229829606709616 -32.3999388700116 2.75014535164971e-230 3.3390378183072e-229
28540-28510 63 87215 80746 36759.9606592008 8.75706 0.270315712814611 -32.3956792290417 3.1575235389259e-230 3.83229118208245e-229
6440-6370 57 27345 25815 11654.8366960601 7.24112 0.223738737254592 -32.3641707283533 8.7670656315115e-230 1.06255533644633e-228
12300-12240 80 18264 19150 8211.60222767432 6.24217 0.192886050553225 -32.361957820433 9.41860405068709e-230 1.14131907197456e-228
6450-6450 50 29515 28272 12657.3682799304 7.55012 0.23332305694652 -32.3590924159258 1.03346389741584e-229 1.25224774788733e-228
29370-29240 45 29696 29950 13046.0604154748 7.74626 0.239396745417037 -32.3574191995709 1.09101683858392e-229 1.32167318134738e-228
28710-28670 46 27693 28852 12361.6549403175 7.63655 0.236016753042633 -32.3559772183481 1.14317830781885e-229 1.38469921336805e-228
29500-29470 45 30557 30297 13314.4092819394 7.7757 0.240361239467696 -32.3500556481746 1.38482767772302e-229 1.67720465006263e-228
28760-28730 50 25010 26410 11243.5874148772 7.37879 0.22818034616504 -32.3375138880575 2.07842569068226e-229 2.51546376354028e-228
29710-29710 69 18940 21211 8788.90479710211 6.55547 0.202748128514381 -32.3330790788488 2.39923152433983e-229 2.90304332793318e-228
29100-29100 384 19923 23006 9599.96507376204 4.17464 0.129122434538406 -32.3308412524912 2.57943628999165e-229 3.12090548672483e-228
29490-29510 41 33595 33379 14647.0372111257 8.04819 0.249165939284805 -32.3005171189294 6.87885654459807e-229 8.31551270780017e-228
5980-5980 77 18827 19428 8395.73843186084 6.32986 0.196018134600011 -32.2922033466583 8.99990437678441e-229 1.08763474244611e-227
29700-29700 68 18987 21291 8815.64821162998 6.58105 0.203857387264689 -32.2826207053558 1.22669525960309e-228 1.48184672089458e-227
26920-26850 59 22100 22802 9833.43670896244 6.94514 0.215225711648105 -32.2690978661818 1.89876410480538e-228 2.29182086533067e-227
6540-6500 45 27578 29095 12385.6472631113 7.67115 0.23777364551313 -32.2623997905421 2.35732811637671e-228 2.84480985065161e-227
28570-28540 38 39136 37573 16782.041375132 8.35464 0.259045079744147 -32.2516867386686 3.33153007743482e-228 4.01905627863495e-227
29380-29240 45 28619 29249 12654.5667042164 7.7022 0.23882396243462 -32.2505476027504 3.4563231145863e-228 4.16935825550875e-227
28890-28810 115 16646 17132 7445.25345375512 5.57167 0.172767531048878 -32.2494974563368 3.57550021347865e-228 4.31261559203406e-227
29420-29280 49 26163 26761 11578.4976888226 7.45048 0.231064071113067 -32.2442039331292 4.2417180209791e-228 5.11497926284286e-227
29720-29730 67 19084 20933 8762.16705388114 6.5937 0.204612586784008 -32.2252982115518 7.80664260621492e-228 9.40721243834977e-227
29390-29260 41 33278 33011 14497.9981042604 8.03341 0.249294524984575 -32.2245545167865 7.99617682454309e-228 9.6350417477034e-227
28410-28370 24 70885 81038 33081.4436291249 9.99824 0.310299316346558 -32.2212680832008 8.89032657117302e-228 1.07111979329797e-226
28460-28460 29 50573 53641 22736.7880742854 9.18368 0.285057748807356 -32.2169083714597 1.02324574990316e-227 1.2326051262933e-226
29420-29260 49 26283 26700 11593.0284655358 7.45229 0.231400013403788 -32.2052260059995 1.49129240154324e-227 1.79546926307552e-226
5980-5970 89 16922 17913 7653.82364308575 5.98504 0.18612217995624 -32.1565085714972 7.1629605199043e-227 8.60886232030522e-226
5970-5960 91 16656 17789 7568.75367412947 5.93647 0.184615283688882 -32.1559001059959 7.30462860493914e-227 8.77861431046165e-226
28440-28350 27 59949 60235 26246.400072485 9.4941 0.295759351521555 -32.1007489746212 4.30402158001536e-226 5.15985884890739e-225
29560-29560 41 34592 33268 14850.5348370287 8.06813 0.251369348813306 -32.0967019590342 4.90168839306681e-226 5.87397272673235e-225
21680-21660 28 52091 55751 23522.536964732 9.28341 0.289348420078981 -32.0838288566302 7.41185960074158e-226 8.87946737630691e-225
6420-6400 36 39859 38731 17187.2586665909 8.46723 0.26395031324771 -32.0788849170187 8.68713734432955e-226 1.04036246393349e-224
12290-12250 120 15432 16634 7068.4259160815 5.43385 0.169408074413269 -32.0755133400103 9.68036025916553e-226 1.15890494166039e-224
29790-29790 49 25398 26051 11256.0682170009 7.40961 0.231042532672447 -32.0703467733686 1.14268611423981e-225 1.36727478821134e-224
6390-6380 44 28863 29206 12700.3846960203 7.73993 0.241492828831704 -32.0503341295863 2.17193160842704e-225 2.59684894966532e-224
28690-28670 46 25621 27559 11620.1076475812 7.54708 0.235561008807637 -32.0387602760377 3.14828005728493e-225 3.76267944138703e-224
29360-29410 36 41363 39279 17643.8535471242 8.50511 0.265562625595278 -32.0267527950561 4.62678909734434e-225 5.52715612891375e-224
29700-29690 66 18710 20832 8655.32786602347 6.59772 0.206048041195232 -32.0203218279056 5.68599352675142e-225 6.79129704746177e-224
29350-29240 44 27550 28707 12297.4685288339 7.69331 0.240347496419336 -32.0091204548736 8.14141429567684e-225 9.72120597248686e-224
28440-28330 24 73107 73929 32100.0808999847 9.95475 0.311135799682935 -31.9948875763444 1.28441497132824e-224 1.5328469845815e-223
29130-29160 92 16311 17392 7407.95667618666 5.88933 0.184129409830054 -31.984756380963 1.77662333653431e-224 2.11927476424286e-223
28520-28510 59 72416 67479 30617.7086034438 8.58772 0.268673068354348 -31.963458949045 3.51256215157503e-224 4.18710436806063e-223
6390-6390 44 28433 28793 12516.2399301519 7.71881 0.241500937833256 -31.9618020047277 3.70379424891421e-224 4.41454843763208e-223
12290-12240 77 17537 18539 7916.49582539056 6.24453 0.195479664502279 -31.9446457913456 6.41147891460371e-224 7.637409231651e-223
28600-28410 81 17005 18128 7712.26947132075 6.133 0.192015496519664 -31.9401453496089 7.40374143694936e-224 8.81837953095353e-223
29550-29350 47 29108 27958 12497.1357032394 7.62119 0.238770525968475 -31.9184885392917 1.47929332266409e-223 1.7607194396475e-222
6540-6490 45 25987 27610 11713.3246633634 7.59043 0.237822143631317 -31.9164076053645 1.58098435038799e-223 1.88164765127824e-222
29430-29280 49 24972 25504 11044.8110574796 7.3822 0.231318158050112 -31.9136086311246 1.72886387777695e-223 2.05729300297617e-222
29340-29240 44 26956 28198 12055.9560357432 7.66463 0.240293723004319 -31.8969123111005 2.94670383084589e-223 3.50465898086832e-222
29450-29320 49 26085 25868 11374.0177389954 7.42469 0.232913092955871 -31.8775055495536 5.47461566741226e-223 6.5078414041921e-222
28480-28410 29 47230 50243 21266.0297766197 9.08712 0.285119533370705 -31.8712507091925 6.68380256616766e-223 7.94386117314667e-222
28430-28340 25 65999 66487 28928.1874605963 9.74565 0.305784498500616 -31.8709602616446 6.74602236408197e-223 8.01688442326417e-222
28490-28510 38 36591 35156 15697.8877669311 8.25814 0.259149813373902 -31.8662756141427 7.83337149294122e-223 9.30800028247896e-222
29330-29350 56 25665 24236 10941.9454691232 7.17537 0.225416163877647 -31.8316599941045 2.36165918032926e-222 2.80284017174545e-221
6440-6440 43 32390 30670 13807.8732128011 7.89404 0.248091708835672 -31.8190505099842 3.52916449664693e-222 4.18554880157596e-221
29350-29230 43 27572 28603 12280.0492251359 7.72451 0.242780178878701 -31.8168760362955 3.78224098491858e-222 4.48517739535292e-221
21600-21580 52 24440 24250 10663.6237473293 7.24536 0.227811528472106 -31.8041804816445 5.66647539685786e-222 6.71688945642061e-221
28550-28520 77 74370 68840 31358.7674573995 8.23757 0.259122847311356 -31.7901946774519 8.84379001027386e-222 1.04771558118488e-220
28600-28520 45 29050 28174 12527.7696152256 7.68763 0.242098074249237 -31.7541903224983 2.77929887250925e-221 3.28863181206315e-220
21620-21650 29 46667 49050 20888.5289598838 9.06125 0.28537214153376 -31.7523982375197 2.94220594029172e-221 3.48019190887827e-220
28730-28730 43 27014 28132 12054.6693713761 7.69772 0.242712293452038 -31.7154093663135 9.52694587811993e-221 1.12553669723548e-219
29340-29230 43 27005 28116 12049.2769372794 7.69707 0.242721572477696 -31.7115307373402 1.07752413611806e-220 1.27286715748668e-219
29450-29330 48 26413 25938 11462.5671210979 7.46574 0.235432014630082 -31.7108080391193 1.1025286269321e-220 1.30225510025931e-219
21670-21670 26 55515 59104 25000.9565760477 9.47841 0.299041904979364 -31.6959105431874 1.7689319243739e-220 2.08734170040027e-219
28410-28380 23 69222 79784 32440.3817797932 10.0314 0.316593900922571 -31.6854609294317 2.46418331883241e-220 2.90657191258954e-219
28600-28560 56 22827 22538 9941.5226433876 7.03654 0.222098031899572 -31.6821533247433 2.7367255143799e-220 3.22693260806434e-219
28910-28810 66 18591 22325 8940.48305763596 6.64475 0.209788105793 -31.6736386178456 3.58499971456401e-220 4.22521344997601e-219
29530-29420 48 95363 83329 39142.8024514489 9.24046 0.291764555953642 -31.6709597429438 3.90277927908265e-220 4.59868846698782e-219
28400-28400 27 51105 60804 24354.3337899187 9.3861 0.296397359521407 -31.667299398854 4.38295957266304e-220 5.16389862906845e-219
12320-12260 156 15592 16021 7000.86606100322 5.03624 0.159048671539538 -31.6647426963473 4.75294949899984e-220 5.5991705077393e-219
29810-29720 183 15599 16165 7050.75653818836 4.81256 0.152142751938891 -31.6318682603019 1.34667306227174e-219 1.5843493421405e-218
29740-29760 153 15689 16014 7019.43863350023 5.06855 0.160288089010855 -31.6214934319413 1.87027583552762e-219 2.1994828788241e-218
29430-29260 47 25194 25478 11088.5079097496 7.4482 0.235678880533778 -31.6031913000439 3.33754994211108e-219 3.92256041022262e-218
6010-5950 82 16520 17337 7437.24465770854 6.06239 0.1918705299928 -31.5962757947698 4.15363362043876e-219 4.88001533588603e-218
5970-5970 86 16024 17012 7259.18866061099 5.95792 0.188608301744276 -31.5888657230739 5.25048692618648e-219 6.1648113591711e-218
29820-29730 100 16065 16443 7158.95251576989 5.71817 0.181067905134109 -31.5802760973008 6.8887653765858e-219 8.08607313387221e-218
6000-5950 85 16305 17077 7336.0050219968 5.99023 0.189691572359269 -31.5787941492237 7.21915524174912e-219 8.47340313315687e-218
28450-28330 23 72711 73637 31948.2973361505 10.0093 0.317084826587438 -31.5667727154876 1.05557217657736e-218 1.23847138618157e-217
21670-21590 39 31191 31241 13651.9430320954 8.01878 0.254062471803106 -31.5622377163484 1.21819634416348e-218 1.42919195326038e-217
6540-6510 40 28317 29762 12689.8047202374 7.87654 0.249648033417287 -31.5505854261676 1.76022974573473e-218 2.06416542463622e-217
29120-29150 82 17074 17416 7579.74024930089 6.08997 0.193065003599337 -31.5436002067406 2.19466339222484e-218 2.57317183203077e-217
29520-29550 39 33264 32096 14302.1235433781 8.08602 0.256354178965864 -31.5423918168708 2.28001757716116e-218 2.67278978328947e-217
29450-29430 36 37350 35753 15993.9753463209 8.36327 0.265181255112897 -31.537920262529 2.62572792841077e-218 3.07717779433136e-217
29550-29470 79 70402 65173 29690.9831821124 8.12153 0.257707227378666 -31.5145505796264 5.48960378004938e-218 6.42612624838221e-217
29410-29290 41 31141 30053 13393.4869992767 7.91885 0.251402047920764 -31.4987462489795 9.03673723703284e-218 1.05723811804581e-216
29410-29440 44 27759 27305 12051.8084590785 7.66411 0.243372248247088 -31.4913235091862 1.14193905934109e-217 1.33538505520287e-216
29090-29090 307 17127 19900 8262.79041528966 4.28395 0.136052153728423 -31.4875475727836 1.28627381522672e-217 1.50391380149342e-216
28610-28520 53 22905 22757 10003.0356879898 7.12521 0.226331572000466 -31.4812711696614 1.5676180753629e-217 1.83213302715549e-216
28810-28810 126 15147 15666 6805.23312348799 5.30718 0.168612244554114 -31.4756705027453 1.87018117517837e-217 2.18525299777162e-216
21620-21570 46 26632 26113 11547.6147399192 7.538 0.239503139791399 -31.4735054058093 2.00220584600363e-217 2.3393871372478e-216
5960-5960 83 15837 17046 7221.75578210477 6.00204 0.190723186731171 -31.4699148519287 2.24199081039973e-217 2.61910672930016e-216
29380-29230 41 28157 28701 12432.2201526991 7.81118 0.248268627099174 -31.4626178456744 2.82132096170738e-217 3.29476082058561e-216
6000-5940 86 15927 16773 7187.15216519151 5.94341 0.188904086162915 -31.4626010707427 2.822811902326e-217 3.29631480039643e-216
12280-12220 219 16648 16823 7451.13859084412 4.62974 0.14721227901902 -31.4494315054807 4.27341554124963e-217 4.98854568114342e-216
6430-6440 41 32130 30417 13694.4970698139 7.95098 0.252848102190003 -31.4456675486798 4.81097644735249e-217 5.61542674809979e-216
5990-5990 67 18416 18874 8179.69291884277 6.4939 0.206538870925324 -31.4415357794606 5.47914414414018e-217 6.3949568315929e-216
12280-12210 223 17268 17189 7671.35340276645 4.64596 0.147778861765636 -31.4386280365638 6.00420996831979e-217 7.00659214537515e-216
28450-28350 25 60080 60560 26342.8050608218 9.6105 0.305870089275692 -31.4201866716817 1.07257525125765e-216 1.25092828946575e-215
29560-29370 60 97760 89281 40940.6206006014 8.98309 0.285919255806144 -31.4182771985174 1.13896205026098e-216 1.32820358470336e-215
29470-29400 39 31813 31080 13759.7126931142 8.03014 0.255598487020839 -31.4170144519105 1.18510336940373e-216 1.38193305538395e-215
28490-28410 28 46063 48888 20716.633340332 9.09999 0.289658255781479 -31.4163054554013 1.21182419878442e-216 1.41293164872271e-215
29390-29240 44 25411 26233 11293.7162926863 7.57016 0.240983785924278 -31.4135541336668 1.32134057614313e-216 1.54027349246005e-215
29450-29310 44 26901 26728 11736.0443716543 7.62572 0.242820496623577 -31.4047486436561 1.7428114069879e-216 2.03065715208584e-215
29460-29390 46 24885 25217 10962.9901446486 7.46285 0.237648031329498 -31.4029518283725 1.84408566378083e-216 2.14841463517658e-215
28700-28660 45 23951 25382 10784.437108602 7.4709 0.238183212748311 -31.3662108184398 5.84889701722117e-216 6.8045035740054e-215
29370-29230 40 29138 29269 12773.3978470167 7.88602 0.251463356397723 -31.3605220403252 6.99260629947949e-216 8.13323467153777e-215
29410-29270 42 27971 27814 12205.1101189863 7.74967 0.247231481189315 -31.3458097150382 1.10961657252791e-215 1.28937683937052e-214
6010-5940 80 16104 16998 7270.41111486663 6.06531 0.193498698810044 -31.3454865826918 1.12092429250935e-215 1.30236928220685e-214
28810-28830 95 15805 16201 7045.85606306524 5.76968 0.184104330965508 -31.3391753218937 1.36637901805183e-215 1.58728699145493e-214
21700-21640 39 27854 29664 12563.3549995945 7.89867 0.252069125224351 -31.3353330786759 1.5414012444372e-215 1.79030242454859e-214
28410-28390 23 64196 74515 30195.6608368035 9.92792 0.316913653196811 -31.3269060996508 2.00769442052236e-215 2.33031225427212e-214
29370-29420 36 36918 34867 15710.4624538131 8.33742 0.266255038513243 -31.3136640802843 3.04089769742954e-215 3.52854611188928e-214
6380-6380 43 26053 26558 11506.9921453012 7.63047 0.243730723492194 -31.3069523393559 3.75284181770094e-215 4.35392307583979e-214
29550-29560 40 31020 29915 13336.4405861477 7.94838 0.253978884470614 -31.2954178474745 5.38665386638788e-215 6.24589484842357e-214
28680-28700 41 26007 27795 11753.8653805729 7.73006 0.247023888796406 -31.2927654460599 5.85334601511536e-215 6.78626530897366e-214
6530-6500 44 24036 25689 10867.2914597218 7.51449 0.240207427971394 -31.2833440186104 7.86240163063338e-215 9.10988024897734e-214
29550-29360 63 89174 81636 37391.5376488586 8.78167 0.280738471007716 -31.2805942327419 8.56940714147408e-215 9.92738427091658e-214
28720-28730 43 24996 26254 11203.0665641823 7.59176 0.242720512539448 -31.2777814219866 9.35836626442938e-215 1.08389263104084e-213
29520-29420 47 90687 79111 37196.7793693861 9.19723 0.294082008874034 -31.2743759204215 1.04112830780745e-214 1.20557066441301e-213
28440-28320 22 74809 75768 32870.3251019973 10.1146 0.323469353990813 -31.2690242853623 1.23100455607748e-214 1.42535691916997e-213
29540-29350 44 28405 27136 12163.3625757335 7.67743 0.245533897110879 -31.2683273627955 1.25815282947609e-214 1.45670938859341e-213
6020-5950 71 17023 17768 7634.34424540827 6.30962 0.201873973588041 -31.2552486283379 1.89444661230598e-214 2.19267990489431e-213
29820-29720 120 14970 15392 6703.6448570127 5.35648 0.171502814501678 -31.2325799524333 3.84936807239339e-214 4.45159744371026e-213
28710-28660 42 25661 26741 11455.4497303894 7.65801 0.245231566802929 -31.2276762620296 4.48710880163367e-214 5.18823689343315e-213
28470-28390 24 57505 64217 26521.3456717686 9.67919 0.310001163898614 -31.2230850276916 5.17955088094805e-214 5.98786590882801e-213
29760-29780 78 17992 17663 7837.44438936797 6.21119 0.198932300131411 -31.2226071947325 5.25748579983032e-214 6.07762167270219e-213
21660-21670 25 54314 57824 24459.5127447579 9.50342 0.304378429793471 -31.222378813566 5.29514761437663e-214 6.12081450045337e-213
29390-29250 38 29903 30183 13137.1405388074 8.00077 0.256513799424869 -31.1903919582001 1.43824384211628e-213 1.66129400185056e-212
29710-29720 61 17652 19805 8196.61407088983 6.633 0.212719336627325 -31.1819501814947 1.8719106433288e-213 2.16136641171959e-212
29750-29690 131 14798 15196 6630.95502188322 5.21239 0.167377685926698 -31.1414704709925 6.61720460451453e-213 7.63100665106625e-212
29330-29320 46 25304 24793 10969.600896881 7.46371 0.239746018064922 -31.1317516405326 8.95843865062443e-213 1.03234097836985e-211
28720-28670 41 25885 27036 11567.4021434378 7.70693 0.247579079126477 -31.1291560701392 9.71314812458401e-213 1.11912311514295e-211
28470-28380 23 61322 68420 28267.5551384277 9.83267 0.315936196544244 -31.1223430932655 1.20102192616985e-212 1.38332061768491e-211
29380-29220 41 26645 27158 11765.7326140322 7.73151 0.248455979823221 -31.1182095552055 1.36607572863812e-212 1.57325113281445e-211
26910-26900 31 38504 39228 16979.7069754375 8.6657 0.278553734784743 -31.1096229589563 1.78493185871657e-212 2.05505454403569e-211
28530-28510 59 74669 68909 31429.0631716294 8.6255 0.277334656940077 -31.1014226675763 2.30416343746267e-212 2.65182498208341e-211
29560-29350 42 28512 27436 12249.0821775556 7.75487 0.249490019403062 -31.0828668633304 4.10519399755031e-212 4.72090424119498e-211
28730-28670 41 26013 26879 11563.6766210604 7.70646 0.247943094277728 -31.0815618636497 4.2753124156133e-212 4.91598786626698e-211
29400-29260 43 26413 26112 11495.5861475307 7.62902 0.245458906244949 -31.080656853605 4.39740657896523e-212 5.05609575493903e-211
6030-5980 88 15222 15901 6845.83599777829 5.83918 0.18810178484142 -31.0426511042246 1.43357644447294e-211 1.64481845572523e-210
6380-6390 43 24966 25449 11027.9039138508 7.56896 0.243888030035178 -31.0345491567043 1.84394247790428e-211 2.11482743676937e-210
29490-29470 40 28322 28022 12327.0744158568 7.8346 0.252461634700868 -31.0328170178513 1.94588381638611e-211 2.23149564371763e-210
28400-28380 23 60312 70468 28466.1651468662 9.84279 0.317228971035557 -31.0273914467233 2.30307872311648e-211 2.64082422925039e-210
29810-29710 190 14796 15391 6711.01732595614 4.68483 0.151028759755184 -31.019423637206 2.9496652997785e-211 3.38072471219347e-210
6020-5940 70 16520 17364 7434.80839384058 6.29177 0.202846028455203 -31.0174519137542 3.13589594814153e-211 3.59377030303899e-210
28430-28330 22 71098 71706 31177.0314454527 10.0382 0.323691655598679 -31.0117129294031 3.74751061685184e-211 4.29277382901418e-210
29090-29110 155 14042 16436 6734.51931754205 4.9889 0.160897470402655 -31.0066762808259 4.38169785847519e-211 5.01839693590026e-210
29350-29220 40 26485 27320 11762.5536472251 7.76682 0.250494822465247 -31.005928623522 4.48456921112272e-211 5.13593041625271e-210
29410-29330 99 65421 58835 27246.4173436337 7.67104 0.247436072650218 -31.0021267317273 5.04621657893963e-211 5.77851076303183e-210
28690-28660 42 24059 25889 10912.9982197732 7.58786 0.244763792197267 -31.0007390222319 5.26828257882761e-211 6.03179499309065e-210
28680-28670 42 23981 25928 10903.4172874833 7.58659 0.244736950755376 -30.9989549620805 5.56817552401687e-211 6.3744406458114e-210
26900-26900 31 37669 38337 16603.5095016616 8.63334 0.278645883033206 -30.9831872244473 9.08145346891242e-211 1.0390653825481e-209
28810-28820 96 14845 15434 6667.83889686383 5.67412 0.183202829231639 -30.9718131191817 1.29221386276014e-210 1.4779264934146e-209
29450-29300 48 22849 22855 10007.4277081453 7.26929 0.234765023047387 -30.9641018919843 1.6411650177539e-210 1.87608885589801e-209
29090-29080 272 15540 17813 7441.91377476501 4.30822 0.139140969756638 -30.9630196369429 1.69715227830548e-210 1.93987476252037e-209
29560-29380 55 100617 91487 42048.228686481 9.14729 0.295449382167902 -30.9605884263419 1.82997945894079e-210 2.09111752773165e-209
28740-28670 38 27693 28676 12319.4616556049 7.90787 0.255612966996042 -30.9368992860682 3.81224295535583e-210 4.35286446383546e-209
28760-28740 47 21617 22793 9713.64180926137 7.25665 0.234569191254841 -30.9360774644844 3.91051274239461e-210 4.46457440015641e-209
29110-29140 90 14328 16171 6700.35677004339 5.77524 0.186760910812898 -30.9231809353549 5.82972285732886e-210 6.65349226297051e-209
28600-28570 55 20399 20356 8932.44335461301 6.90762 0.223397293182043 -30.9207668687794 6.28204191106212e-210 7.1681353185328e-209
29740-29670 73 15836 16806 7164.60440183939 6.17706 0.199807690458586 -30.9150471296304 7.49864283131317e-210 8.55254435733326e-209
29340-29220 40 25945 26885 11548.7951381287 7.74031 0.250391347333565 -30.912831140729 8.03091546965501e-210 9.15860988739998e-209
6530-6490 44 22546 24310 10240.1020808581 7.42849 0.240356209359262 -30.9061733735385 9.86804485907564e-210 1.12505885199481e-208
29780-29790 45 23374 23804 10323.2419432811 7.40765 0.239741562970342 -30.8984996541377 1.25119652704186e-209 1.42609779929698e-208
29560-29360 58 86732 79314 36347.3040352799 8.86019 0.286781585358692 -30.8952483513014 1.38356073756007e-209 1.57644069280845e-208
28710-28730 43 23760 24726 10602.4760109081 7.51205 0.243206371699898 -30.8875588263532 1.75496522420181e-209 1.99851498784838e-208
28560-28530 33 37480 35818 16035.1084320727 8.49269 0.275025660315422 -30.8796248432619 2.24282291107389e-209 2.5526630881316e-208
29720-29680 61 17148 18539 7817.26368799146 6.56427 0.212585524388836 -30.878254210858 2.33988848064048e-209 2.66284332205941e-208
5990-5950 83 15073 15885 6805.24098030153 5.91564 0.191595227698958 -30.8757113447522 2.53122021839087e-209 2.88042357864423e-208
29450-29440 39 30265 28916 12955.1760695969 7.94304 0.25738213994154 -30.8608948382433 4.0009862316245e-209 4.55094206734456e-208
5980-5990 65 17230 17773 7678.41874994761 6.44612 0.208913624626869 -30.8554150674702 4.73894109260642e-209 5.38884253413226e-208
12310-12260 162 14469 14880 6510.94114494771 4.87455 0.158118317060446 -30.8285186695384 1.08723380927183e-208 1.23510865621278e-207
28810-28840 89 15375 15635 6825.67483219417 5.81843 0.188790435610022 -30.8195062906786 1.43580566242181e-208 1.63045946823217e-207
29430-29340 142 72395 65499 30254.781338517 7.30072 0.236928855009257 -30.8139709479462 1.70316210327903e-208 1.93331457160624e-207
26920-26900 31 35996 37040 15951.8551500395 8.5755 0.278304176131765 -30.8134117336596 1.73279576055724e-208 1.96673561861812e-207
28560-28540 32 38258 36756 16407.4996189998 8.57031 0.278162877826964 -30.8104036294535 1.90126414262074e-208 2.15735321034418e-207
28430-28350 24 57704 57795 25223.6337117768 9.60675 0.311814284048618 -30.8092122563418 1.97242463963681e-208 2.23797514578738e-207
29590-29540 47 26350 24489 11144.5542822814 7.45548 0.242068062991283 -30.7991173088609 2.69273396077699e-208 3.0537161750857e-207
28450-28320 21 74351 75374 32683.1130826859 10.1735 0.330330000681961 -30.7979020195646 2.79554057425622e-208 3.16963540354151e-207
21610-21570 45 24743 24132 10703.1326947152 7.45993 0.242263005940826 -30.79270007682 3.2817914727427e-208 3.71952039267443e-207
6420-6420 34 34416 33385 14830.2659975279 8.3367 0.27077386751173 -30.7884317622191 3.74324023481666e-208 4.24158280596352e-207
29330-29310 43 25601 25072 11093.4599417955 7.57752 0.246233824495015 -30.7736695957846 5.89924974864329e-208 6.67947310249611e-207
28470-28370 22 62341 69437 28711.2682134286 9.91932 0.322337861708133 -30.7730549431615 6.01201544542832e-208 6.80677827328876e-207
5990-5940 84 14755 15634 6681.11495816653 5.87144 0.190809347161809 -30.7712254015818 6.36057180967847e-208 7.20101592495335e-207
28440-28310 21 73935 74810 32470.5748184068 10.1641 0.330412498426867 -30.7617121767142 8.52595614062024e-208 9.64508753019258e-207
29830-29730 91 15049 15374 6698.31202269515 5.75866 0.187293048184502 -30.7467813123635 1.35013155494222e-207 1.52642862095227e-206
29730-29680 56 17978 19236 8148.38739282937 6.74841 0.219490900688786 -30.7457273362871 1.39464800878304e-207 1.57667126709107e-206
29820-29710 120 14172 14623 6361.37342046418 5.27992 0.171773826451014 -30.7376331657534 1.78913668465917e-207 2.02164680613529e-206
28540-28520 44 79208 73208 33350.0955548661 9.13485 0.297194618109073 -30.7369237888982 1.82861810642288e-207 2.06614559348328e-206
12280-12200 230 17440 16922 7659.34480654182 4.59816 0.149711645056378 -30.7134096506478 3.76896361013445e-207 4.25339102992491e-206
29570-29370 40 28706 27399 12284.1117428602 7.82954 0.255022953264755 -30.7013193583279 5.46549103177605e-207 6.16459195197351e-206
28430-28320 21 72960 73736 32024.2736627602 10.1441 0.330471819552548 -30.6957431775081 6.48710129318296e-207 7.31366979055926e-206
5980-5950 84 14586 15486 6611.7360767127 5.85625 0.190843832456165 -30.6860811474007 8.72913654763136e-207 9.83221718381307e-206
29390-29230 40 25121 25919 11159.4150428024 7.6907 0.250670480615436 -30.6805370957787 1.03496904674667e-206 1.16537276700682e-205
6540-6520 36 27911 29317 12501.7313911707 8.00727 0.261031777223717 -30.6754520144984 1.20989916548323e-206 1.36197088305376e-205
28690-28510 177 13580 15462 6440.60006204667 4.72861 0.154168170095195 -30.6717542950617 1.35537706997177e-206 1.5253164524496e-205
29370-29220 38 27657 27732 12113.8670957927 7.88353 0.257113665321859 -30.6616651787622 1.84745311060649e-206 2.07863486958157e-205
26960-26870 70 16049 16653 7179.02305796356 6.24092 0.203552442418304 -30.6600318357453 1.94243207527076e-206 2.18514047163717e-205
29090-29100 299 16006 18743 7760.5448173536 4.23021 0.137989432966904 -30.6560097486564 2.19763323473744e-206 2.47182364258875e-205
28400-28390 23 55839 65801 26473.0817019126 9.73801 0.317665431885021 -30.6549189503163 2.27244288965778e-206 2.55568750725655e-205
28740-28740 39 25037 26465 11253.8196109521 7.73951 0.252576525932554 -30.6422299261354 3.3540516331491e-206 3.77005008041918e-205
28470-28490 35 29758 30367 13140.6259929394 8.12002 0.26500408033054 -30.6411085616968 3.47142806195576e-206 3.90155812442726e-205
21650-21570 45 24333 23642 10507.4335972773 7.43323 0.24260039026667 -30.6398173115419 3.61167845304941e-206 4.05896456285609e-205
26970-26870 74 15533 16172 6963.79663805105 6.11598 0.199644121505049 -30.63443438474 4.2599837370185e-206 4.7865127003845e-205
28410-28360 21 66403 74965 30790.2715566988 10.0874 0.329417449568455 -30.6218626871632 6.26339740995739e-206 7.03255177501226e-205
5980-5940 86 14273 15257 6494.02117528688 5.79586 0.189337558593488 -30.6112574656172 8.66908987288442e-206 9.73101080328588e-205
28770-28690 92 13743 15148 6354.75065876578 5.66609 0.185254641581909 -30.5854305006716 1.91225532927505e-205 2.14509243923031e-204
5960-5970 79 14540 15655 6633.24947445298 5.95026 0.194658982070228 -30.5676058707535 3.29986044485509e-205 3.69842575991971e-204
12300-12260 159 13321 14429 6153.56175935583 4.81916 0.157666288460782 -30.5655479234854 3.51434008436557e-205 3.93838157672887e-204
28690-28520 156 13179 14803 6197.46202189045 4.85757 0.158993419630279 -30.5520377045362 5.31295889431953e-205 5.95045610202563e-204
28500-28410 29 36659 39110 16534.1455552437 8.72363 0.285556421853819 -30.5495980746783 5.72453476704846e-205 6.41036943649352e-204
12310-12190 55 22483 20837 9506.91462820397 6.99789 0.229345937320119 -30.5123649521597 1.78631864977659e-204 1.99696036631311e-203
29830-29720 108 14095 14466 6302.95005312125 5.42031 0.177674746509788 -30.5069290231182 2.10893472013883e-204 2.35697862881154e-203
29080-29080 190 13726 15963 6587.32399548049 4.65752 0.15271652520799 -30.4977913247333 2.78766199047162e-204 3.11401207935777e-203
29580-29470 46 24049 23005 10310.3189245928 7.37402 0.241819262857137 -30.4939454980206 3.13494275402604e-204 3.50061799839631e-203
12300-12190 53 21078 20296 9072.94831186455 6.98387 0.229153842901405 -30.4767777619143 5.29380621591476e-204 5.90777399667215e-203
29480-29390 33 33623 32723 14510.8337266717 8.34838 0.274016934523143 -30.4666401953981 7.21223183354925e-204 8.04476744531134e-203
28750-28740 39 24347 25628 10921.8864130058 7.69621 0.252778433530116 -30.446470109907 1.33397808047703e-203 1.48611068331798e-202
29550-29390 52 106821 96405 44485.3960035042 9.30963 0.306028655980187 -30.4207755088479 2.91826068465383e-203 3.24702676178572e-202
29510-29460 32 37500 35078 15884.2345855781 8.52348 0.280210955093341 -30.4180986146373 3.16611475898906e-203 3.52204153768212e-202
26890-26900 30 35653 36157 15688.5339650187 8.59882 0.282908740376795 -30.3943247813469 6.52837204333311e-203 7.25521251407507e-202
28750-28670 36 27004 27921 12003.5565373132 7.94848 0.26163106339495 -30.3804913009519 9.94406089437737e-203 1.10464145016251e-201
29090-29120 110 13102 15112 6213.58780319924 5.37274 0.176884531035696 -30.3742865541227 1.20090832465856e-202 1.33374746039806e-201
29360-29370 457 128012 117648 54019.161499593 6.44705 0.212272321100908 -30.3716018302393 1.30305222472162e-202 1.44703379707425e-201
29510-29540 37 27942 27472 12123.6293120776 7.92325 0.26112249977498 -30.3430300332207 3.10499342637314e-202 3.44380521918029e-201
29410-29280 39 25673 25608 11219.2258545069 7.73504 0.254925340924865 -30.3423688523308 3.16798378211593e-202 3.51329008577288e-201
28080-28060 112 14111 14283 6271.01368701151 5.3598 0.176673048069025 -30.3373682849323 3.68760197117099e-202 4.08822346274067e-201
29540-29470 70 67755 62233 28468.2044289627 8.23555 0.27160586359413 -30.3216881554253 5.93616427055111e-202 6.57504514890994e-201
6030-5960 84 14112 14850 6370.9524985783 5.80225 0.191389779469984 -30.3164229816032 6.96481858263753e-202 7.71191685501929e-201
6030-5990 78 14572 15227 6550.34949691575 5.95048 0.196322741080214 -30.3096819952566 8.54574356583608e-202 9.45784132947302e-201
28400-28310 24 49845 51579 22136.675360436 9.41829 0.310768129835204 -30.3064838474934 9.41654596350516e-202 1.04187825338866e-200
29410-29260 39 25667 25510 11197.3678288449 7.73222 0.255144710572842 -30.3052243848995 9.7833201378124e-202 1.08234293559923e-200
29400-29250 43 22643 22826 9951.15279677147 7.42032 0.244852976234274 -30.3051885326085 9.79396716181583e-202 1.08346255560977e-200
29580-29550 39 28211 26622 12008.3935966463 7.83332 0.258607313044445 -30.2904139721356 1.53311987339203e-201 1.6941991848628e-200
12290-12190 52 20675 19961 8910.58088180846 6.98531 0.230664636740342 -30.2833813043293 1.89749421251297e-201 2.09618129112704e-200
28400-28370 21 61504 71284 28906.510559396 9.99626 0.330220051922652 -30.2715002311589 2.72006077745562e-201 3.00262126910179e-200
29380-29430 31 37342 35289 15891.7572395781 8.57003 0.283154489609521 -30.2662848816574 3.18575402954371e-201 3.51593605902628e-200
28480-28500 36 26856 27458 11873.0803663421 7.93268 0.262099003543179 -30.2659568824389 3.21757214398961e-201 3.5506708729473e-200
28420-28340 23 54338 55541 23986.2041280086 9.59558 0.317058184046805 -30.2644031903279 3.3726577336592e-201 3.72081355184202e-200
28070-28060 114 14046 14179 6235.831897234 5.32573 0.175994384188602 -30.2607816215201 3.76376035024386e-201 4.1520665669094e-200
29440-29290 58 16878 17561 7549.32872455204 6.58681 0.217721359288494 -30.25339592327 4.70738167651036e-201 5.19137047619275e-200
29510-29370 56 71872 65959 30174.1256637219 8.64202 0.285761059144565 -30.2421328755309 6.6205960965429e-201 7.29777025034042e-200
5970-5950 82 13935 14840 6327.26583914445 5.82732 0.192711478791614 -30.2385672581539 7.37524101111927e-201 8.12786017259471e-200
21700-21600 58 16841 17525 7533.38693143222 6.58374 0.21772907517696 -30.2382439777796 7.44777054608537e-201 8.20735136641905e-200
29500-29390 44 63498 59089 26825.214037105 8.82043 0.291698639650186 -30.2381718024523 7.46406047916377e-201 8.22486201498596e-200
21590-21590 49 20591 20344 8969.55195379405 7.08092 0.234179098411827 -30.2372041402627 7.68592985589325e-201 8.46843887046957e-200
29740-29770 112 13963 14134 6206.20091894458 5.34462 0.176763795535268 -30.2359616198049 7.98050699427749e-201 8.79253608455171e-200
28390-28380 22 55636 65396 26341.5543384336 9.79499 0.323982629447694 -30.2330565171244 8.71401084699145e-201 9.60016087345626e-200
6030-5970 86 13879 14561 6258.8818120224 5.74216 0.190127371565104 -30.2016237912672 2.25510921497597e-200 2.48071662205342e-199
28430-28310 20 72601 73255 31841.3800906018 10.2062 0.33795209809612 -30.2002299058831 2.35217654234476e-200 2.58721809780066e-199
26910-26910 30 34322 34838 15110.047065026 8.54455 0.282957003025767 -30.1973305045726 2.56766075351675e-200 2.82363061242432e-199
29550-29400 50 105143 94804 43767.6854000262 9.34277 0.309482707279615 -30.1883510565587 3.36829630900949e-200 3.70170653245847e-199
5970-5940 85 13642 14600 6212.47200790966 5.74836 0.190439152694607 -30.1847573237322 3.75469956187782e-200 4.1250354346993e-199
29390-29220 39 23818 24567 10579.7206486004 7.65017 0.253524372847509 -30.1752875032337 4.99841448579219e-200 5.48936879665039e-199
29420-29340 157 73765 66633 30813.5525907551 7.18186 0.238072414101338 -30.1666861981357 6.48126096421254e-200 7.11482437255174e-199
12290-12260 151 12723 13940 5909.93376049213 4.83565 0.16029864265409 -30.1664868813262 6.52039127226069e-200 7.15739779712996e-199
12280-12240 69 14853 15732 6713.78994998688 6.16452 0.204410284149378 -30.1575655498154 8.53619154720791e-200 9.36463328486323e-199
28460-28340 23 53886 54263 23616.1687009489 9.57313 0.317656189840742 -30.1367648959087 1.59919291075902e-199 1.75233920964455e-198
26960-26880 66 15606 16088 6957.44192990463 6.28084 0.208430215873696 -30.1340077333503 1.73790179763631e-199 1.90402721395878e-198
12320-12270 154 13416 13854 6051.55280904138 4.8415 0.160699613428767 -30.1276171752513 2.10737449775015e-199 2.30795714256024e-198
29780-29690 125 13569 13825 6060.74667420855 5.14944 0.170979760562321 -30.1172679392154 2.8792502947643e-199 3.15111991129557e-198
28680-28660 39 22552 24434 10264.0295035586 7.60637 0.252626069762113 -30.1092180929156 3.67004402018757e-199 4.01466082187045e-198
28080-28070 110 13812 13970 6136.22210803579 5.35438 0.177877372109432 -30.1015034801557 4.63071159481134e-199 5.06284242327308e-198
28420-28450 31 30090 32686 13698.3732184506 8.35548 0.277662354048803 -30.0922460919634 6.12045177162079e-199 6.68911393781931e-198
28060-28060 115 13755 13904 6112.82660092686 5.28386 0.175628847837994 -30.0853893182143 7.52458388821902e-199 8.22108552869551e-198
28550-28530 51 69639 64035 29260.6463919401 8.73271 0.290274142224787 -30.0843634861935 7.76069245737239e-199 8.47814844267632e-198
21680-21670 24 45996 49485 20823.5480278738 9.33001 0.310154972260111 -30.0817594831257 8.39380823361543e-199 9.16833328203188e-198
28410-28410 22 53778 63405 25502.7037948024 9.74827 0.324141354857282 -30.0741289598694 1.05619498462786e-198 1.15328620060608e-197
28680-28510 138 12572 14377 5958.22659918052 4.97965 0.165590923863618 -30.0720113485813 1.12572373213413e-198 1.22894544646113e-197
28520-28520 42 65914 61219 27818.6698074695 8.94014 0.297369970499074 -30.0640267318387 1.43157140004475e-198 1.5617598121863e-197
28070-28070 111 13862 13953 6144.71022424227 5.34318 0.17773911206458 -30.0619068005154 1.52588490629339e-198 1.66447371041505e-197
26980-26870 74 14440 15076 6486.06260298435 6.01269 0.200070591461038 -30.0528306037714 2.00507686723383e-198 2.18591318446948e-197
29770-29690 138 13655 13822 6088.43105096644 5.01126 0.166755584642478 -30.051539569747 2.08448882301749e-198 2.27224637262799e-197
29400-29230 52 17686 18412 7906.98060895754 6.81221 0.226745509727257 -30.0434238913061 2.66085860930455e-198 2.9000708134454e-197
26930-26870 75 14775 15086 6565.00366221006 6.01075 0.200077323998088 -30.0421346103297 2.76606369327968e-198 3.01441441568254e-197
26940-26870 70 15256 15539 6765.74248598759 6.15479 0.204885097857606 -30.0402174673221 2.93023366002832e-198 3.19298601714657e-197
29700-29710 51 17161 19246 7961.33160036244 6.85031 0.22805204116443 -30.0383589702611 3.09866641020016e-198 3.37634316495434e-197
5970-5980 73 14298 15108 6459.79120733088 6.02657 0.200682025530569 -30.0304586361919 3.92951557360014e-198 4.27983235515763e-197
29470-29410 36 28387 27343 12197.1688566022 7.97159 0.265468671191364 -30.0283831779553 4.18250322624688e-198 4.55513268343649e-197
26970-26880 68 15109 15628 6749.58037990975 6.19344 0.206257781790451 -30.0276438883401 4.27649560148802e-198 4.65700589944761e-197
28610-28410 90 13187 14128 6013.67211352362 5.61772 0.187107554331378 -30.0239989908243 4.77166860341752e-198 5.19568781557722e-197
29830-29710 109 13321 13704 5968.27339897537 5.32719 0.177546751809012 -30.0044389062882 8.58852466343546e-198 9.34133194396587e-197
26900-26910 30 33231 33635 14610.3920684318 8.49597 0.28316156176095 -30.0039511792061 8.71527339108314e-198 9.47768701870745e-197
29400-29300 91 51360 47645 21703.6268486983 7.46393 0.248790177719042 -30.0009051797276 9.55023469907273e-198 1.0382946108745e-196
29510-29380 53 73667 67423 30886.4241148916 8.75526 0.291881413255566 -29.9959339193831 1.10879733024093e-197 1.20496691323472e-196
6530-6510 36 24586 26163 11086.0912146146 7.83354 0.26116406846635 -29.994692416652 1.15091410813804e-197 1.250604465352e-196
28700-28510 165 12588 14128 5927.97979139291 4.70988 0.157130680971418 -29.9742984083651 2.12280684895123e-197 2.30436800471492e-196
6420-6370 42 23497 22770 10132.9613747002 7.48055 0.249649842129784 -29.9641506018562 2.87829742533627e-197 3.12233259969261e-196
29530-29360 57 82822 75221 34601.6031333083 8.81422 0.294245464502177 -29.9553284772333 3.75017054255963e-197 4.06662578140511e-196
29400-29330 170 67984 61685 28473.0339264012 6.95226 0.232138599093885 -29.9487567662286 4.56699941639838e-197 4.95107701450122e-196
26920-26910 30 32338 33112 14297.9616925134 8.46474 0.282735946247006 -29.9386725640092 6.17896576286134e-197 6.69578395184604e-196
26940-26880 67 15315 15624 6794.91312038449 6.22467 0.207990459936418 -29.927669653175 8.59232776253396e-197 9.30610040632173e-196
29400-29240 50 17972 18630 8016.25561544198 6.88893 0.230327867380153 -29.9092163340198 1.49330918308644e-196 1.6157432542468e-195
26950-26870 67 15270 15580 6775.47923813227 6.22051 0.208004227903373 -29.9056901245644 1.65959263527913e-196 1.79499905758018e-195
21650-21670 23 48481 51449 21798.6536143893 9.45752 0.316250191085482 -29.905193201258 1.68446745313686e-196 1.82180761681517e-195
29520-29470 58 54599 50616 23039.2156925674 8.20153 0.274291923293814 -29.9007408584928 1.92463489159616e-196 2.08111897967011e-195
29490-29390 45 59649 55435 25186.5344212008 8.69693 0.290887479957848 -29.8979256575954 2.093846613659e-196 2.2637315877901e-195
28610-28550 52 18036 18222 7946.83518503431 6.81949 0.228094055859696 -29.8976902517418 2.10865190249905e-196 2.2796182866468e-195
28700-28520 144 12329 13657 5756.44581274312 4.8667 0.162817136298105 -29.8905774569551 2.60886973865879e-196 2.81980021579492e-195
21710-21620 51 17387 18250 7804.43955673215 6.82144 0.228282619765501 -29.8815482315498 3.41803739066641e-196 3.69244978328052e-195
29490-29520 34 28085 27905 12244.6743293924 8.05984 0.269820459443717 -29.87112810247 4.66799583545358e-196 5.04037687758468e-195
12270-12230 94 13889 13983 6145.67320235828 5.58595 0.187019665093839 -29.8682554059907 5.08671551583041e-196 5.49048156795284e-195
29560-29390 49 103805 93368 43162.4662791111 9.35184 0.313121324161414 -29.8664970585028 5.36130977947059e-196 5.78656852232874e-195
29410-29340 154 72746 65575 30358.5714719217 7.18825 0.240726024322008 -29.860713216327 6.37336717837871e-196 6.87709789870949e-195
28060-28070 111 13547 13651 6009.92776318191 5.31078 0.177862844259313 -29.8588531743088 6.73778027312508e-196 7.26955032132819e-195
28390-28390 22 51302 60841 24403.4997259822 9.68467 0.32446404832467 -29.848207404771 9.26181600184112e-196 9.98441240123004e-195
28400-28330 24 44622 46807 19951.0903901261 9.2682 0.310581857168542 -29.8414230387629 1.13430486855843e-195 1.22248169344673e-194
26930-26880 72 14701 14980 6523.98940596412 6.06098 0.203107055578972 -29.8413122880816 1.13806410741619e-195 1.22640464189242e-194
29530-29470 61 60128 55373 25293.266455475 8.26354 0.277146658869494 -29.8164913221839 2.38820269682103e-195 2.56981354903652e-194
28770-28700 81 13031 14624 6075.86018003987 5.78619 0.19413145203749 -29.8055379362639 3.3116257317824e-195 3.56103644012649e-194
29420-29250 39 22279 23076 9917.96771939641 7.55675 0.253622684527857 -29.7952313147923 4.50381849437521e-195 4.83972838845441e-194
28400-28320 23 48066 50143 21431.1763569276 9.43297 0.316609022131123 -29.7937629617053 4.7054603237571e-195 5.05588106436975e-194
6410-6400 28 36968 36335 16023.4305995194 8.72898 0.293056555921812 -29.7860025613187 5.93083459257963e-195 6.37084627119978e-194
28830-28860 35 25096 26066 11181.1030524615 7.8866 0.264851860575503 -29.7773839510847 7.66857258268536e-195 8.23320816495574e-194
29500-29400 43 60963 56612 25730.1136620891 8.79344 0.295325092786658 -29.7754525982878 8.1230360262975e-195 8.72067847019692e-194
29810-29700 180 13300 13721 6014.87453171296 4.60322 0.154630848792755 -29.7691220882027 9.80987859945353e-195 1.05261343294235e-193
29790-29690 194 13411 13895 6085.93133287745 4.51017 0.151523048392865 -29.7656010420299 1.08951765484734e-194 1.16894542984158e-193
28710-28510 166 12367 13644 5777.18604120364 4.66309 0.156709183078859 -29.756331089733 1.43609639580669e-194 1.54038862780504e-193
28690-28530 115 12153 13614 5687.90003436202 5.17859 0.174058850360271 -29.7519549320284 1.63604896167812e-194 1.75467914658319e-193
28450-28310 19 72950 73807 32035.5001198577 10.289 0.345855371155988 -29.7495296560592 1.75860215336118e-194 1.88602034786093e-193
28680-28520 120 12132 13686 5701.54907833686 5.11984 0.172102829262197 -29.7487025850089 1.80245862234513e-194 1.93295361937268e-193
29510-29360 54 63664 58533 26753.4262837806 8.52074 0.286488388740572 -29.7420227433633 2.1991479925069e-194 2.35750223581995e-193
29500-29460 34 28394 27636 12258.6854221995 8.06149 0.271076533611882 -29.7387981743723 2.42075190050147e-194 2.59465750602682e-193
29500-29450 31 32732 31487 14048.4091239962 8.39191 0.282188863790311 -29.7386386277276 2.43227798403824e-194 2.60687577210614e-193
29560-29400 48 102258 91954 42514.3228457612 9.35976 0.314760451501478 -29.7361439621839 2.61979692921564e-194 2.80727038907344e-193
6540-6530 33 26503 27877 11878.4112720971 8.05911 0.271036077178609 -29.7344597637665 2.75449319512737e-194 2.951451798984e-193
28720-28660 36 23936 24994 10693.8261506095 7.78144 0.261710121572153 -29.7330510285476 2.87245690387119e-194 3.0776901116302e-193
28710-28520 142 12173 13289 5642.66974173827 4.85792 0.163472805199178 -29.7169846196791 4.63335534550266e-194 4.96155938981185e-193
29460-29400 41 21391 21713 9432.36132488059 7.41176 0.249500433627768 -29.7063999372094 6.34790968023628e-194 6.79402721661505e-193
29570-29380 34 29639 28085 12635.682975876 8.10527 0.272890518922672 -29.7015330657318 7.33644533379061e-194 7.84999269066251e-193
29100-29130 89 12580 14377 5927.04227520428 5.61289 0.189024039519923 -29.694054649425 9.16322465803142e-194 9.80158628639997e-193
28730-28660 36 24034 24845 10684.9518204517 7.78024 0.262033447625925 -29.6917690521288 9.80743717785606e-194 1.04895872464485e-192
29570-29560 39 24950 23803 10677.3614139998 7.66344 0.258142145011156 -29.6868929921408 1.13370011919948e-193 1.21217571719948e-192
21690-21650 25 39265 41814 17689.493103627 9.03553 0.30489328712662 -29.6350706331624 5.2821434892569e-193 5.63664314257481e-192
29520-29360 59 79981 72489 33385.6160439824 8.71274 0.294106815585974 -29.6243986251253 7.24926517398357e-193 7.73337667432179e-192
5960-5940 78 13097 14088 5976.75958661933 5.81717 0.196388173969417 -29.6207569322592 8.07601934945313e-193 8.61310855497053e-192
12280-12250 80 12955 13985 5924.27773010975 5.76747 0.194727993955411 -29.6181037103048 8.73707436860176e-193 9.31716029956565e-192
6540-6480 45 18356 19487 8279.42153637125 7.08832 0.239334937340304 -29.6167529771069 9.09410261840757e-193 9.69688746070388e-192
5960-5950 74 13393 14327 6091.35293480521 5.9214 0.199935740711352 -29.616493311787 9.16438977641436e-193 9.7713269169642e-192
26950-26880 63 15205 15472 6735.41973186402 6.30129 0.212879431798861 -29.6002580777632 1.48288008657264e-192 1.5801868898911e-191
29820-29700 110 12831 13141 5739.7907840397 5.25681 0.177695235347032 -29.5832901286284 2.45142629815281e-192 2.61053103578493e-191
21660-21580 32 28786 28652 12558.9410390184 8.18409 0.276648088766789 -29.5830286992838 2.4704806841491e-192 2.63068590805494e-191
28530-28520 42 68274 62892 28705.1712677849 8.98544 0.303754017150842 -29.5813099559466 2.59948894404169e-192 2.76777349075556e-191
6550-6500 33 26392 27144 11699.886444282 8.03722 0.271757473569022 -29.5749572143333 3.13751597441247e-192 3.33993950270678e-191
28470-28360 20 58354 64266 26721.9541769075 9.95325 0.336654240243234 -29.5651953271841 4.18882606744945e-192 4.45723165291986e-191
29570-29360 39 23680 22975 10215.4229141792 7.59947 0.257054331950135 -29.5636836936378 4.38049675430576e-192 4.66094281416448e-191
29400-29340 267 77783 71143 32744.4303637053 6.50048 0.219963255084733 -29.5525715470419 6.08600252197976e-192 6.47429798156674e-191
6550-6490 34 25103 25988 11165.7099654589 7.92651 0.268244017080231 -29.5496250563072 6.64033878803811e-192 7.06363634648535e-191
29710-29680 56 15016 16660 6936.16137092461 6.51487 0.220536981267494 -29.5409637284332 8.57933970201724e-192 9.12341053639291e-191
6420-6410 27 37897 36741 16318.9066115482 8.8079 0.298473247728855 -29.5098501646711 2.15214254194792e-191 2.28578741548642e-190
12330-12220 96 14296 13859 6213.63806556803 5.57128 0.188918223621775 -29.4904252806079 3.81964541545461e-191 4.05432752050365e-190
27660-27610 51 16655 17275 7434.097455558 6.75098 0.228956937857199 -29.4857932115825 4.37937174092292e-191 4.6462859436915e-190
29380-29360 860 163226 151373 69350.5230935178 5.89149 0.199867912470272 -29.4769061064845 5.69284365820567e-191 6.03825412892787e-190
28550-28540 43 65939 60734 27723.6053760719 8.90121 0.301984173172754 -29.4757598678135 5.88870198888107e-191 6.24567399208473e-190
29400-29220 51 16460 17228 7379.92741235007 6.74038 0.228691948047053 -29.4736251768618 6.27157309903344e-191 6.65141169664737e-190
29720-29670 56 15068 16199 6851.58184299277 6.49706 0.220503609379872 -29.4646466815149 8.17368373539383e-191 8.66559616926042e-190
29530-29350 36 26141 24963 11188.7428709321 7.84683 0.266383217219734 -29.456936809018 1.02606864269409e-190 1.08759574769996e-189
12320-12190 47 21223 19788 8995.64640362216 7.14545 0.242669123324263 -29.4452497964887 1.44820645347734e-190 1.53425594947175e-189
29520-29350 38 25015 23669 10663.4463938088 7.69912 0.261501739803577 -29.4419334903233 1.59692866616575e-190 1.69164067378569e-189
28420-28330 20 60003 61318 26480.4404660421 9.94013 0.337677432333115 -29.4367660227285 1.85964240383784e-190 1.96942852165477e-189
28740-28660 33 25502 26450 11352.3788753382 7.99363 0.271565261532354 -29.4354063345959 1.93567130793244e-190 2.04973480561878e-189
28500-28520 27 39565 37097 16772.6429134553 8.84751 0.300652550900343 -29.4276791291811 2.43060383329512e-190 2.57264025140298e-189
21590-21580 48 19263 18651 8312.86313991413 7.00067 0.237902581869131 -29.4266108324395 2.50831913224971e-190 2.65462376658561e-189
21600-21570 43 20453 20169 8897.53476889095 7.25835 0.246660585224968 -29.426467448015 2.51893710596564e-190 2.66572390192245e-189
29430-29310 58 59559 54702 25021.5408459348 8.32081 0.282769090676493 -29.4261503608388 2.54257789410506e-190 2.6906038829392e-189
6000-5930 60 14854 15420 6642.71031731088 6.352 0.215889249035785 -29.4225045678931 2.83085025570478e-190 2.99535092183185e-189
28410-28330 21 52954 55043 23566.0051662273 9.70139 0.32989778446901 -29.4072660385973 4.43413947317346e-190 4.68963601233626e-189
28690-28500 194 12357 14004 5869.05412337015 4.45671 0.151553607439425 -29.4067908413373 4.49661021597086e-190 4.75521732073101e-189
26980-26880 68 13898 14447 6227.23896101861 6.0764 0.206657215602565 -29.4032994453672 4.9833728714731e-190 5.26916173567992e-189
29420-29310 60 60410 55394 25361.1089677135 8.2913 0.282132383977726 -29.3879662448349 7.82525632405185e-190 8.26977173235847e-189
29490-29400 43 57131 53001 24103.6182926436 8.69912 0.296025111802509 -29.3864261705136 8.18798016088579e-190 8.65221108333909e-189
29500-29530 31 28690 28748 12556.5132999917 8.22969 0.280065264925593 -29.3849065859077 8.56233423330039e-190 9.04732497231391e-189
26890-26910 29 31266 31510 13718.515076478 8.45394 0.287704311582491 -29.3841398442268 8.75766411458443e-190 9.2527681378283e-189
29330-29360 44 21665 20418 9225.87810227241 7.27752 0.247748645067739 -29.3745963483184 1.15957097820814e-189 1.2248113604669e-188
28760-28670 33 25276 26139 11235.952232358 7.97873 0.271694793571338 -29.3665222296057 1.47029894515803e-189 1.55238390654368e-188
12310-12180 44 22373 20748 9455.88096406377 7.31315 0.249084683631616 -29.3601091913581 1.77533956749285e-189 1.87387742740973e-188
28540-28530 35 74355 68259 31205.5696896104 9.3693 0.319195804548858 -29.352833881094 2.19859034687809e-189 2.31942993326136e-188
21710-21630 45 17645 18714 7956.09672944242 7.03064 0.239560376705304 -29.348085237004 2.52780846394659e-189 2.66551221016774e-188
29480-29480 38 21682 22092 9575.76792940388 7.54352 0.257170265429659 -29.3327986069429 3.96057411962024e-189 4.17376087902556e-188
28900-28830 101 11813 12995 5471.71245239629 5.31169 0.181128076596354 -29.3255915942638 4.89400034573758e-189 5.15531780760719e-188
21640-21670 22 46427 49316 20884.8657793574 9.45987 0.322737477255147 -29.3113584825245 7.43194431964408e-189 7.82476914071617e-188
29700-29680 55 14683 16401 6805.60443548219 6.51345 0.222322335343113 -29.2973345837445 1.12147082274399e-188 1.18026426344106e-187
28410-28310 20 57661 59296 25525.0494901414 9.88709 0.337521564114655 -29.2932136374478 1.26554853552576e-188 1.33155463746561e-187
29490-29350 57 16079 15939 7027.77774872372 6.50818 0.222234677157554 -29.2851802226323 1.60170960994897e-188 1.68498998993435e-187
12340-12250 68 13704 14228 6137.32782161969 6.05526 0.206820665133899 -29.2778504400059 1.98565423249303e-188 2.08847042577501e-187
28450-28460 22 45957 48965 20704.5907178149 9.44736 0.322711464598377 -29.2749387682518 2.16255614627663e-188 2.2740670935739e-187
28740-28510 140 11828 12601 5418.99846058417 4.81935 0.164787618642268 -29.245850807301 5.07034033367048e-188 5.32471164031117e-187
29080-29090 208 12601 14707 6080.97807690233 4.40622 0.150715785835963 -29.2353202325148 6.90114550442384e-188 7.24440652354253e-187
12330-12230 61 15204 15172 6671.10952457439 6.33418 0.216670210378266 -29.2342186716331 7.12727435921235e-188 7.48140114237791e-187
28720-28510 148 11641 12826 5428.91627356382 4.74043 0.162173142295981 -29.2306808772707 7.90478301170409e-188 8.29542448237433e-187
28410-28320 20 56251 58223 24980.0419231632 9.85594 0.337362444160515 -29.2146851936271 1.26221210247945e-187 1.32364310446919e-186
12330-12250 109 12376 12656 5534.23110110515 5.21685 0.178638775271152 -29.2033192593514 1.7598729792447e-187 1.84458435389791e-186
28720-28520 130 11519 12581 5337.81654277678 4.90597 0.168171568750952 -29.1724199928146 4.34133351276837e-187 4.5449764590384e-186
28420-28320 19 62955 64182 27749.9453335516 10.0818 0.345720275273174 -29.1616065351691 5.95331198419957e-187 6.23161795817849e-186
28740-28520 120 11754 12443 5355.65983016829 5.02817 0.172429641391852 -29.1606911990565 6.11455056214984e-187 6.39974275863195e-186
12280-12190 51 18062 17310 7761.35720246885 6.81338 0.233690153065258 -29.1556347170499 7.08714092954212e-187 7.41656407648843e-186
21600-21630 28 31846 31861 13923.1297206593 8.52603 0.292437423489859 -29.1550504258679 7.20905019763127e-187 7.54375609966415e-186
12330-12210 97 14265 13599 6152.89148226925 5.54184 0.190133148945144 -29.1471516703679 9.07810030682699e-187 9.49765076149551e-186
12300-12180 42 21026 20166 9026.52950129887 7.31323 0.250921131910055 -29.1455395009682 9.51537568421157e-187 9.95412248490866e-186
29420-29230 43 17642 18959 8005.30165715812 7.10541 0.243792961971322 -29.1452436719425 9.59786965092785e-187 1.00399095612101e-185
28700-28530 114 11454 12670 5330.87102262052 5.09651 0.174882267311674 -29.1425186181267 1.03921747139905e-186 1.08696915749904e-185
21670-21580 32 26296 26352 11511.7609288895 8.05826 0.276550791338099 -29.1384310124447 1.17084149058718e-186 1.22408103503565e-185
29330-29300 40 19814 20266 8770.49519993164 7.34222 0.252001665427449 -29.1355829387644 1.27227237644163e-186 1.33005649819961e-185
29730-29670 50 15617 16654 7067.52802263535 6.7064 0.230299167744827 -29.1203719728141 1.98256257051148e-186 2.07155379668897e-185
28050-28060 73 13521 13675 5983.43990924746 5.91516 0.203262139140698 -29.1011223510586 3.47439655500767e-186 3.62795578136515e-185
29800-29790 43 17631 18759 7960.97652138806 7.09736 0.243948868940869 -29.0936423639815 4.32030204817872e-186 4.51010326895238e-185
28420-28350 22 46167 46988 20338.9145475042 9.42162 0.323862700044509 -29.0914114251556 4.61035781104837e-186 4.81216917042167e-185
28460-28350 22 47145 47190 20603.5460087375 9.44028 0.324513985368835 -29.0905308382 4.73013053311446e-186 4.93668372657896e-185
28080-28080 80 13069 13220 5790.22429593835 5.73411 0.197303850186391 -29.0623413006157 1.07464052586259e-185 1.12020327996438e-184
6410-6370 38 21739 21446 9453.63832484926 7.52495 0.258967272596586 -29.0575146222789 1.23666079352692e-185 1.28883163750192e-184
12320-12310 129 11512 12339 5284.94443216315 4.90269 0.16875730257127 -29.0516916018827 1.46491955501491e-185 1.52633323333568e-184
29530-29400 49 96540 86358 40044.5382107205 9.24358 0.318228947939379 -29.0469463155715 1.68170915964109e-185 1.75176759956415e-184
28710-28530 113 11377 12412 5258.73556444497 5.08946 0.175343848677091 -29.0255696337439 3.13066033439435e-185 3.25745144445688e-184
28590-28590 28 30393 30885 13388.6288510486 8.46948 0.291828204051103 -29.0221337513395 3.45936343917455e-185 3.59873876365596e-184
29410-29250 36 21921 22259 9663.69043576535 7.63495 0.263137700579605 -29.0150290991247 4.2524520813858e-185 4.42243835985398e-184
28680-28500 155 11489 13093 5454.90227031699 4.67953 0.16129998289111 -29.0113319861231 4.73455580683377e-185 4.92157399143079e-184
28390-28370 19 56987 66418 26860.4600809902 10.0348 0.345927494224926 -29.008262933378 5.17596633901195e-185 5.37933309285035e-184
6550-6510 30 27007 27802 11975.3122983787 8.2086 0.283022048762483 -29.0033782115691 5.96482325725307e-185 6.19761889518768e-184
12340-12260 103 11766 12359 5329.37234852567 5.24449 0.180834105760441 -29.00165900758 6.27014705718352e-185 6.51452981564808e-184
28730-28510 146 11456 12421 5300.8084265138 4.72532 0.16294678529387 -28.9991580974856 6.74238187325344e-185 7.00304781084688e-184
28730-28740 35 21829 22805 9756.27586772289 7.68949 0.26517525754829 -28.997767671642 7.02012695945071e-185 7.29005823083546e-184
28900-28820 80 12014 13051 5514.98457973393 5.66321 0.195352123841807 -28.9897642923378 8.85608501399488e-185 9.19150621752221e-184
12310-12270 160 12111 12524 5480.71903140107 4.63971 0.160121182946814 -28.9762146767915 1.31218601827823e-184 1.3613350819912e-183
28400-28360 19 56451 64650 26368.8553563236 10.0081 0.345391298493209 -28.9760965926028 1.31668887092212e-184 1.36593769659801e-183
6020-6000 45 17623 17808 7761.63218443258 6.99478 0.241472258587256 -28.9672150228511 1.70359337540944e-184 1.7663338391696e-183
29490-29450 30 29718 28518 12741.50136365 8.2982 0.286548618667035 -28.9591346884072 2.15340483812725e-184 2.23203601862045e-183
12270-12220 195 13748 13541 6089.20781737061 4.50336 0.155528437192466 -28.9552486561841 2.41020714497551e-184 2.49771194488831e-183
28730-28520 127 11374 12228 5229.00503079567 4.91 0.169585847016527 -28.9528735017488 2.58200156863088e-184 2.67547392768469e-183
28610-28560 52 15829 15945 6968.81675740649 6.62912 0.229039612639842 -28.9431051702479 3.42696523938861e-184 3.54888114101745e-183
29580-29370 44 19536 18738 8390.4403656831 7.14011 0.246731300164415 -28.9388243575503 3.87952806442622e-184 4.01693737457625e-183
28580-28590 28 29936 30388 13180.7784946591 8.44687 0.291913079172056 -28.936257154386 4.17907764977395e-184 4.32622560507024e-183
29470-29420 39 21893 20940 9383.51596308217 7.47659 0.258450219172704 -28.9285459442407 5.22502866852462e-184 5.40628425330326e-183
29760-29690 147 12269 12455 5493.46173204218 4.76771 0.164836400124831 -28.9239083621735 5.97609879989709e-184 6.18309787603437e-183
12290-12180 41 20688 19860 8885.00700721248 7.32524 0.253317970533229 -28.9171580410342 7.26612924711953e-184 7.51629984069114e-183
29830-29700 97 12138 12406 5419.74953996467 5.35673 0.185371281406774 -28.897296203363 1.29107439425337e-183 1.33472018424004e-182
5960-5980 66 12830 13769 5841.25443767273 6.0268 0.208587586995163 -28.8933965323161 1.44526358718553e-183 1.49382153866253e-182
29470-29340 48 18430 17506 7884.00419433392 6.92394 0.239752470758864 -28.8795222361537 2.15879494656479e-183 2.23054150489339e-182
29500-29350 48 16852 16812 7380.05091286382 6.82824 0.236443983889287 -28.8789119149257 2.19722863157034e-183 2.27013847856729e-182
29410-29300 53 49834 46018 20990.795295692 8.19725 0.283877371397667 -28.8760236095814 2.38859082406566e-183 2.46723091567704e-182
29500-29410 45 62387 57142 26166.1001165921 8.75204 0.303134203600867 -28.8718470130208 2.69511981608327e-183 2.78329273731437e-182
28670-28670 38 19000 20529 8639.04934028196 7.39461 0.256125014523104 -28.8710978770182 2.75411789181663e-183 2.84350714133218e-182
6010-5930 52 14944 15600 6695.4287206005 6.5711 0.227668027364409 -28.8626286335864 3.51792169867885e-183 3.63100784079917e-182
29490-29460 32 26273 25511 11330.661734495 8.03533 0.278439212107819 -28.8584680665035 3.96731860897691e-183 4.09423458635304e-182
28390-28310 21 46885 48672 20853.6650746668 9.52487 0.330098895781344 -28.8546006108056 4.43632142376481e-183 4.5775519633214e-182
28750-28660 31 24871 25732 11057.3999017883 8.04595 0.27911963903616 -28.8261644440212 1.0083688116803e-182 1.03968794124655e-181
5990-5930 59 13764 14377 6176.06823154185 6.27066 0.217550186740297 -28.8239675522188 1.07437121137827e-182 1.10768479691003e-181
29720-29740 53 14179 15394 6479.06882401699 6.49584 0.2255461219059 -28.8005091250151 2.11369499706171e-182 2.17694391450421e-181
12270-12210 209 14302 13882 6295.92217780371 4.45033 0.154531858930527 -28.798788450407 2.22120985453045e-182 2.28744690401517e-181
6530-6480 44 16344 17657 7438.54725895958 6.96578 0.241886137174449 -28.7977457839686 2.28900020984577e-182 2.35702276426702e-181
6530-6520 31 24093 25574 10847.4480865305 8.01825 0.278556016514826 -28.7850457545562 3.3009382719058e-182 3.39699199177073e-181
5980-5930 61 13310 14030 6001.61499886065 6.18063 0.214819353151283 -28.7713099028766 4.90362972138685e-182 5.04480559632459e-181
28050-28070 69 13321 13434 5884.86963710503 5.97296 0.207602423130316 -28.7711269813982 4.92953620071583e-182 5.07120427618504e-181
21590-21600 42 18703 18495 8148.85978410729 7.16517 0.249230576195177 -28.749179185044 9.27412428816931e-182 9.53683395828613e-181
29520-29400 49 92435 82582 38321.460164325 9.18007 0.319406499241443 -28.7410325184367 1.17245825503833e-181 1.20530911958124e-180
29410-29230 42 17283 18107 7744.82489239639 7.09157 0.246785356402224 -28.7357704554209 1.36411867167167e-181 1.40212939434041e-180
29550-29460 46 74751 67623 31170.026112412 8.97303 0.312261909034635 -28.7356038496708 1.37067301762064e-181 1.40879597392724e-180
29450-29290 48 15473 16213 6941.21496033913 6.73942 0.234537881683275 -28.7348906335717 1.39908866962595e-181 1.43793010593456e-180
28390-28400 21 44054 52997 21114.3584379772 9.54283 0.332195597265311 -28.7265517864041 1.77836021121816e-181 1.82690939169223e-180
28460-28330 19 57641 57946 25237.5173009932 9.94477 0.346335033158755 -28.7143193460491 2.52802309716194e-181 2.59548247360912e-180
28070-28080 81 12668 12713 5593.69024172216 5.66571 0.197331994729885 -28.7115865955017 2.73463479299744e-181 2.80732727107442e-180
11550-11510 24 41383 38719 17523.2122017471 9.08082 0.316336803080122 -28.7061869875263 3.19377070494282e-181 3.27817716062113e-180
6460-6370 67 16232 14871 6845.96491091218 6.23551 0.217262565210257 -28.7003352471883 3.77866082257968e-181 3.8781379669334e-180
6550-6520 29 26673 27522 11840.1364694441 8.24118 0.287172368454265 -28.6976858667325 4.07755016394731e-181 4.18426952215958e-180
29510-29390 44 74760 67677 31182.0179929679 9.03778 0.314935055342797 -28.6972902549796 4.12416334568552e-181 4.23168044458082e-180
28420-28310 18 63673 64626 28005.388154978 10.173 0.354555939823187 -28.6922873724175 4.76164768039365e-181 4.88529661207825e-180
28050-28050 251 13758 13897 6203.64638364366 4.15762 0.144960287973595 -28.6811064765734 6.56482300822859e-181 6.73260961941816e-180
29570-29390 29 30415 28626 12921.9049290823 8.3675 0.292016832013131 -28.6541636102529 1.42257167951349e-180 1.457694806319e-179
21710-21610 50 14766 15557 6644.61373826416 6.61693 0.230942017388998 -28.651913218382 1.51744073602255e-180 1.55482870992096e-179
29420-29240 39 17926 19227 8123.23075546409 7.26792 0.253716851678681 -28.6457953273792 1.80851992101251e-180 1.85289514083173e-179
29480-29400 28 30089 29257 12979.0557524089 8.42458 0.294184175700486 -28.6370957024853 2.32096170179608e-180 2.37743689539656e-179
12340-12310 87 11373 12224 5200.99956216405 5.45544 0.190566909367363 -28.6274264174445 3.06231757590251e-180 3.13542661614358e-179
6510-6490 50 14414 15611 6575.8641781554 6.60186 0.230616450905123 -28.6270272341859 3.0975560422425e-180 3.17134849230807e-179
28700-28500 182 11367 12591 5340.36822647963 4.4116 0.154160455590427 -28.6169564343071 4.13385663221048e-180 4.23170474918053e-179
29430-29250 34 21362 22051 9491.73443788477 7.69165 0.268935133468361 -28.6003999786246 6.64222109095115e-180 6.79504569438664e-179
29440-29270 58 12988 14350 5993.29226472495 6.25189 0.218598045835025 -28.5999405318262 6.73018539817864e-180 6.88469146968604e-179
28570-28590 28 27623 28393 12237.6281036283 8.3396 0.291635986561921 -28.5959327782844 7.5485536391515e-180 7.71800866840242e-179
12300-12270 157 11084 12138 5164.44682335511 4.5801 0.160192352392138 -28.5912500773364 8.63146787934855e-180 8.82479422522958e-179
29700-29720 43 15915 17876 7386.11962739008 6.98885 0.244572729164715 -28.5757456972211 1.34519637839041e-179 1.37430120839224e-178
28680-28530 89 11090 12510 5197.80276698635 5.42141 0.189744523934983 -28.5721303647735 1.49178070650536e-179 1.52382998807241e-178
12330-12240 60 13908 13967 6123.74738481735 6.23388 0.218181875732243 -28.5719398679772 1.49993240474344e-179 1.53208073000973e-178
29170-29140 123 10850 12448 5153.1636560514 4.93554 0.172767223041823 -28.567593479788 1.69850270629219e-179 1.73447635610374e-178
28060-28080 81 12399 12458 5479.19641229063 5.63558 0.197438586187291 -28.543465882054 3.38571906782297e-179 3.45485445346151e-178
6500-6490 57 13057 14273 5992.20660232921 6.27688 0.219939818704767 -28.539061978335 3.83977285648542e-179 3.91701393522323e-178
28900-28840 98 10906 12045 5064.78410494641 5.24282 0.183723091676365 -28.5365558300411 4.12481346502912e-179 4.20674525172541e-178
29410-29310 59 59472 54098 24876.1233328608 8.28768 0.290648355141242 -28.5144663427429 7.75166142524629e-179 7.90210750811919e-178
28720-28740 35 19902 21003 8941.25878764725 7.56332 0.265283817338833 -28.5103040257282 8.72969480271111e-179 8.89779982750465e-178
21630-21660 19 52518 54974 23451.0859446379 9.83881 0.345197644315026 -28.5019589267793 1.10774214026991e-178 1.12873798604754e-177
27660-27620 42 16595 17462 7453.49734906376 7.03605 0.24687774258303 -28.5001270193151 1.16719008911337e-178 1.18919487155425e-177
29540-29560 33 24511 23352 10479.1823534284 7.87791 0.276463847061184 -28.495251312061 1.34140327929685e-178 1.3664894007501e-177
28410-28340 20 47160 49129 21011.0917779799 9.60617 0.337425658862589 -28.4689836868324 2.83713252420783e-178 2.88861716846951e-177
29400-29440 30 25498 25399 11129.6644947087 8.10275 0.284694261786925 -28.4612231218351 3.53944918708806e-178 3.60296518606055e-177
29560-29460 47 73364 66187 30555.0118623267 8.9132 0.313235799469109 -28.4552294613833 4.19859589748727e-178 4.27288306254301e-177
5970-5990 61 12733 13471 5753.51221430185 6.1193 0.215064923321382 -28.4532637307803 4.44043549855929e-178 4.51833093873882e-177
29460-29340 47 17572 16672 7513.82295370131 6.88476 0.242028603176901 -28.4460757614114 5.44936913389864e-178 5.54386655294824e-177
28740-28530 96 11117 11734 5046.38069645638 5.26761 0.185282683409605 -28.4301329402986 8.58007533733211e-178 8.72670412814366e-177
28720-28530 101 10792 11783 4986.09282542572 5.17583 0.182057911731427 -28.4295850385626 8.71493907203845e-178 8.86343432541189e-177
21610-21650 24 33925 34907 15030.1604105786 8.85921 0.311631799686413 -28.428444981831 9.00238354823269e-178 9.1548712671897e-177
11550-11520 23 42089 39268 17797.8838262259 9.16474 0.322402057324502 -28.4264244169895 9.53529101414974e-178 9.69584668546769e-177
28440-28460 22 37862 40937 17185.0440078424 9.17835 0.322908337825529 -28.4240181488721 1.0211177026159e-177 1.03820867909172e-176
28310-28270 30 23513 28617 11351.236647236 8.1313 0.286080773939474 -28.4230833897585 1.04864598429094e-177 1.0661450147045e-176
29570-29400 28 30273 28616 12886.8505304926 8.41428 0.296070123072612 -28.4198725169581 1.14897499841864e-177 1.16809050773397e-176
29750-29780 48 15747 15712 6898.75169703875 6.7305 0.236835691278289 -28.4184558601085 1.19623624916849e-177 1.21607793775748e-176
28880-28880 36 18881 19993 8498.554762421 7.44911 0.262308314064919 -28.3982896016968 2.12289107901852e-177 2.1570368743714e-176
12330-12200 98 13495 12701 5790.68419623548 5.43837 0.191517158838171 -28.3962382389537 2.25039110461051e-177 2.28647473198438e-176
6510-6500 44 15541 16532 7020.69245645059 6.88202 0.242388756005458 -28.3924739945984 2.50457626223451e-177 2.54410723035196e-176
28760-28750 38 17846 18872 8030.12856681615 7.28883 0.256738565368059 -28.390069970853 2.68171716188286e-177 2.72377500448886e-176
28690-28540 74 11379 12685 5290.01180744442 5.71612 0.201349989648191 -28.3889982520228 2.76466805980575e-177 2.80788818165715e-176
29410-29240 39 17559 18354 7857.21689304552 7.21972 0.254381869061116 -28.3814073742053 3.43032821971967e-177 3.48275082778647e-176
28080-28050 292 14213 14357 6430.91968877745 3.9863 0.140477747231985 -28.376744961009 3.91625097303965e-177 3.97551079676554e-176
29080-29100 200 11660 13741 5659.60479473809 4.35808 0.15368491995809 -28.3572708670674 6.80897365951937e-177 6.90655171186459e-176
29340-29390 67 12860 12927 5672.67144143728 5.96232 0.210270782446862 -28.3554465013623 7.17094858033269e-177 7.27299669474511e-176
29490-29410 44 58232 53251 24406.9302304762 8.68398 0.30626098102026 -28.3548254623041 7.29850431893211e-177 7.4020026593554e-176
28390-28330 21 41335 43631 18537.4698698868 9.3549 0.329924596757204 -28.3546466355112 7.33565215037564e-177 7.43931046347581e-176
6480-6480 62 12277 13261 5606.57997667066 6.05808 0.213691271111462 -28.3497006828325 8.44140565861376e-177 8.55984502217328e-176
29810-29790 43 15760 16725 7110.17775939083 6.93367 0.244615531229541 -28.3451696475384 9.59988880097372e-177 9.73122432564724e-176
26960-26860 61 12382 13341 5646.51212859175 6.09203 0.214933187805204 -28.3438311481282 9.9715667488698e-177 1.0105497035416e-175
12270-12200 214 14761 13966 6421.22882271891 4.44452 0.156829020728557 -28.3398909584445 1.1151217738452e-176 1.1298765378085e-175
6500-6500 49 14134 15135 6411.98017148226 6.59456 0.232709323292142 -28.3381663438417 1.17104700146843e-176 1.18642485244821e-175
29450-29450 32 24016 23248 10344.2013733116 7.90365 0.278945087577428 -28.3340848020091 1.31481633575969e-176 1.33195091034805e-175
12320-12300 119 10705 11501 4919.46184825456 4.91592 0.173514584972263 -28.3314775674352 1.41574937976601e-176 1.43412867237898e-175
29440-29280 59 12391 13820 5747.37963409751 6.16622 0.217700037824738 -28.3243641362425 1.73224489068637e-176 1.75412821280877e-175
29510-29400 42 72325 65375 30145.5791259182 9.05615 0.319798867250434 -28.31825615752 2.0598214093857e-176 2.08522702239841e-175
29420-29220 40 16554 17828 7519.36479308769 7.11945 0.251435235379279 -28.3152370368446 2.24390424460132e-176 2.27124496065679e-175
12310-12170 43 19016 17767 8068.46831006805 7.11674 0.251347148570595 -28.3143801434066 2.29908283666217e-176 2.32698136178376e-175
28300-28270 32 21345 26169 10347.6742194544 7.90421 0.2791927067125 -28.31095380364 2.53359644050181e-176 2.56408835593906e-175
5970-5930 59 12724 13408 5736.94410167445 6.16354 0.217859627265721 -28.2913442146347 4.41631166390705e-176 4.46616589263182e-175
6470-6380 88 14217 13091 6029.68229338052 5.65428 0.199889816770939 -28.2869730506782 4.99838853076449e-176 5.05406815130678e-175
29550-29450 40 83991 75365 34886.0873822544 9.33748 0.330143197229162 -28.2831257024084 5.5737812581908e-176 5.63420862921286e-175
26970-26860 64 12000 12961 5482.20373076503 5.97931 0.211416309097786 -28.2821692474221 5.72680909104118e-176 5.7886110113514e-175
6520-6490 42 15755 16958 7157.09201365158 6.97729 0.246738766532524 -28.2780292130228 6.43907638706649e-176 6.50792524077519e-175
28390-28320 20 44854 47027 20047.1573855416 9.53837 0.33735395628965 -28.2740674818808 7.20335560543085e-176 7.27930333624177e-175
28700-28730 39 17234 18031 7715.76901027684 7.19342 0.254448187901061 -28.2706609941192 7.93256648019187e-176 8.01462751274558e-175
4290-4270 64 11971 14071 5707.73158252574 6.03797 0.213608994642304 -28.2664680601056 8.93211140924949e-176 9.02362606740123e-175
28290-28270 33 20626 25642 10074.647119249 7.82107 0.276728740983942 -28.262571072938 9.97355220165872e-176 1.00752421695908e-174
28540-28540 29 69678 64150 29278.7454993172 9.54878 0.337920939633225 -28.2574403601567 1.1531839756002e-175 1.16448426140361e-174
28730-28530 100 10713 11493 4906.81077144119 5.16693 0.182887234090158 -28.2519925396982 1.34533862126362e-175 1.35832181255267e-174
29570-29410 27 31754 29522 13412.4064985454 8.52457 0.301777132814741 -28.2478843273282 1.51111464271753e-175 1.52532328803061e-174
29570-29540 86 43550 40107 18347.9875331438 7.30266 0.25855985994578 -28.243607916769 1.70538174400509e-175 1.72116363786767e-174
12320-12180 38 20700 19461 8802.2765635963 7.42165 0.262792321091689 -28.241500399448 1.81010542716563e-175 1.8266771901285e-174
12330-12310 124 10531 11453 4873.22561845072 4.84169 0.171504676152053 -28.230658247144 2.45937680880051e-175 2.48116234203915e-174
27660-27590 40 17247 17544 7617.55763635587 7.13821 0.252935344217762 -28.22147139393 3.18847059509835e-175 3.21576818095224e-174
28690-28730 43 15617 16369 7003.21429411549 6.9117 0.24499002787877 -28.2121850079399 4.14499676927109e-175 4.18007357072119e-174
28670-28660 36 17929 19613 8202.61229089208 7.39784 0.26223379717681 -28.2108518160407 4.30406754365174e-175 4.34027767212606e-174
11390-11350 32 20564 22332 9367.69099473494 7.76032 0.275100875279568 -28.2089918804239 4.53622388084646e-175 4.57371443703816e-174
6480-6380 100 13589 12634 5799.39514562587 5.41107 0.191828308901738 -28.2078910442508 4.67947873345799e-175 4.71792197818754e-174
29430-29230 38 17133 18366 7762.18378021956 7.23971 0.256700978751146 -28.2029001435949 5.38778069759483e-175 5.43044573217764e-174
12300-12170 42 18123 17361 7779.83133089718 7.09807 0.251728316831855 -28.1973301584239 6.3053898644538e-175 6.35469851369515e-174
29700-29670 52 13105 14514 6050.15142678954 6.42411 0.22783617611724 -28.1962014856361 6.50954559263908e-175 6.56012932272201e-174
6550-6530 28 25425 26285 11296.9973350791 8.22403 0.291679326090959 -28.1954628304701 6.64671522332488e-175 6.69803668328255e-174
28870-28880 35 18840 19904 8469.94654797261 7.48498 0.265497900302636 -28.1922564357277 7.27640460224159e-175 7.33079230513647e-174
29710-29670 51 13280 14624 6112.27459391795 6.46711 0.22940811709606 -28.1904113344904 7.66541012802294e-175 7.72232721551905e-174
28070-28050 294 14115 14217 6380.70567397621 3.96447 0.140660190860749 -28.184735770536 8.99707244101457e-175 9.0621019641669e-174
12290-12270 148 10544 11696 4943.16262040505 4.60255 0.163421218337783 -28.163737087915 1.62690501308096e-174 1.63794216603314e-173
28480-28400 21 38936 42021 17655.2746250389 9.2845 0.329770062183304 -28.1544664931211 2.11289588552748e-174 2.12629337595091e-173
28670-28680 35 18347 19965 8370.59854629961 7.46793 0.265258757919435 -28.1533700725879 2.17921962900872e-174 2.19293037481549e-173
29710-29730 42 15218 17155 7076.17896290562 6.96084 0.247251966496796 -28.1528224102055 2.21312300038588e-174 2.2267202341015e-173
29440-29450 33 22677 21793 9736.12867714623 7.77157 0.276108514332491 -28.1467812469257 2.62393804234914e-174 2.63954281889092e-173
28700-28540 82 10787 11890 4994.53435081592 5.48271 0.194793467379653 -28.1462901217543 2.66050814405801e-174 2.67593779031157e-173
28710-28500 181 10954 11937 5109.01787769154 4.35431 0.154719314588166 -28.1432705860247 2.89680475999882e-174 2.91317745008125e-173
6020-5930 44 15313 15899 6836.4746735779 6.84348 0.243174468280368 -28.1422582873985 2.98062522122859e-174 2.99659259618566e-173
28750-28510 71 11450 12174 5197.27615208221 5.75061 0.204394624656227 -28.1348257666396 3.67494019560059e-174 3.69318292408415e-173
12320-12320 97 10665 11363 4866.68984899909 5.19946 0.184844400594877 -28.1288718948399 4.34593702254882e-174 4.36559094754824e-173
28310-28260 30 22203 26928 10700.1509062621 8.04592 0.286063437419639 -28.1263617983588 4.66427979821546e-174 4.68468701877897e-173
28710-28540 83 10795 11719 4961.26765791405 5.45527 0.193988674849386 -28.121581968908 5.33629053929454e-174 5.35911457382616e-173
6440-6450 29 27121 25659 11552.4191802487 8.20561 0.291958100429366 -28.1054461212741 8.40425937077092e-174 8.4344400728782e-173
29460-29410 38 17890 18097 7878.066499788 7.26114 0.258386850517848 -28.1018045051653 9.31113049579344e-174 9.34274446147505e-173
6470-6390 90 13987 12834 5924.98559465762 5.596 0.19914983242522 -28.0994454057388 9.95013800382117e-174 9.98197378653836e-173
6420-6430 26 30259 29341 13033.931322358 8.53774 0.303901243684197 -28.09379822672 1.16633746412463e-173 1.16984096964909e-172
28710-28740 35 18715 19531 8363.52111413164 7.46669 0.265852923282342 -28.0857771293316 1.46150133909401e-173 1.46546270381168e-172
21690-21660 22 35339 37941 15984.8130551206 9.07381 0.323083851398457 -28.0849857724004 1.49438968932042e-173 1.49829411473341e-172
12280-12260 96 10426 11482 4836.55479024064 5.20556 0.185394012861397 -28.0783451676138 1.80116379693509e-173 1.80534173157444e-172
28560-28590 27 26169 27026 11620.4607270363 8.31738 0.296310128002525 -28.0698467760909 2.28718000222041e-173 2.29192685343812e-172
28300-28260 32 20399 24970 9881.82754281331 7.83761 0.279251446054406 -28.066512618088 2.51185582579153e-173 2.51670114172029e-172
29170-29130 145 10576 12371 5089.57394949556 4.67568 0.166622255162332 -28.061534030515 2.88902190581153e-173 2.89388993726868e-172
28290-28260 33 19806 24583 9666.72851408862 7.7613 0.276763511507763 -28.0430845422918 4.85070848864896e-173 4.85580778798e-172
6480-6390 103 13370 12400 5702.6830388738 5.34336 0.190696486914145 -28.0202311963244 9.21244379868262e-173 9.21629725280075e-172
29410-29220 40 16033 16898 7206.41276927075 7.05788 0.251992172439051 -28.0083411102186 1.28593450219293e-172 1.28584698112812e-171
12310-12160 44 17878 16664 7579.71134010115 6.99295 0.249690953210411 -28.0064326366569 1.35663181277724e-172 1.35640759791415e-171
28040-28050 219 12035 12377 5472.43558750149 4.17389 0.149147811295429 -27.9849298608538 2.47875397422171e-172 2.47665884553467e-171
12290-12170 41 17884 17122 7674.8316280633 7.11328 0.254233396932251 -27.9793392672897 2.89907589702061e-172 2.89620343365186e-171
12300-12160 44 17008 16211 7287.14931896232 6.93594 0.247976668920388 -27.9701325736831 3.75194782091397e-172 3.74732028499811e-171
28610-28570 51 13760 14004 6091.76891257991 6.46219 0.231090426460394 -27.9639068671631 4.46652912235159e-172 4.45950443696913e-171
28060-28050 295 13790 13928 6247.04138120696 3.92788 0.140559065730532 -27.94469011044 7.64833719654318e-172 7.62927199131028e-171
27650-27610 51 14875 14395 6427.07659431704 6.5399 0.234064702546451 -27.9405714834466 8.58245976585127e-172 8.55940564099537e-171
28460-28320 17 60767 60971 26579.5830186011 10.1801 0.364483508511676 -27.9302025897167 1.14701710843116e-171 1.14365873752859e-170
29560-29450 40 81564 72975 33834.4122490612 9.29329 0.332749428200798 -27.9287823180807 1.19349137755704e-171 1.18993925101404e-170
6520-6500 37 16938 17952 7630.593480875 7.25356 0.259815968902789 -27.9180642368437 1.61051068031541e-171 1.60470619479414e-170
29480-29410 28 26991 25761 11543.5148271105 8.25521 0.295710206618895 -27.9165544067839 1.6799359346707e-171 1.67355694608746e-170
6010-6000 41 16080 16351 7103.38557711474 7.00125 0.250812204763097 -27.9143199996796 1.78820075161156e-171 1.7811339025103e-170
29470-29330 41 18246 17184 7770.11292604565 7.13114 0.255505270029856 -27.9099668278731 2.01954424641109e-171 2.01119385042757e-170
29690-29690 45 13873 15795 6487.95531076829 6.73513 0.241323473482163 -27.9091297291915 2.06734428232553e-171 2.05849724574918e-170
12280-12180 40 18223 17363 7801.64169152745 7.17276 0.257009463725847 -27.9085372512809 2.10185727477928e-171 2.09255864191796e-170
12330-12320 94 10360 11166 4754.11819550918 5.21119 0.186786105032845 -27.8992358920266 2.72562546132469e-171 2.71317329834985e-170
12320-12280 152 10656 11219 4871.57486804775 4.54175 0.162834580009975 -27.8917794950696 3.35672072377928e-171 3.33993062495775e-170
28530-28530 33 64492 58999 27025.0120483663 9.24658 0.331634665594415 -27.8818406593441 4.43036704499914e-171 4.40607521524849e-170
29470-29320 41 18206 17119 7747.42450244543 7.12691 0.255655505066722 -27.8770031209522 5.07092517678059e-171 5.04263351339824e-170
12340-12270 107 10390 10968 4728.29039100373 5.01362 0.179913427135389 -27.866855992042 6.73088391883162e-171 6.69074323278949e-170
28770-28680 64 11288 12399 5202.77566561082 5.90323 0.211909432735575 -27.8573428897883 8.77671364356295e-171 8.72142191646885e-170
26980-26860 65 11301 12216 5168.1365034187 5.87095 0.21075736543399 -27.8564309454548 9.00282683145914e-171 8.94524631493892e-170
6500-6480 63 11351 12413 5219.3554907661 5.93077 0.213064006446578 -27.8356126243261 1.60866824213498e-170 1.5972992326902e-169
29100-29140 88 10248 11682 4832.51451344325 5.33152 0.191628752275614 -27.8221173499797 2.34303833132582e-170 2.32468372107994e-169
4290-4260 65 11261 13278 5381.12532527379 5.92975 0.213139240950336 -27.8210113687187 2.41635039056365e-170 2.39719021093655e-169
4290-4280 64 11295 13241 5380.44570673848 5.95211 0.213944434775263 -27.8208340724398 2.42831402880089e-170 2.40894279602557e-169
4280-4270 64 11290 13239 5378.89050838332 5.95169 0.213964807440348 -27.8162208473952 2.76128385330833e-170 2.73846398578388e-169
6430-6450 28 26877 25417 11445.6551599421 8.24291 0.296374091122558 -27.8125042202053 3.06241748319028e-170 3.0365233438463e-169
27660-27600 40 16204 16442 7149.93848778504 7.04647 0.253394166454918 -27.8083452178499 3.43843840826838e-170 3.40821474841256e-169
12290-12160 43 16819 16033 7206.27548349876 6.95308 0.250236391991332 -27.7860274784652 6.39929987997184e-170 6.33572272015349e-169
29570-29420 27 29102 26957 12272.9723143799 8.3963 0.302288556361689 -27.775768778219 8.51264596132047e-170 8.42563927241308e-169
29580-29500 67 48379 44104 20269.115469839 7.80785 0.281174655026056 -27.7686748256542 1.03690189942471e-169 1.02605698106933e-168
28300-28280 29 21770 26581 10528.452286075 8.07155 0.290672833543632 -27.7684890402229 1.04227205200249e-169 1.03127173988929e-168
28520-28530 30 60013 55283 25227.4159120284 9.28482 0.334366092130972 -27.7684133339557 1.04446830900852e-169 1.03339510609806e-168
28290-28280 30 21017 26018 10240.1655688218 7.98241 0.287546067952339 -27.7604715670715 1.30250846531805e-169 1.28820385727465e-168
6510-6480 55 12004 13059 5497.54511234803 6.20362 0.223605993417774 -27.7435429746937 2.08486235037138e-169 2.06038051889918e-168
6400-6370 35 18294 18488 8049.677832436 7.41133 0.267261163336795 -27.7306821448428 2.97989358552413e-169 2.94306344008507e-168
5960-5930 55 12195 12924 5512.74590806958 6.20762 0.223856123425259 -27.7303882701396 3.00430861483035e-169 2.96703424280979e-168
29550-29430 41 99298 87586 40923.0953692683 9.53226 0.343851066750963 -27.7220678867458 3.78497630237802e-169 3.73765728422356e-168
6530-6530 28 22649 24065 10201.5126354826 8.07663 0.291369516220335 -27.7195315427289 4.06104516344114e-169 4.0095048024171e-168
29540-29460 41 72073 64706 29947.7021062345 9.08143 0.327748737563193 -27.708525213233 5.51166199256085e-169 5.43988343858863e-168
12350-12310 82 10380 11172 4751.83827065353 5.41001 0.195284965955553 -27.7031516902062 6.39769403031494e-169 6.31255921672915e-168
29510-29350 35 19523 18848 8404.4255122681 7.47372 0.269787850289293 -27.7022074555697 6.56747505022798e-169 6.4794592919282e-168
29500-29420 45 56764 51527 23713.2709205969 8.60987 0.310811385693614 -27.7012591028342 6.74252580943178e-169 6.65152596469441e-168
12350-12250 62 11675 12140 5235.26744745997 5.95843 0.21512227762693 -27.6978951538054 7.40189241309621e-169 7.30094299563663e-168
28720-28500 156 10223 11149 4761.16994343343 4.46967 0.161463855128375 -27.6821702826164 1.14469613925874e-168 1.12838095514029e-167
28960-28820 20 37863 44661 17962.683913538 9.37989 0.338928051372447 -27.6751540517106 1.39040064229533e-168 1.37018947159427e-167
29820-29790 39 15505 16408 6983.20787299504 7.04899 0.254715275849404 -27.6739801643373 1.4363728329066e-168 1.41542558572906e-167
12340-12300 92 10110 10949 4650.54426099328 5.21043 0.188290896831541 -27.6722425485802 1.50722307119752e-168 1.48502914649518e-167
29580-29490 70 48743 44360 20407.4412806804 7.75434 0.280455079096161 -27.649150492004 2.85720526141051e-168 2.81216920948647e-167
28760-28660 28 22919 23685 10183.4432173072 8.07405 0.292025384905243 -27.648467005289 2.91178476725196e-168 2.8657512877984e-167
28440-28280 16 63565 64902 28037.1996128149 10.3447 0.374192982450381 -27.6452389957711 3.18396404338442e-168 3.13287805313609e-167
12340-12320 66 11027 11781 5015.53781271526 5.8051 0.210007188360239 -27.642404918718 3.44379462149648e-168 3.38821553868327e-167
28400-28410 20 37873 45759 18194.5706248252 9.39841 0.340012227413187 -27.6413832588766 3.5425663731285e-168 3.48505981931944e-167
29570-29460 28 25248 24258 10832.8644955959 8.16339 0.295462244656827 -27.629203933722 4.96230437594877e-168 4.87988400206253e-167
28740-28500 145 10278 10873 4708.55068827873 4.56107 0.165127766672703 -27.6214323305002 6.15240969537477e-168 6.04848743238149e-167
26950-26860 59 11625 12257 5246.34416299953 6.03363 0.218598331905941 -27.6014436439911 1.06918550838879e-167 1.05027217383092e-166
6460-6450 52 14990 14011 6373.59847595169 6.4996 0.235481586957916 -27.6013275890402 1.07262039578092e-167 1.05354566986578e-166
12330-12260 143 10526 10867 4762.34211552385 4.59824 0.166644324679399 -27.5931249035203 1.34550908587058e-167 1.32126602614521e-166
29460-29320 40 17599 16621 7504.58268333183 7.11655 0.257924005849921 -27.5916573569469 1.40118542548222e-167 1.37587351613947e-166
29580-29380 34 20250 19264 8656.05952661993 7.55833 0.273942451843289 -27.5909360949374 1.42938636622461e-167 1.40343101877548e-166
6020-6010 41 15706 15661 6874.04876903585 6.95371 0.252039500794974 -27.5897585580059 1.47665066425472e-167 1.44969867084099e-166
29430-29240 34 17353 18579 7854.05823752409 7.4177 0.268915884788552 -27.583733703855 1.74403327829977e-167 1.71195585034058e-166
28910-28800 40 14573 16953 6885.92196566442 6.99205 0.253526881940316 -27.5791165449117 1.98122471094594e-167 1.94394974906085e-166
29580-29360 42 16040 15575 6932.68700095475 6.9311 0.251349137579376 -27.5755787940601 2.18453923323455e-167 2.14282577484421e-166
29740-29660 72 11303 11426 5008.1019646428 5.67621 0.205861708813935 -27.5729047762863 2.35192857896186e-167 2.30657884752944e-166
28510-28410 26 24431 25924 10994.1305817675 8.29186 0.300804618462449 -27.565606796097 2.87686042257744e-167 2.82085099336541e-166
28770-28710 66 10706 12137 5016.99137884493 5.80556 0.210625866436231 -27.5633927598935 3.05814487120104e-167 2.99832015814794e-166
29130-29070 36 16387 19977 7928.09314863254 7.34862 0.266672471106762 -27.5567354695858 3.67489570394983e-167 3.60214733969989e-166
29460-29330 40 17535 16516 7468.07208645394 7.10949 0.258173648359815 -27.5376229652351 6.22586462476277e-167 6.09912931610286e-166
11550-11530 21 40609 37802 17153.4279243705 9.24284 0.335715061808147 -27.531795644841 7.31097747353288e-167 7.16044813399878e-166
29470-29310 38 18445 17309 7839.48320850663 7.25401 0.263484906132551 -27.5310244167133 7.46807985945385e-167 7.31396759342741e-166
6030-5950 66 11087 11583 4987.77574888575 5.79701 0.210622542007835 -27.5232172000717 9.26117555354876e-167 9.0661755980545e-166
6480-6450 78 11112 11156 4912.24916634258 5.53137 0.201036779353497 -27.5142149218888 1.18685067700229e-166 1.16147382410264e-165
28720-28540 76 10258 11138 4712.94515370638 5.50889 0.200389184905727 -27.4909736513418 2.25092531153902e-166 2.20153981754263e-165
28740-28540 73 10644 11168 4804.97142849399 5.59579 0.20355027209864 -27.4909463599995 2.25261696652906e-166 2.20308959810516e-165
27640-27610 49 14335 13834 6185.62199640507 6.54238 0.238055375582098 -27.4826132683363 2.83330779789511e-166 2.77074952559242e-165
21590-21610 39 16339 16140 7116.80889753062 7.0764 0.257526047787783 -27.4783836578479 3.18301918310993e-166 3.11214756713005e-165
6490-6490 57 11269 12581 5231.80011652067 6.07976 0.221329492448949 -27.4692579448325 4.09136913171942e-166 3.99780214359545e-165
4270-4270 64 10815 12712 5160.67352203557 5.89145 0.214480490229607 -27.4684780801998 4.18007830588486e-166 4.08428856787912e-165
29580-29520 81 43053 39373 18078.1125649219 7.3679 0.268305991418344 -27.4608175572433 5.16033620448947e-166 5.04040703085109e-165
26930-26890 43 14356 14623 6351.35097261936 6.77012 0.246659295195819 -27.4472522450407 7.4926092054641e-166 7.31569741305938e-165
28750-28520 59 11340 12013 5130.51237147648 6.00117 0.218684157222278 -27.4421982583982 8.60898164799066e-166 8.40331719461184e-165
29360-29360 822 147098 135148 62264.592328069 5.80041 0.211434362131281 -27.4336013179693 1.09025916014902e-165 1.0639104545707e-164
28950-28840 21 33399 41259 16236.8562204783 9.1636 0.334070487262718 -27.4301385234922 1.19905321333281e-165 1.16996422788222e-164
6490-6480 64 10655 11812 4936.08359241603 5.82667 0.212520318250251 -27.4170205932 1.71901240487533e-165 1.67675243282205e-164
28510-28530 26 56659 52536 23887.5986875963 9.41263 0.343330823524401 -27.4156368533915 1.78556938244869e-165 1.7415905917979e-164
28860-28800 52 12369 12771 5518.29627525694 6.29052 0.229475436773824 -27.4125886367725 1.94140589304117e-165 1.89340925801833e-164
4280-4260 65 10668 12532 5090.27899335271 5.84891 0.213401042246822 -27.4080655779766 2.19801679162699e-165 2.1434727944367e-164
28970-28840 20 35668 42640 17040.9286842859 9.30383 0.339603452077816 -27.3961630839214 3.04695342126847e-165 2.97049796856112e-164
28960-28840 20 35747 43140 17163.4522129481 9.31418 0.340060565366973 -27.3897585187788 3.63211600271971e-165 3.54064176367491e-164
28950-28820 20 35657 42925 17098.0263205175 9.30866 0.339942370369441 -27.383059595727 4.36456621284258e-165 4.25424209105649e-164
29460-29310 38 17813 16803 7589.95717585572 7.20719 0.263218791915853 -27.3809740168702 4.62142049985881e-165 4.503963501227e-164
21590-21570 41 16230 15550 6969.98996757705 6.97377 0.254698937230721 -27.38045701015 4.68739490776653e-165 4.56804467449478e-164
28940-28840 22 30651 38195 14971.9155023632 8.9793 0.327951327057107 -27.3799893925209 4.74787656823608e-165 4.62676713798363e-164
26930-26860 62 11109 11637 5001.37664574703 5.89196 0.215285431050497 -27.3681190946235 6.57364282170899e-165 6.40292796053433e-164
28940-28820 21 32618 39542 15700.2055249205 9.11507 0.333082984735169 -27.365751187375 7.01434123264089e-165 6.83185808683101e-164
28890-28860 38 14756 16267 6782.73191142838 7.04444 0.257426358363008 -27.3648765935638 7.18447329084669e-165 6.99723269710258e-164
6030-5940 65 10859 11421 4901.37953036584 5.7938 0.211728256268563 -27.3643342229021 7.29204287683998e-165 7.10132631582647e-164
12350-12260 97 9955 10471 4518.70725910832 5.09091 0.186047207382598 -27.3635480932706 7.45081926054598e-165 7.25560652601392e-164
28730-28540 76 10211 10908 4654.1603315457 5.49057 0.20066696968998 -27.3616260683923 7.85370679650804e-165 7.6472142404211e-164
29360-29420 28 25540 23661 10774.4188534451 8.15556 0.298080239503797 -27.3602920339446 8.14606275581073e-165 7.93113255699936e-164
6550-6480 34 17410 17824 7709.1346491588 7.39074 0.270152941016546 -27.3575981281883 8.76998711023238e-165 8.53778667528994e-164
28730-28500 153 9987 10724 4616.60918080432 4.45282 0.162767332039628 -27.3569466445712 8.92790622477703e-165 8.69111325547583e-164
29510-29410 42 74806 66673 30981.1753520667 9.09563 0.332491292783403 -27.3559904602519 9.1648415113378e-165 8.92134212541896e-164
29580-29530 75 39200 35980 16488.3886905726 7.34607 0.268562813063885 -27.3532737934372 9.87283512424157e-165 9.60961558472815e-164
29830-29790 37 15493 16336 6964.07551223782 7.12124 0.260406342761096 -27.346644076776 1.18384332826875e-164 1.15189932739622e-163
28960-28810 26 22775 26349 10706.4450149389 8.25358 0.301870653529191 -27.3414324953963 1.36541985976785e-164 1.32838780283894e-163
4280-4280 64 10609 12397 5047.95824306561 5.85932 0.21432768007899 -27.3381375181779 1.4943123565131e-164 1.4536470457896e-163
6000-6000 38 15666 15943 6921.90405920792 7.07381 0.258784856808762 -27.3347278395547 1.64049657813833e-164 1.59562670435977e-163
28670-28510 138 9789 11427 4708.49319961961 4.63397 0.16958714047844 -27.325013090718 2.14010807916545e-164 2.08068760810751e-163
29440-29260 54 11385 12580 5255.94785217924 6.165 0.225647330843967 -27.3214139543146 2.36157242378214e-164 2.29567742122998e-163
29690-29700 44 12922 14696 6041.21004575653 6.66428 0.243925642839723 -27.3209685227077 2.39052656241284e-164 2.32371383041799e-163
29770-29790 33 18226 18340 8001.9184654014 7.48785 0.274154852113536 -27.3125012468515 3.01355706973448e-164 2.92877763865718e-163
29580-29510 71 45643 41539 19113.2745156696 7.63908 0.279695933150625 -27.3120973859656 3.04702665702722e-164 2.96102581960362e-163
29560-29430 40 96262 84638 39615.5764858617 9.52103 0.348637337047584 -27.3092705700384 3.29192254798514e-164 3.19870739420291e-163
28850-28800 50 12288 12832 5511.28670747366 6.34561 0.232541562728231 -27.2880892953645 5.8735923597178e-164 5.70457889366756e-163
29430-29220 35 15991 17155 7247.23821744967 7.25939 0.266028361212344 -27.2880294148681 5.88321066320145e-164 5.71365063728813e-163
29540-29450 36 81284 72339 33635.0485635731 9.43687 0.345940936710196 -27.2788539904074 7.5592743866011e-164 7.33932929658926e-163
28460-28310 16 58867 59033 25741.5917831866 10.2214 0.374886023283151 -27.2652493863597 1.09605031151042e-163 1.06350695524735e-162
26960-26850 59 10907 11781 4983.5359898087 5.95892 0.218681707314401 -27.2492882646568 1.69444234106704e-163 1.64327911436049e-162
27650-27620 42 14835 14637 6462.52587976732 6.82935 0.250662820410227 -27.2451816876787 1.8953373888696e-163 1.83776159037869e-162
28410-28350 19 39286 40935 17506.4113918027 9.41677 0.345719273265743 -27.2381898073265 2.29360185791528e-163 2.22350846843174e-162
26940-26860 58 11264 11769 5061.53197297035 6.00634 0.220570341646719 -27.2309438332394 2.79471394596412e-163 2.70841280008281e-162
28310-28280 25 23940 29025 11530.2859414276 8.41737 0.309129723957998 -27.2292535088239 2.92653569355989e-163 2.83589663933648e-162
29550-29440 42 91358 80380 37611.3638776314 9.37564 0.34442909619485 -27.2208091499936 3.68410138231947e-163 3.56966307199813e-162
29180-29140 100 9502 10939 4515.58703924081 5.04536 0.185365438745495 -27.2184685210281 3.92679461155714e-163 3.80356334576285e-162
27670-27610 51 11652 12692 5338.06224374576 6.27053 0.230386757553633 -27.2173925943562 4.04364856318739e-163 3.91656572974082e-162
28700-28650 43 13013 14305 5979.4636049851 6.6827 0.24553302604184 -27.2171184017143 4.07397920108057e-163 3.94575733838799e-162
28970-28820 19 37431 43793 17682.2616251423 9.43122 0.346622636401991 -27.2089070938694 5.09559056199724e-163 4.93405348053368e-162
4290-4250 65 10459 12450 5025.60629269496 5.83031 0.214409442270853 -27.1924054830611 7.98715995925184e-163 7.72922598625581e-162
29370-29360 850 151075 138626 63915.1058184624 5.78973 0.212950369100421 -27.1881723183639 8.96287894819577e-163 8.67098781495976e-162
29490-29420 45 52721 47755 22005.1276561608 8.50187 0.312726772743752 -27.1862494812462 9.44455703568916e-163 9.13440145973932e-162
5960-5990 54 11310 12184 5156.08227983615 6.13712 0.225743906705982 -27.1861942454223 9.45876930668692e-163 9.14771686860638e-162
26970-26850 62 10585 11437 4840.39940165428 5.84437 0.215020670015379 -27.180520723493 1.10383525803761e-162 1.06733480107524e-161
28690-28650 40 13627 15236 6311.7515861432 6.8659 0.252705486843793 -27.1695918830792 1.4861422225901e-162 1.4361223828784e-161
4270-4260 65 10358 12226 4955.79701594233 5.80995 0.213958776644252 -27.1545100416535 2.23981025461039e-162 2.16361063274218e-161
28390-28360 16 52082 60047 24410.7836853797 10.1448 0.374206131618254 -27.1101050999239 7.48448254155844e-162 7.21799172938385e-161
29580-29480 56 45796 41623 19155.5284011657 7.98543 0.294645778336852 -27.1018009607095 9.37671061162014e-162 9.04114991028361e-161
21690-21670 21 30736 33301 13967.1413232141 8.94613 0.330215326299859 -27.0918163609857 1.22944420031939e-161 1.185335426019e-160
26940-26890 38 15016 15305 6640.68124661079 7.01375 0.258953889143083 -27.0849333573594 1.48181099717743e-161 1.42817945159756e-160
28750-28500 77 9972 10500 4515.16657785627 5.42725 0.200443147957784 -27.076266530008 1.87439706444906e-161 1.80596418680096e-160
26980-26850 64 10299 11156 4717.94989076551 5.76086 0.21281074861586 -27.0703628333512 2.19973555698602e-161 2.11912700938703e-160
29480-29490 29 19993 20296 8810.06300571944 7.81389 0.288798805474839 -27.0565190067391 3.20114603115286e-161 3.08283042683635e-160
28430-28280 15 63121 64322 27814.2749259793 10.4263 0.385672767505938 -27.0339989380067 5.89085053727395e-161 5.66834526389282e-160
28860-28880 31 17722 18600 7940.33677584559 7.56714 0.27999925588829 -27.0255633527493 7.4018032319523e-161 7.1192298319726e-160
29140-29070 34 15836 19333 7666.78035170142 7.38284 0.27321353352208 -27.0222223636117 8.10218256347446e-161 7.79068544131087e-160
29800-29690 177 10338 10705 4708.61547808508 4.26662 0.158015867175375 -27.0011857508649 1.43126664582084e-160 1.37508296189596e-159
6480-6400 73 12435 11489 5279.35778024217 5.73291 0.212453443164068 -26.984317933467 2.25802790907948e-160 2.16787121222425e-159
28950-28810 26 21318 25172 10129.0016346087 8.17346 0.302902399438193 -26.9838102078148 2.28921987067166e-160 2.19771518468598e-159
28410-28280 16 52728 54608 23420.2800526563 10.085 0.373996963695144 -26.9653572296411 3.76841585822524e-160 3.61525365771883e-159
28670-28520 122 9287 10719 4435.50942829554 4.72737 0.17533157838528 -26.9624785893807 4.07300315535922e-160 3.90673254529573e-159
28750-28750 28 19745 20792 8856.71932605328 7.87228 0.292042852748915 -26.9558975547083 4.86488656418765e-160 4.66541895673956e-159
28430-28460 20 32729 34994 14773.698753061 9.09766 0.337594619681231 -26.9484703077793 5.94469212565027e-160 5.69935650487788e-159
12320-12170 37 16812 15915 7175.96644344156 7.1646 0.266022976639308 -26.932241563819 9.21016372546686e-160 8.82512687988622e-159
12270-12190 42 15460 14456 6566.79533450758 6.85253 0.254695921186902 -26.9047538952539 1.93221617814784e-159 1.84954307901394e-158
12280-12170 39 15845 15076 6781.97449661334 7.0066 0.260453111095037 -26.901569482423 2.10529676282829e-159 2.01474931353975e-158
29110-29150 68 9831 10767 4532.87724681868 5.61427 0.208703891198208 -26.900632746495 2.159097674161e-159 2.06604402980916e-158
29480-29420 30 20736 19593 8832.6780799474 7.76856 0.288864212014294 -26.8934612331887 2.61914732828321e-159 2.50545036445568e-158
6480-6460 78 9930 10261 4456.31018376138 5.38925 0.200431226074573 -26.8882865574416 3.01075920452376e-159 2.87885741128574e-158
12350-12320 62 10230 10997 4667.66282141407 5.79148 0.215419519758767 -26.8846562958826 3.31989066085973e-159 3.17415065527632e-158
27660-27630 37 14400 15143 6466.0569227708 7.01379 0.260895178457841 -26.8835652752488 3.41884727213424e-159 3.26845930753522e-158
11540-11510 19 41338 38786 17523.6228415234 9.41817 0.350382745585305 -26.8796621704459 3.79760267227124e-159 3.63038530976382e-158
29290-29150 62 10750 10976 4781.5151724368 5.82653 0.216781110793831 -26.8774571401785 4.02981246741556e-159 3.85183329696007e-158
29530-29460 37 64692 57988 26861.7651853623 9.07263 0.337606290141312 -26.8734120634235 4.49328084184704e-159 4.29443317334766e-158
11530-11510 19 41136 38635 17446.1126659243 9.41177 0.350328539210305 -26.8655522570016 5.55147565552471e-159 5.30382656733827e-158
28280-28270 33 15997 19752 7790.33783781004 7.44917 0.277295781205496 -26.8636129679632 5.8487850492028e-159 5.58761357004332e-158
29450-29270 46 11723 13018 5419.01220974855 6.44216 0.239871563992586 -26.8566946949991 7.04498974091935e-159 6.72977781836679e-158
6410-6410 20 34992 34348 15153.1959534964 9.13426 0.340194118070927 -26.8501514449063 8.40030778587235e-159 8.02296483676142e-158
29090-29130 72 9583 11050 4538.35889513599 5.53273 0.206070015201434 -26.8488095888563 8.70890724787234e-159 8.3173157644327e-158
28960-28830 18 38307 45699 18279.3645361916 9.55723 0.356018054392473 -26.8447865688884 9.70363896611963e-159 9.26559901761887e-158
28670-28690 31 16741 18157 7624.62543121574 7.50846 0.279772838185222 -26.8377065601927 1.17376341264304e-158 1.12046550003664e-157
28540-28410 24 23810 25177 10695.3610740495 8.36771 0.311833309469223 -26.8339099452062 1.29984041071384e-158 1.24064489428347e-157
29840-29740 181 10351 10637 4700.04563441912 4.23083 0.157672934370492 -26.8329213240478 1.33483317256069e-158 1.27398494701554e-157
6400-6400 21 30709 31004 13480.6551256011 8.89491 0.331804266799691 -26.8077161144092 2.62677080519841e-158 2.50377672662329e-157
28400-28340 18 39010 41199 17498.1851001972 9.49415 0.354157715202877 -26.8076884127589 2.62872492477429e-158 2.50552323854089e-157
29150-29070 34 15245 18656 7390.81802293789 7.32979 0.273556084326394 -26.7944714559726 3.74798893071892e-158 3.57051017184869e-157
27670-27620 43 12213 13402 5608.71542263963 6.58989 0.245974042653236 -26.7910007432978 4.11376423104561e-158 3.91842043913516e-157
28690-28740 52 11089 11712 5005.77733904692 6.14895 0.229564860784448 -26.7852612732471 4.79849255472333e-158 4.56915300037416e-157
29590-29470 33 17325 16929 7501.97117692503 7.3945 0.276122952554671 -26.7797341422486 5.56522820100267e-158 5.29801688304839e-157
6470-6400 61 13014 11907 5490.34707323617 6.0512 0.225987683425826 -26.7766630005191 6.04294819066784e-158 5.75200074758529e-157
4280-4250 65 9898 11747 4751.0286275963 5.74852 0.214736740618681 -26.7700742742672 7.21051091902473e-158 6.86112670656237e-157
28410-28420 17 42079 49726 19978.5363970846 9.76805 0.364934970596426 -26.7665580109327 7.92320071569766e-158 7.53788835526821e-157
28680-28540 56 10342 11592 4813.51536301361 5.98436 0.223641459755474 -26.758703135407 9.77966348115974e-158 9.30191844062808e-157
28490-28520 23 28295 26993 12094.3010792124 8.60676 0.321781060328202 -26.747251352313 1.32911876858576e-157 1.26360583792619e-156
21630-21560 26 23034 22366 9932.4181040418 8.14507 0.304611978874999 -26.7391693574652 1.65029820028066e-157 1.56801199012808e-156
11400-11350 30 16838 18943 7810.37654392021 7.59073 0.284010703901462 -26.7269103909438 2.29133068805887e-157 2.17577509765974e-156
12280-12160 41 14953 14144 6385.58887365648 6.8469 0.25624872337332 -26.7197578744694 2.77468916730574e-157 2.63390583379384e-156
6520-6480 41 12595 13611 5737.93799137231 6.69197 0.250548791809811 -26.7092301433871 3.67728505994568e-157 3.4899001284547e-156
28870-28800 52 11184 11573 4998.31202399236 6.14677 0.230214414957623 -26.7002131058863 4.68005057953217e-157 4.43972365788051e-156
29450-29280 48 11134 12518 5181.86582884258 6.31545 0.236532493490778 -26.7001352123428 4.68980778614196e-157 4.44877463589169e-156
28520-28410 26 20381 21921 9236.08905701403 8.04005 0.301236837667603 -26.6901233234386 6.12901631627475e-157 5.81213854324245e-156
29120-29160 69 10579 10487 4645.08666788155 5.62857 0.210963616341017 -26.6802689561348 7.97545135415854e-157 7.55892861133284e-156
29080-29110 62 9885 11645 4724.72176128574 5.80922 0.21788045798238 -26.6624360403411 1.28412542503264e-156 1.2159406232081e-155
12330-12300 113 9031 9774 4173.61764405025 4.75051 0.178178241041423 -26.6615775381423 1.31389943611348e-156 1.24407641401481e-155
28550-28580 27 20267 20613 8937.31210055101 7.93794 0.297730611063627 -26.6614742205489 1.31752879043393e-156 1.24745547223897e-155
6480-6470 71 9551 10218 4356.42170457966 5.49341 0.206114716122039 -26.6521937226598 1.68791445893253e-156 1.59762723022408e-155
6390-6370 33 16134 16315 7102.74813815332 7.31538 0.274499530767866 -26.6498673703991 1.79603318948611e-156 1.69988442210859e-155
28830-28870 27 19944 20536 8847.76230474253 7.92338 0.297320368694911 -26.6493112754769 1.82288599962046e-156 1.72522030882959e-155
28280-28260 33 15406 19043 7507.68369728558 7.39569 0.277549846817149 -26.6463661048023 1.97193166929834e-156 1.8658512159872e-155
29500-29430 34 50530 45992 21130.8257872894 8.84819 0.332210358504681 -26.6343030255409 2.72053789966789e-156 2.57241097058378e-155
29180-29130 119 9069 10688 4377.43465440528 4.74461 0.178161335231657 -26.630970318143 2.97342114060347e-156 2.81113762054681e-155
11520-11510 19 38982 36542 16518.623933195 9.3329 0.350540454758452 -26.6243067953506 3.55159434135319e-156 3.35682949037576e-155
28970-28810 24 22114 25417 10359.8927895171 8.32169 0.312604574465004 -26.6205002798681 3.93093686361592e-156 3.7151986386514e-155
29580-29460 29 19935 19150 8557.22375963786 7.77177 0.29195413735403 -26.6198302054458 4.00178446602397e-156 3.78198419260525e-155
29490-29530 26 21634 21543 9441.96423668615 8.07189 0.30340900514876 -26.6039757666003 6.10587401320963e-156 5.76732550643386e-155
4270-4250 65 9736 11645 4692.86096971695 5.73058 0.215424779176784 -26.6013236213005 6.5528807897046e-156 6.18869478906827e-155
28940-28830 19 32896 40445 15950.9079907202 9.28246 0.349104960972487 -26.5892956267491 9.02721584938829e-156 8.52238453755579e-155
6570-6500 25 22126 22535 9760.61373708985 8.17655 0.307552144019165 -26.5858948637309 9.88273857194071e-156 9.32706692625583e-155
28760-28510 68 9749 10224 4400.67942003065 5.57109 0.209574171633541 -26.5829187613436 1.06975977606114e-155 1.00956462169723e-154
11390-11340 33 14774 16850 6905.37371336305 7.27465 0.273674666249672 -26.5813666943855 1.11488315287494e-155 1.05205237501599e-154
28470-28500 26 20821 21316 9209.62448147809 8.03588 0.302313622786366 -26.5812753760886 1.11759649250093e-155 1.05456441947218e-154
27650-27590 40 15223 14231 6464.50454336371 6.90047 0.259629773905646 -26.5781267785221 1.21529555018522e-155 1.14664807585044e-154
28610-28530 27 20387 20350 8909.60081552335 7.93344 0.298576858535179 -26.5708520912567 1.47488699818555e-155 1.39125708373673e-154
4270-4280 62 9751 11485 4660.79217126229 5.78939 0.218002653120761 -26.5565276649813 2.15896453194253e-155 2.03561209588417e-154
12310-12280 157 9479 9996 4351.54947505428 4.32734 0.162960375056559 -26.554576466772 2.273947113916e-155 2.14363209163081e-154
28950-28830 18 35898 43778 17329.8593255519 9.48022 0.357149033865291 -26.544168964824 2.99882542668975e-155 2.8254152659709e-154
6480-6410 68 12058 11097 5108.28859309771 5.78825 0.218062367070755 -26.5440274162673 3.01013005029329e-155 2.83593628400799e-154
29350-29350 791 99339 92155 42393.0386928215 5.29592 0.199519887784173 -26.5433209382679 3.06719157467552e-155 2.88956335010631e-154
29320-29320 32 19269 17602 8084.08489771522 7.54713 0.284360020397113 -26.5407415529587 3.28485128198346e-155 3.09433442082002e-154
29520-29460 35 59330 53315 24663.9284363421 9.02961 0.340254622750873 -26.5378047789985 3.55150540402867e-155 3.3450633782079e-154
29580-29390 28 20935 19836 8927.39795828025 7.88374 0.297080812196659 -26.5373488584607 3.59479774356303e-155 3.38568418280373e-154
28750-28530 52 10731 11319 4842.18718125852 6.10067 0.229892649961434 -26.537058802105 3.62261417532784e-155 3.41172627869269e-154
6570-6490 25 21975 22316 9680.48045472383 8.16463 0.307692120205822 -26.5350767350369 3.81853431493211e-155 3.59574714600158e-154
6040-5980 57 10302 10830 4645.74445449902 5.90697 0.222610406358907 -26.5350307807585 3.82320007537697e-155 3.59997587760478e-154
28290-28290 26 19981 24853 9758.26950000107 8.11958 0.306016479973524 -26.5331598140125 4.01807330685319e-155 3.78312471936925e-154
29460-29420 41 13008 13189 5743.60262969563 6.69336 0.252283211878534 -26.5311385430188 4.23976202466728e-155 3.99148522430298e-154
29840-29750 182 10114 10379 4592.8745324071 4.18848 0.157879687639316 -26.5295923965229 4.41754930728127e-155 4.15867109166303e-154
6560-6500 24 22878 23584 10150.3049534381 8.29212 0.312604011686789 -26.525949327724 4.86644905399891e-155 4.58021616235389e-154
2410-2380 29 17722 18350 7886.70991645643 7.65379 0.288541251601618 -26.5258141013797 4.88396116938755e-155 4.59627762210216e-154
28680-28650 38 12832 14508 5977.38912947856 6.86137 0.258678290608937 -26.5247145953506 5.02870566527822e-155 4.73206310489714e-154
28620-28440 119 8970 9635 4134.72041326905 4.66067 0.175751049629148 -26.5185928870528 5.91653292836575e-155 5.56548061787176e-154
5950-5940 44 11603 12567 5296.06536485354 6.47334 0.244137436170633 -26.515146275285 6.48358494124631e-155 6.09777161511288e-154
4260-4260 62 9698 11421 4635.35677046732 5.78143 0.218048266207994 -26.5144379903247 6.60667337036561e-155 6.21296735029728e-154
28710-28650 38 13041 13992 5917.00859785389 6.84663 0.258268193908575 -26.5097582635404 7.48069457130333e-155 7.03329589794349e-154
29570-29450 23 26670 25551 11423.2392727015 8.52429 0.321671842741415 -26.4999682282529 9.7005008152975e-155 9.11617494720739e-154
11540-11520 18 41898 39242 17745.647152565 9.5144 0.359049190962403 -26.4988886827448 9.98241931032624e-155 9.37982593998978e-154
28400-28280 16 46719 48529 20782.6462648555 9.9125 0.3740735571153 -26.4987937791029 1.00075907960591e-154 9.4030483782295e-154
6560-6490 24 22739 23403 10080.8469018265 8.2822 0.312676242421216 -26.4880867942831 1.32953153172849e-154 1.24898845688562e-153
28300-28290 25 20693 25360 10025.5224736877 8.21531 0.310175483874868 -26.4860079168071 1.40490296866836e-154 1.31973361350713e-153
11530-11520 18 41722 39090 17673.8400504729 9.50855 0.359035693762165 -26.4835808242789 1.49831428628046e-154 1.4074177845727e-153
29180-29110 231 10561 12658 5204.10469616169 4.02012 0.151804847773373 -26.4821266091397 1.55722780117451e-154 1.46269046265586e-153
28540-28550 24 50822 47227 21448.7509684176 9.37271 0.353937435542841 -26.4812675476766 1.59311137430076e-154 1.49632725756622e-153
27640-27620 38 14212 14023 6189.7673506257 6.91188 0.261119898251938 -26.4701415423132 2.13972393430173e-154 2.00918172632178e-153
28770-28720 56 9948 11230 4648.22178500385 5.93354 0.224171061799217 -26.4688192850655 2.21604947037037e-154 2.08066075392614e-153
29530-29430 40 90128 78621 36962.4840803451 9.42095 0.356007388694422 -26.4628066471613 2.59888364103181e-154 2.43943768808136e-153
28280-28280 30 16419 20160 7969.59725188841 7.61995 0.287965121307102 -26.4613585223266 2.70055404087194e-154 2.53475476157153e-153
21640-21560 25 22889 22286 9882.04319115301 8.19441 0.309694172763238 -26.4596685426677 2.82423736469554e-154 2.65060269481095e-153
12330-12190 46 13506 12660 5749.58754450229 6.52798 0.246761933712336 -26.4545765145421 3.23216017387532e-154 3.03261608212626e-153
26950-26850 57 10190 10715 4596.22784929284 5.89138 0.222708458465629 -26.4533508671412 3.33882894379542e-154 3.13255653940384e-153
12310-12310 123 9060 9555 4141.15032604235 4.61429 0.174513282181821 -26.4409045113987 4.64253134555487e-154 4.35432604807022e-153
29720-29660 53 10806 11074 4808.68093926888 6.06288 0.229327045513182 -26.4377093423367 5.05237448328597e-154 4.73764621823186e-153
29540-29440 38 89044 77779 36538.5657493402 9.47835 0.35860328020491 -26.4313101013434 5.98502500436138e-154 5.61117577395084e-153
28920-28820 20 28996 35817 14096.9493611176 9.02998 0.341679462128576 -26.4282235519341 6.49448755808667e-154 6.0877052721716e-153
6010-6010 37 14103 14130 6186.68382557961 6.9498 0.263055655052473 -26.4194918089615 8.18259708342996e-154 7.66623696685058e-153
28940-28810 26 19124 22818 9137.83713124345 8.02463 0.303772917299588 -26.4165353270077 8.8483019063142e-154 8.28766769536494e-153
6030-6000 46 11636 11940 5173.79869496234 6.37491 0.241338705240528 -26.4147851945257 9.26758229276202e-154 8.67959171054116e-153
6510-6510 32 15313 16084 6867.07923027954 7.31109 0.276926922504519 -26.4008001230126 1.34148925987364e-153 1.25563394724172e-152
12350-12300 87 8858 9617 4083.93508235321 5.10211 0.193272410377112 -26.3985621784077 1.42325419867996e-153 1.33192348655392e-152
28630-28440 123 8912 9524 4101.01361384386 4.59996 0.174317723145103 -26.3883625523706 1.86364589629865e-153 1.74357912133765e-152
27660-27570 26 20511 20570 8983.13009235491 7.99988 0.303249068114395 -26.3805622836563 2.29019145885114e-153 2.14225440177023e-152
28970-28830 17 38133 45051 18103.6155958497 9.6258 0.365067912351521 -26.3671373341849 3.26483946626101e-153 3.05297222430152e-152
29590-29490 46 38361 35025 16078.3653650792 8.01664 0.304054893110292 -26.365775942839 3.38433402935707e-153 3.16413695073791e-152
11410-11350 30 15770 17700 7307.58679917725 7.49447 0.284273403926876 -26.363612342394 3.58329095440839e-153 3.34954000749156e-152
6380-6370 33 15126 15479 6698.71339568597 7.23061 0.274300289066449 -26.3602099735897 3.92004556841372e-153 3.66416038529764e-152
12260-12230 69 10261 10114 4494.77457340456 5.58062 0.211738842320794 -26.3561348214432 4.3652305511641e-153 4.07954387362778e-152
28450-28280 14 61997 63110 27304.5603805312 10.4992 0.398362708632677 -26.3557669884511 4.40781680257593e-153 4.1191558693986e-152
6460-6460 51 12300 11661 5269.81046513875 6.25177 0.237245507004403 -26.3514828029516 4.93545777228242e-153 4.61161389792251e-152
29170-29110 292 11609 14044 5773.33657444055 3.82558 0.145228961877399 -26.3417291085543 6.3839773974133e-153 5.96264996351082e-152
28390-28280 16 44591 46443 19862.5335585734 9.84713 0.374074710733537 -26.3239762902987 1.01954945012283e-152 9.51527057479759e-152
28670-28500 155 9052 10524 4363.52089484588 4.35043 0.165367695748751 -26.3075943186729 1.57001628571801e-152 1.46447040834518e-151
28620-28480 87 8683 9635 4047.90562226509 5.08916 0.193578861700691 -26.2898480503496 2.50543660705405e-152 2.33520588163187e-151
28620-28450 112 8716 9394 4021.85035181918 4.70913 0.179179565277457 -26.2816210370912 3.11126123151308e-152 2.89881716644773e-151
28850-28880 29 16659 17558 7479.36985383921 7.5771 0.288331051976289 -26.2791561596541 3.31978374386018e-152 3.09282108496977e-151
29530-29450 32 73714 65320 30443.1896957847 9.46297 0.36028056184181 -26.2655573641692 4.74783236366834e-152 4.42123618052104e-151
28050-28080 43 12199 12268 5368.39085502532 6.52632 0.24847798645606 -26.2652030430458 4.79228819389841e-152 4.46243193195793e-151
12330-12270 141 9239 9570 4197.11400516688 4.43274 0.168782417339341 -26.2630494433343 5.07157883318436e-152 4.72185752255277e-151
29510-29420 42 69145 61004 28508.4128268121 8.97551 0.341848831073822 -26.2557865459744 6.13891133733875e-152 5.71377943496022e-151
28680-28550 65 9148 10409 4300.6832303267 5.60342 0.213485307212664 -26.2473195194243 7.66942481708839e-152 7.1357186091629e-151
12270-12240 42 11950 12358 5329.91742161831 6.55004 0.249577455718521 -26.244504825234 8.25833317055618e-152 7.68156069515226e-151
29750-29680 96 9219 9367 4119.80568367339 4.97069 0.189456264629352 -26.2366221540898 1.01590815396523e-151 9.44784937181771e-151
29580-29560 27 19782 19260 8544.088802884 7.87287 0.300105123023725 -26.2337173508552 1.09647594833288e-151 1.01957392363832e-150
29370-29430 30 18693 17455 7921.01950159555 7.61101 0.290213328743 -26.2255570979679 1.35859630330143e-151 1.26302481012817e-150
28480-28370 16 42161 45831 19181.9900402749 9.79682 0.37365615589613 -26.218804603368 1.62218489076964e-151 1.50786660088054e-150
6470-6410 55 12642 11515 5319.74130620838 6.15578 0.234798789897515 -26.2172762827786 1.68860312503604e-151 1.56946236952627e-150
2410-2390 27 18137 18869 8088.26334841582 7.79362 0.297369093429176 -26.2085876179063 2.12121178467826e-151 1.97136981358816e-150
28980-28820 17 36549 41996 17104.5677257492 9.54384 0.36422540873172 -26.2031193442529 2.44855085764684e-151 2.27486621665815e-150
21680-21680 17 37117 40186 16855.2207926653 9.52263 0.363477539414735 -26.1986681800818 2.75189629825366e-151 2.55634785476742e-150
28480-28380 16 41891 45585 19069.1508908771 9.7883 0.373664616668946 -26.19541948695 2.99672505646128e-151 2.78352777259436e-150
28620-28430 117 8821 9290 4027.34582613553 4.64688 0.177415482082727 -26.1920775152387 3.27129531879495e-151 3.03801539164556e-150
5950-5950 40 11871 12780 5398.85463931108 6.63945 0.253528361750746 -26.1881958478851 3.62188717470127e-151 3.36284695262766e-150
11420-11350 30 15269 17120 7072.37430697592 7.44714 0.284413954703307 -26.1841590719164 4.02633547644301e-151 3.73803131937557e-150
29520-29430 39 85170 74274 34925.3600813473 9.37566 0.358154684907184 -26.1776838575532 4.77135503594461e-151 4.42910430509659e-150
29730-29660 47 11213 11405 4966.40668092689 6.2843 0.240080482764799 -26.1757880721689 5.01447146633642e-151 4.65457185804807e-150
6480-6420 96 11276 10293 4781.19537991623 5.18863 0.198242414254553 -26.1731494137577 5.37357824050206e-151 4.98745460031545e-150
28630-28450 116 8669 9290 3992.10869848092 4.64659 0.177558736378834 -26.1693255925047 5.94002798138249e-151 5.51245531212163e-150
12360-12250 58 9836 10248 4418.7459849068 5.80876 0.221975965428251 -26.1684363379257 6.08008407561272e-151 5.64192083901686e-150
28810-28850 37 13298 13507 5873.35203602219 6.87451 0.262706108464022 -26.1680547508772 6.14118995713048e-151 5.69836602843118e-150
23890-23890 48 12403 11736 5306.89515741727 6.34997 0.242674650384006 -26.166595526134 6.38057449294981e-151 5.91995509566004e-150
28490-28400 17 36775 39696 16674.9843528609 9.50711 0.363504731294499 -26.1540088453251 8.87296713094042e-151 8.22944995849128e-150
27650-27600 40 14270 13310 6055.20123722752 6.8057 0.260235917971315 -26.1520246649417 9.34626879367907e-151 8.66686192280183e-150
28630-28480 91 8519 9454 3975.45693006664 4.99687 0.191083826165505 -26.1501676715647 9.81204213412024e-151 9.09754642264089e-150
12330-12330 60 9412 10155 4304.23076879862 5.7212 0.2188079185922 -26.147127513741 1.06251343868839e-150 9.8500986681417e-150
12350-12270 101 8710 9206 3973.76266554177 4.84331 0.185262786970984 -26.1429187838691 1.18629513487828e-150 1.09951469499177e-149
28600-28530 22 25923 25141 11166.9650525676 8.55573 0.327357557529414 -26.1357430308132 1.43143612549437e-150 1.32624491400196e-149
28620-28470 93 8478 9565 3990.6931591344 4.97063 0.190194474210461 -26.1344725561257 1.47983513644712e-150 1.37102549378524e-149
4260-4250 62 9269 10997 4449.13908633003 5.72173 0.218949810871566 -26.1326073245143 1.55386745837906e-150 1.43935501933868e-149
21670-21680 17 36415 39610 16575.1389801059 9.49844 0.363500449372764 -26.1304697274413 1.64326845934003e-150 1.52196197914181e-149
4300-4270 59 9469 11356 4567.67063431685 5.83222 0.223307566106374 -26.1174226153707 2.3118018753575e-150 2.14046941496639e-149
28310-28250 37 12651 15598 6163.49747123408 6.94446 0.265898097693254 -26.1169866216927 2.33831558415746e-150 2.16492068438518e-149
29490-29430 34 46455 42183 19407.6685707361 8.72533 0.334097902849678 -26.1160858846279 2.39405685375656e-150 2.21632900360866e-149
29290-29140 80 9176 9365 4098.83294835044 5.2301 0.20037926844103 -26.1009915135758 3.5525220268153e-150 3.28716561971988e-149
17750-17690 37 12365 13492 5658.0584908478 6.82044 0.26135707997894 -26.0962361175178 4.02268143633146e-150 3.72103460115701e-149
21700-21650 22 23170 24673 10443.0870634346 8.45894 0.324199311440806 -26.0917790986039 4.51958645698441e-150 4.18030245521763e-149
17760-17690 37 12384 13443 5652.13210254527 6.81891 0.261360981842969 -26.0900243374425 4.73163523476868e-150 4.37603923065931e-149
29590-29520 60 33870 30937 14211.6983927906 7.45395 0.285703122907925 -26.0898304361497 4.75566785508529e-150 4.39806797554549e-149
29840-29770 169 9240 9742 4252.16900550215 4.1841 0.16039263809147 -26.0866044101719 5.17387386111145e-150 4.78418188723508e-149
12280-12270 92 8444 9435 3955.10280503546 4.97334 0.190656921463571 -26.0852874527095 5.35497547079629e-150 4.95119789933563e-149
29590-29500 43 38072 34710 15944.7559281052 8.10206 0.310671877868106 -26.0791596195612 6.28451011839104e-150 5.81012112644453e-149
29460-29300 42 13760 12771 5827.86318063557 6.67951 0.256132050093225 -26.0783807373351 6.41365918877801e-150 5.92925481551078e-149
28530-28540 25 57242 52110 23930.4099535296 9.47184 0.363246923340916 -26.0754952034311 6.91564464216447e-150 6.39246487447529e-149
28310-28290 22 22801 27755 11003.6845267956 8.53452 0.327311626903269 -26.0746036763472 7.07853445409107e-150 6.54273777793635e-149
28460-28470 17 36582 38590 16399.8119482377 9.48308 0.363757750541634 -26.0697603627398 8.03275747136319e-150 7.42339827135198e-149
28890-28870 34 13237 14491 6063.23371419526 7.04312 0.270256646942345 -26.0608495582995 1.01363864210247e-149 9.36197924290474e-149
29350-29360 771 92903 86090 39647.7653783404 5.2355 0.200899381326751 -26.0603289986379 1.02750391853055e-149 9.4896129938878e-149
6520-6510 28 16769 17552 7502.45472177289 7.63231 0.292879299248276 -26.0595649298946 1.04819884542752e-149 9.68030835670817e-149
11430-11350 31 14420 16055 6657.28015841715 7.31217 0.280643192262335 -26.0550261264797 1.1800017529237e-149 1.08945973853966e-148
29320-29310 29 19478 17810 8173.08598717132 7.70534 0.295829067625914 -26.0466002012288 1.4701149928036e-149 1.35658175150203e-148
28040-28060 41 11844 12201 5272.3086256166 6.56922 0.25221303384798 -26.0463247219087 1.48071700219202e-149 1.36630369796271e-148
28420-28280 14 56586 58032 25012.2352597415 10.3726 0.398238717081109 -26.0461901473762 1.48592391823662e-149 1.3710467748359e-148
28440-28300 13 67904 69272 29935.6835286333 10.7389 0.41233049691798 -26.0443297494845 1.55980765099059e-149 1.43902487778269e-148
28480-28360 16 40231 43863 18331.5770106174 9.73136 0.373723381227924 -26.038936299116 1.79539179922457e-149 1.65599532562917e-148
12300-12280 154 8750 9705 4122.9064063318 4.27608 0.164230705194871 -26.0370235626449 1.88721143602252e-149 1.74052986920334e-148
28980-28840 17 35114 41144 16600.0906831445 9.50063 0.364894438746144 -26.036643051292 1.90602932567378e-149 1.75772752815879e-148
29170-29150 46 10368 11796 4855.35245557972 6.28276 0.241380420051391 -26.02844277591 2.36035088948794e-149 2.17572435715343e-148
12320-12290 131 8612 9291 3989.45957228082 4.46645 0.171604803403662 -26.0275191058465 2.41786988648504e-149 2.22864434448381e-148
21710-21640 30 15294 16134 6871.86765769273 7.4055 0.284553294980183 -26.0249889339825 2.58269846031787e-149 2.38014658142812e-148
28630-28430 121 8711 9157 3977.21402087561 4.57895 0.175993962463529 -26.01764503694 3.12743768625972e-149 2.88126018066836e-148
29180-29080 265 10621 12627 5234.1658850764 3.82406 0.14701599266834 -26.0111623671711 3.70285924995571e-149 3.41047065953068e-148
7530-7510 37 12806 13133 5683.26461024804 6.82684 0.262513676530606 -26.0056618262258 4.27325784308178e-149 3.93477174640576e-148
12360-12310 79 8612 9303 3956.94492151244 5.19702 0.199858113496415 -26.003538963844 4.51616001973147e-149 4.1582474140225e-148
28300-28250 39 11980 14920 5870.48174143823 6.79762 0.261513340724072 -25.9933899680353 5.88207510662297e-149 5.41469969737223e-148
28630-28490 82 8468 9357 3937.51352241032 5.13531 0.197593945630235 -25.9892296078969 6.55483152454736e-149 6.03292051618958e-148
28950-28850 20 26641 33874 13155.1226991895 8.93013 0.34361250468475 -25.9889542687483 6.60197464406883e-149 6.07603810747658e-148
28400-28300 15 47038 48933 20938.9949039965 10.0165 0.385449700029095 -25.9864583174268 7.04507368049391e-149 6.48325813183334e-148
29590-29370 39 13621 12978 5837.52272661489 6.78933 0.26126906526988 -25.9859851676696 7.13235969393358e-149 6.56328979959924e-148
28440-28270 14 56073 57057 24691.6920118279 10.354 0.398472050744905 -25.9842183290744 7.46795655055072e-149 6.87149553125425e-148
29300-29150 61 9546 9834 4268.24760329401 5.68486 0.218782738217606 -25.9840565433536 7.49946345013047e-149 6.90017731694715e-148
28290-28250 40 11822 14857 5822.05283724204 6.74892 0.259750234376995 -25.9823547660027 7.8390245859745e-149 7.21228131593644e-148
21630-21670 16 40312 42729 18112.854685285 9.71403 0.37390507985572 -25.9799239688636 8.35084370024145e-149 7.68283596783049e-148
28630-28470 99 8320 9371 3918.23735055907 4.85206 0.186786833593817 -25.9764592919314 9.13854875491916e-149 8.40640223257738e-148
28690-28490 213 9567 11094 4638.89100440756 3.96974 0.152829872949029 -25.9748958550721 9.5178876289375e-149 8.75378391542496e-148
21620-21560 24 21732 21291 9410.20355741598 8.1827 0.31505775544862 -25.9720486866748 1.0249542614466e-148 9.42627955376283e-148
28760-28520 56 9656 10126 4350.95580823762 5.83734 0.224795696241751 -25.9673101013613 1.15938472964455e-148 1.06616536639544e-147
11510-11510 18 36523 34409 15512.7423284347 9.32025 0.358926860742587 -25.9669849878656 1.16922859676287e-148 1.07516967611663e-147
28440-28290 13 66318 67730 29252.5780993064 10.7056 0.412316175670887 -25.9644411667028 1.24918835295517e-148 1.14864569522972e-147
12270-12180 34 15811 14731 6698.7293722319 7.18737 0.27682516323264 -25.9635777936348 1.27754951809088e-148 1.17467165926706e-147
29520-29450 31 68369 60664 28253.4471761742 9.40104 0.362108701585314 -25.9619159363505 1.33396272500992e-148 1.22643240236183e-147
2450-2410 23 21335 22343 9539.2486955169 8.2639 0.318365839820012 -25.9572525807672 1.50590174799326e-148 1.38414025801118e-147
12340-12280 109 8429 9085 3889.95041359839 4.70002 0.181072131951474 -25.9566221321221 1.5307849140031e-148 1.40688572753191e-147
28620-28490 78 8486 9430 3954.17811440858 5.21464 0.20090409604658 -25.9558891155917 1.56023295653549e-148 1.43382216020892e-147
6470-6450 58 10566 10239 4582.86009038425 5.8618 0.225958964649923 -25.9418679899062 2.24612469204186e-148 2.06248394378269e-147
26970-26890 31 14800 15312 6588.31362322093 7.29706 0.281324516654004 -25.9382171375255 2.46958461643767e-148 2.26696559743205e-147
28680-28490 176 9030 10535 4374.96292068242 4.16621 0.1606735320517 -25.9296319932484 3.08646527156214e-148 2.83234895978643e-147
29570-29430 21 28053 26253 11883.1769824209 8.71272 0.336156066772049 -25.9186878988248 4.10072536529045e-148 3.7617598674745e-147
28670-28530 91 8320 9620 3964.91969079633 4.99301 0.192691096214719 -25.9120132298817 4.87635033176135e-148 4.47227446532602e-147
26960-26890 30 15280 15768 6792.14657234078 7.3886 0.2851966628346 -25.9070387052176 5.54821392897198e-148 5.087783906351e-147
29590-29530 56 30621 28090 12874.8454191277 7.41083 0.28606835502914 -25.9058083877425 5.72817245927738e-148 5.25233987365784e-147
28480-28390 16 38956 42167 17686.9861566614 9.67968 0.373780708211206 -25.8966923601218 7.25625577860293e-148 6.64963344209277e-147
21630-21550 23 23011 22326 9916.80270277784 8.31997 0.321344178498173 -25.8911467299044 8.378556117712e-148 7.6746902410497e-147
28930-28840 19 28198 35570 13863.1645639159 9.07991 0.350881693776091 -25.8773983317735 1.19660378446302e-147 1.09583546754702e-146
21580-21580 35 13798 13626 6010.5861430117 6.98845 0.270087961366302 -25.87473093369 1.28224430752255e-147 1.17410721024388e-146
29170-29120 277 10898 13180 5420.87882776502 3.81026 0.147289116338457 -25.8692823047004 1.47666895922076e-147 1.35177414013209e-146
27640-27590 36 14779 13783 6267.16296003166 7.00818 0.27091746539113 -25.8683187758115 1.51399419502566e-147 1.38575743146158e-146
26940-26850 55 9750 10072 4360.36468614557 5.86669 0.226795529328588 -25.8677643702623 1.53589623190113e-147 1.40561669568328e-146
28840-28800 40 11512 12078 5170.41928218216 6.57674 0.254280579886315 -25.8641159210306 1.68813653448451e-147 1.54446246433582e-146
29580-29400 25 21007 19970 8969.77152574834 8.05441 0.311495917011788 -25.8571871999241 2.01995180147389e-147 1.84779099950171e-146
21680-21590 28 16787 16932 7376.89392533722 7.60788 0.294233885494392 -25.856573725673 2.05229737451749e-147 1.87721277971719e-146
29840-29760 190 9512 9868 4354.51298491667 4.04554 0.156464694034345 -25.8559105098008 2.08784760301198e-147 1.90947542051189e-146
12310-12300 114 8380 8989 3862.10046915576 4.62346 0.178905778528599 -25.843001506518 2.91631928045434e-147 2.66527169430166e-146
23900-23890 49 12273 11320 5191.01418140588 6.28798 0.243411193390439 -25.8327328816711 3.80394204556706e-147 3.47540364937817e-146
12320-12160 33 15554 14662 6625.1868629456 7.21461 0.279288973949219 -25.8320560951717 3.87113229321189e-147 3.53663372506698e-146
29690-29680 41 10842 12438 5094.02304840211 6.51939 0.252458430002575 -25.8236297112502 4.81390039129973e-147 4.39637650246371e-146
26930-26850 59 9451 9740 4225.64108395742 5.71881 0.221500532581529 -25.8184782057544 5.49986674067975e-147 5.02240095197769e-146
29590-29480 39 35529 32510 14903.7417924423 8.14559 0.3155048766403 -25.8176472563453 5.61931323300459e-147 5.13056667988185e-146
29830-29810 38 11513 12716 5302.71759118288 6.68778 0.259054306846738 -25.8161411098294 5.84245828183634e-147 5.33406664369386e-146
12260-12220 170 10409 10047 4582.44515243234 4.2861 0.166046700130336 -25.8126068143641 6.40144519011581e-147 5.84285624750015e-146
27660-27580 26 18133 18350 7978.14741831869 7.82836 0.303317717493883 -25.8091141861831 7.00627676223496e-147 6.39320811905887e-146
28980-28830 16 37437 43366 17592.3114940912 9.67195 0.37476940297379 -25.8077402217985 7.25956105144028e-147 6.62403546458409e-146
28930-28820 18 30094 36884 14568.4088218892 9.22962 0.357716347693778 -25.8015068187589 8.52847722629191e-147 7.78117621880357e-146
26930-26900 33 13644 14045 6061.84160155032 7.08598 0.274653826312699 -25.7996814308849 8.94037429981371e-147 8.156257554473e-146
28390-28300 15 44506 46439 19841.6952200581 9.93878 0.385456676341917 -25.7844212356437 1.32600942483799e-146 1.20922888298482e-145
11520-11520 17 39376 36773 16655.1758268015 9.50536 0.368675008437124 -25.7825017806696 1.39338831246838e-146 1.27061743411231e-145
29580-29410 24 22572 21021 9544.75069586063 8.2032 0.318195603989746 -25.7803761764239 1.47199960622359e-146 1.34212381313757e-145
7550-7510 37 12384 12655 5487.34623793232 6.776 0.262899917774519 -25.7740705906267 1.73222400366872e-146 1.57875853606258e-145
27670-27590 40 11172 11937 5063.62019844346 6.54648 0.254090924526328 -25.7643283349446 2.22739600415552e-146 2.0290720337957e-145
6570-6510 22 22336 22875 9877.44594208382 8.37847 0.325258986026853 -25.7593705998491 2.53133159516487e-146 2.30574142191701e-145
12260-12210 187 10999 10461 4814.63194132012 4.21816 0.163811265643943 -25.7501357754711 3.21215998620403e-146 2.92472925596442e-145
6540-6470 49 9622 10785 4476.31919784854 6.0729 0.235883427024486 -25.745329602254 3.63597671400327e-146 3.30901069154673e-145
6540-6540 21 23245 24547 10433.118916424 8.52476 0.331195843350156 -25.7393372651303 4.24340747563286e-146 3.86045163445097e-145
6470-6430 95 10840 9849 4588.53002925678 5.14378 0.199849554289485 -25.7382416078601 4.36496394377265e-146 3.97086233409474e-145
28920-28810 26 16864 20518 8142.95718663936 7.858 0.305304663495236 -25.7382196408298 4.36743627575568e-146 3.97293572957889e-145
6490-6500 44 10228 11408 4741.03227460863 6.31269 0.245286995101406 -25.7359297183176 4.63298230054657e-146 4.21412283850096e-145
4260-4270 60 8843 10340 4213.53174387365 5.69023 0.221156557627183 -25.7294379742367 5.47669766868605e-146 4.98001784562935e-145
27680-27610 53 9220 10384 4303.74499807673 5.90163 0.229506506132961 -25.7144316435639 8.06130794176067e-146 7.32763914313676e-145
29500-29440 34 44162 39990 18427.6604349149 8.65048 0.336418365255762 -25.7134734472996 8.26270473817057e-146 7.51037468193624e-145
29510-29450 28 45425 41378 19001.072656363 8.97516 0.349172012255787 -25.7041266896848 1.05108533696139e-145 9.54960637034498e-145
28920-28840 19 27126 34425 13379.9589245947 9.02868 0.351338485026786 -25.6979419796095 1.23246551634068e-145 1.11955528063441e-144
7540-7510 36 12394 12767 5512.36795933236 6.8223 0.265511915834315 -25.6949080099338 1.33255284778551e-145 1.21031292523894e-144
6040-5960 53 9504 9999 4287.81347264994 5.89619 0.229486976444879 -25.6928991427339 1.40324880961039e-145 1.27429860774182e-144
27650-27630 37 12840 12636 5587.06373765278 6.80208 0.264766409932908 -25.6908851637143 1.47788381855627e-145 1.34201585406192e-144
4300-4280 59 8955 10749 4323.85582962996 5.75237 0.223927813374012 -25.6884859788695 1.57198417411937e-145 1.42721313987163e-144
28690-28550 44 10132 11477 4733.63185941213 6.31043 0.245681760280702 -25.6853864544304 1.70246332261665e-145 1.54553944024243e-144
23890-23880 56 10154 9944 4426.1373568097 5.86223 0.228311638745233 -25.6764417420707 2.14283958624573e-145 1.94412290210639e-144
28520-28550 18 34832 32328 14693.0455322373 9.24186 0.35994059035478 -25.6760766128797 2.16305416518004e-145 1.96228976764972e-144
12300-12150 47 11911 11134 5068.45503284305 6.31379 0.246024409076768 -25.6632740764073 3.00613554688636e-145 2.72567774342899e-144
29170-29080 329 11480 13756 5708.69767762065 3.6301 0.141466684573794 -25.6604743547683 3.23041385833818e-145 2.92890286902119e-144
5950-5960 40 10876 11814 4970.59050787721 6.5196 0.254127097485186 -25.6548643639874 3.73134043685825e-145 3.38232995062195e-144
2410-2370 28 15686 16254 6984.75254520552 7.52888 0.293489244142426 -25.6529952730386 3.91489966869931e-145 3.5485636050418e-144
6020-6020 34 13691 13481 5955.25938439631 7.01704 0.27353946098826 -25.6527585056025 3.93878645461075e-145 3.57005786234992e-144
28920-28830 18 29246 36613 14318.9091046691 9.20468 0.358930979747517 -25.6447112878252 4.84325214241838e-145 4.38869183737374e-144
12320-12330 60 8869 9480 4039.60149542315 5.62875 0.21960582613336 -25.6311636060117 6.8582195806963e-145 6.21290355725655e-144
29590-29510 46 35913 32609 15016.4779023258 7.91787 0.308916376376888 -25.6311162738619 6.86655750555412e-145 6.22018297845241e-144
6040-5990 49 9777 10287 4407.42364104227 6.05031 0.236096041945675 -25.6264682351615 7.73663872457073e-145 7.00774296592414e-144
4290-4240 65 8590 10237 4137.82999270806 5.54717 0.216484700788463 -25.6238464949302 8.27510680294196e-145 7.49448997344864e-144
17740-17690 37 11387 12567 5242.23390764098 6.70981 0.261973446392932 -25.6125637913181 1.10533497738291e-144 1.0008889727404e-143
29580-29450 24 20681 19910 8882.42103886236 8.09927 0.316257887081749 -25.6096976534347 1.18965701058847e-144 1.07700612623195e-143
5950-5930 41 10743 11445 4863.85595431763 6.45227 0.251947476790867 -25.6095808951412 1.19322499620198e-144 1.0801887089864e-143
12260-12200 191 11566 10744 5005.43808921443 4.24437 0.165763191414634 -25.6050409726778 1.3405656903868e-144 1.21335795200396e-143
28030-28050 219 9821 10127 4498.47163187882 3.88246 0.151629250319474 -25.6049605363398 1.34333373500073e-144 1.21580983286702e-143
6560-6510 21 22961 23756 10203.1263596366 8.49255 0.331710629209327 -25.6022870124576 1.43865750350754e-144 1.30191256661733e-143
29280-29150 47 10201 10477 4542.22341155077 6.15463 0.240425611580419 -25.5988982013481 1.56925021246796e-144 1.41996744182695e-143
28960-28850 18 28747 35591 13991.720746568 9.1713 0.358342894546548 -25.593653242549 1.79508726327202e-144 1.62410626741167e-143
21610-21560 24 20333 19761 8772.12986599127 8.08121 0.315758881171386 -25.5929835251148 1.82616842543467e-144 1.65208162717257e-143
6040-5970 55 9208 9705 4160.37149299308 5.79838 0.226626271330769 -25.5856267468865 2.2050749097128e-144 1.99460415092654e-143
6560-6520 21 22745 23668 10135.6072001055 8.48296 0.331582369740518 -25.5832676308499 2.34247974889033e-144 2.11880074595539e-143
29180-29090 344 11546 13734 5729.20803067194 3.56851 0.139589719370865 -25.564288286302 3.80883558543237e-144 3.44377403940939e-143
7530-7520 32 13414 13884 5975.1997180999 7.10969 0.27812124258244 -25.5632930398614 3.9071359309281e-144 3.53218688945533e-143
21640-21550 22 22829 22195 9847.3492100063 8.37404 0.32760379479626 -25.5614961290741 4.09107606179136e-144 3.6983126218328e-143
29180-29100 358 11798 14058 5863.69497485275 3.54341 0.138647510951865 -25.5569785343026 4.59261932860784e-144 4.15079312428172e-143
29120-29070 32 12811 14103 5883.8794143542 7.08743 0.277464180557932 -25.5435818723658 6.47055392150187e-144 5.84549522969972e-143
29530-29440 34 82341 71502 33699.0221515844 9.52214 0.3728512195427 -25.5387011077979 7.3310043813579e-144 6.62137165583797e-143
6410-6420 18 31183 30563 13494.1967941464 9.11897 0.357084781899438 -25.5372606578286 7.60613338551669e-144 6.8689636087697e-143
29290-29160 40 11084 11470 4945.95107244353 6.51236 0.255045890032046 -25.5340599664755 8.25493888444447e-144 7.4539064901262e-143
7550-7520 33 13021 13417 5788.84956477704 7.01925 0.274903749009908 -25.5334853199673 8.37714365706758e-144 7.56358882510689e-143
29080-29120 52 9083 10488 4293.66713900547 5.92594 0.232088809874511 -25.5330885625633 8.46257089860297e-144 7.64038432907581e-143
28760-28500 74 8509 8850 3835.42488278042 5.24698 0.205514686457388 -25.5309111927154 8.94711060958513e-144 8.07749371392322e-143
12290-12280 145 8244 9300 3917.09093954703 4.28942 0.168055694583973 -25.5238254710054 1.07240319461806e-143 9.67958238933698e-143
29170-29090 412 12753 15271 6370.88700754107 3.45674 0.135433313122868 -25.5235684179609 1.0794731421797e-143 9.74296865691228e-143
21660-21680 16 35262 38385 16056.1115174333 9.54003 0.373930853575951 -25.5128195102017 1.42075119918624e-143 1.28164830996808e-142
29590-29550 23 22134 20894 9417.92132140987 8.24538 0.323195749029556 -25.5120192378743 1.45010200288344e-143 1.30806806668312e-142
12330-12180 38 12953 12286 5540.24088523538 6.75122 0.2646492531744 -25.5100797749318 1.52376984952544e-143 1.37439977753679e-142
28620-28420 114 8261 8665 3767.28622421784 4.58685 0.179835012951281 -25.5058679812532 1.69687167506018e-143 1.53046589500736e-142
12360-12260 94 8144 8626 3719.05491175503 4.8515 0.190220597053289 -25.5046175539376 1.75194691717259e-143 1.58000155042557e-142
26980-26890 31 13630 14171 6083.66004201582 7.18171 0.281625587408745 -25.5009043167908 1.92624141334478e-143 1.73696138248678e-142
28400-28350 17 31741 33591 14253.6206914247 9.28057 0.363964621193622 -25.4985626623422 2.04495086955576e-143 1.84384431244716e-142
4300-4260 61 8657 10422 4189.0581350466 5.65768 0.221893533837557 -25.497288481677 2.11258548918668e-143 1.90466055461056e-142
28700-28550 45 9725 10871 4515.03066041644 6.20913 0.243617061268516 -25.4872668531647 2.72857257954766e-143 2.45915861710998e-142
29570-29440 21 24939 23659 10632.6232287495 8.5521 0.335588245686949 -25.4839000237123 2.97342927350428e-143 2.67972121785042e-142
20190-20120 85 8386 8655 3774.08637594548 5.02059 0.197016933106635 -25.4830535019834 3.0383705183619e-143 2.73812775341651e-142
29330-29290 34 12145 12988 5500.61559031823 6.90205 0.270965223048272 -25.4720878592576 4.01938289991902e-143 3.62108883164445e-142
28040-28070 37 11710 12037 5204.84839910928 6.69939 0.263042750917969 -25.4688377550966 4.36682959642172e-143 3.93358900047998e-142
28400-28290 14 47797 49620 21254.5767439674 10.1376 0.398124312387304 -25.4635172893915 5.00149796508944e-143 4.5048962622499e-142
29450-29260 42 10123 11237 4680.04966298208 6.36142 0.249866358772057 -25.459298562581 5.56956730941597e-143 5.01502439086167e-142
27670-27600 40 10655 11373 4828.11533973826 6.4774 0.254486923921498 -25.4527633286611 6.57933992881767e-143 5.92322017157084e-142
27640-27600 36 13826 12861 5857.65053477795 6.91029 0.271554357301674 -25.447181711501 7.585246222561e-143 6.82791665003799e-142
28310-28310 22 19964 24522 9682.49124767683 8.34972 0.328205890036321 -25.4405085670313 8.99129596137242e-143 8.09110426176159e-142
20220-20150 56 9170 9451 4099.28788023133 5.75059 0.226048975841367 -25.4395882755862 9.2046180205803e-143 8.28270654554677e-142
4250-4250 56 8727 10214 4158.11110026481 5.77143 0.226882517512338 -25.4379506688433 9.5967854583181e-143 8.63521769884779e-142
6570-6520 21 22204 22906 9853.23934755304 8.44214 0.331897658584275 -25.4359637816167 1.0095062373136e-142 9.08237686676954e-142
11540-11530 16 40418 37821 17110.6016109984 9.63183 0.37875222939784 -25.4304267702461 1.1624179424677e-142 1.04567284895872e-141
29110-29070 32 12524 13856 5766.96548143053 7.05837 0.277637574798379 -25.4229608722901 1.40583030594329e-142 1.26452797615888e-141
20200-20120 86 8503 8627 3795.50944746855 5.01174 0.197147344608093 -25.4212872703128 1.46703042824975e-142 1.31951906885158e-141
11530-11530 16 40260 37695 17048.3246623944 9.62657 0.378724379906669 -25.4183978488361 1.57901652170073e-142 1.42012064837138e-141
7540-7520 32 13013 13521 5808.10527680447 7.06863 0.278176768385232 -25.4105573104203 1.92778744780707e-142 1.73341590815145e-141
6480-6490 51 9011 10080 4191.30077332065 5.91907 0.232938987334682 -25.410385269761 1.93624654637869e-142 1.74086990050464e-141
27670-27630 38 10820 11864 4966.96543040162 6.59294 0.259490029088148 -25.407288318295 2.09501931640094e-142 1.88337475136908e-141
28680-28710 24 17517 18971 7966.58982350056 7.94202 0.312639768209734 -25.4030897127086 2.33122504447945e-142 2.09544358038195e-141
28630-28500 67 8204 9068 3806.94350305135 5.3813 0.211904479057706 -25.3949408715293 2.86820468063588e-142 2.57766220099302e-141
3950-3900 62 10681 9799 4519.69192144759 5.7445 0.226248389841699 -25.3902261160413 3.23358430068563e-142 2.90552191023033e-141
28410-28270 14 46817 48477 20792.7094090912 10.1059 0.398207601839621 -25.3785578770834 4.35028173818765e-142 3.90687704493239e-141
28600-28540 20 25562 24726 10996.7450181146 8.67122 0.341684358487294 -25.3778728827874 4.42668701191883e-142 3.97532109995431e-141
29280-29120 127 8469 8683 3827.10392937439 4.45086 0.175428066835925 -25.3714333577465 5.21378021221669e-142 4.68113665690341e-141
28800-28690 40 10318 11463 4770.30494822086 6.45995 0.254628741126037 -25.3700556434877 5.3995355116975e-142 4.84728029529946e-141
29280-29100 154 8854 9012 4001.63562838229 4.23182 0.166829889773012 -25.3660498182752 5.97802556296521e-142 5.36496429139169e-141
29470-29470 34 12049 12715 5421.69643692678 6.88111 0.271275179623069 -25.3657755984355 6.01981756329482e-142 5.40223470909187e-141
29320-29330 28 18081 16370 7553.61426036883 7.64209 0.301300080301118 -25.3637304885186 6.34083866381345e-142 5.69007347587424e-141
27640-27570 27 18182 16786 7662.90086768361 7.71547 0.304203465499903 -25.362851593046 6.48399782273284e-142 5.81828625847058e-141
29170-29100 428 12922 15529 6474.0456319781 3.42348 0.134995498255598 -25.3599890146405 6.97302299032408e-142 6.25683028743096e-141
29700-29660 51 9153 9716 4147.47108195101 5.90374 0.232960467192247 -25.3422360887372 1.0944131619426e-141 9.81450408211221e-141
20230-20150 57 9026 9269 4029.15728938547 5.69968 0.224951006405013 -25.3374419680536 1.23601086458881e-141 1.1081911455203e-140
29480-29470 33 12390 12977 5553.35278590708 6.95911 0.27468146793583 -25.3351838812324 1.30890327565546e-141 1.17349437344813e-140
29580-29420 24 20703 19200 8738.94908994514 8.07572 0.31880460846087 -25.3312673160242 1.44565563634436e-141 1.29598642441216e-140
28630-28420 116 8152 8527 3714.98913538743 4.54063 0.179273151451802 -25.3279991451044 1.57062423689524e-141 1.40771021303775e-140
29820-29810 36 11103 12282 5117.38208431982 6.71459 0.265140243012829 -25.3246674442645 1.70912928914149e-141 1.53151506040932e-140
29510-29430 32 63242 55737 26057.9519169568 9.2384 0.364800775891513 -25.3245111678672 1.71591735866118e-141 1.5375307246072e-140
28430-28270 13 55707 56562 24504.279027856 10.4499 0.412642890457616 -25.32442261546 1.71977568911454e-141 1.5409208154348e-140
28520-28540 22 52954 48554 22209.7047525843 9.54867 0.377081778839704 -25.3225316735463 1.80426540977705e-141 1.61641245296138e-140
29490-29440 35 40412 36543 16854.7802867173 8.47972 0.334950645708038 -25.3163372866341 2.11115628436266e-141 1.89118632248342e-140
28710-28550 43 9790 10755 4504.20624433755 6.27166 0.247771813548926 -25.3122313293192 2.34277674068456e-141 2.09849051380239e-140
21710-21600 50 9406 9735 4208.3009872579 5.9537 0.235273195546517 -25.3054917551049 2.77922826276504e-141 2.4886736806926e-140
6480-6430 117 10297 9433 4392.88048739696 4.77455 0.188704861223615 -25.3016550991592 3.06303283099984e-141 2.74233033375569e-140
28410-28290 13 54250 56200 24097.267728312 10.4258 0.412145941390654 -25.296313518771 3.5069706013059e-141 3.13910420427436e-140
28280-28290 26 15548 19204 7568.92676259467 7.75231 0.306533750580186 -25.2902173610843 4.09261689935881e-141 3.66284048194898e-140
28430-28300 12 66912 68092 29462.6765421168 10.8314 0.428284117188104 -25.2902131286458 4.09305567643283e-141 3.66307379307646e-140
28390-28290 14 45501 47360 20259.8754511997 10.0685 0.398128187533928 -25.2895074248944 4.16687672161738e-141 3.72881533766627e-140
28410-28300 13 54097 56056 24032.3635957127 10.4219 0.412143103957616 -25.2870433191484 4.43521853867985e-141 3.96825595000611e-140
29710-29660 50 9230 9717 4164.51584691471 5.9385 0.234845031028273 -25.2869045992772 4.45082808343715e-141 3.98204882631515e-140
6030-6010 42 10624 10719 4685.64936413645 6.3631 0.25170066113206 -25.2804129361682 5.24606942977396e-141 4.69291974397637e-140
12290-12150 43 11788 11028 5015.62502741665 6.42768 0.254270941429037 -25.2788744480955 5.45445232890174e-141 4.87848189643207e-140
6470-6460 59 9231 9180 4058.50813285652 5.66 0.223931698239624 -25.2755593138062 5.93199349921434e-141 5.30444315659247e-140
29520-29440 34 77509 67275 31716.3173817201 9.43459 0.373270839780941 -25.2754618196461 5.94665209650048e-141 5.31731984141546e-140
28450-28300 12 66446 67674 29269.300067796 10.8219 0.42826654345388 -25.2690618609451 6.99238901509098e-141 6.25075634298754e-140
26950-26890 28 14867 15125 6562.42299384207 7.43864 0.294445289566527 -25.2632222208934 8.10594591214466e-141 7.24557642382072e-140
28270-28270 28 14359 18060 7060.67245558744 7.5446 0.298653317108165 -25.2620575119411 8.34837942400849e-141 7.46130516297302e-140
2460-2410 21 21135 22077 9436.79752544311 8.37975 0.33171511355737 -25.2618830414599 8.38531357865893e-141 7.49398917549442e-140
21660-21570 21 22390 22128 9732.83959058326 8.42436 0.333595144187665 -25.253247230378 1.04326696948481e-140 9.32169460840364e-140
27650-27570 26 18432 17096 7783.90226011941 7.7927 0.308621559397071 -25.2500120098031 1.13221899389697e-140 1.01151716100722e-139
28760-28530 51 9153 9571 4117.14880990929 5.89305 0.233408493552791 -25.2478101051134 1.19705221919379e-140 1.06934585345101e-139
28700-28740 32 12508 13160 5617.78030324593 7.02038 0.27806629356541 -25.2471580160067 1.21695447711569e-140 1.08698323163114e-139
29380-29350 865 134442 122504 56771.5789701708 5.5916 0.221527295274939 -25.2411546210228 1.41642929193401e-140 1.26487941362713e-139
29500-29540 23 18710 19222 8289.6838666538 8.06098 0.319380911677353 -25.2393941973154 1.48088847469784e-140 1.32226960759984e-139
21600-21640 20 23668 23726 10356.94540709 8.58464 0.340134250130414 -25.2389802923978 1.49646431191425e-140 1.33611910604851e-139
12360-12320 59 8419 9109 3859.01835200703 5.5866 0.221359462031171 -25.237694008839 1.54592071537209e-140 1.38015646626166e-139
28430-28290 12 65638 66893 28922.2452815969 10.8047 0.428259091538588 -25.2293074372482 1.91089849601742e-140 1.70533264513988e-139
23900-23900 42 12291 11276 5181.19121664292 6.50894 0.258061629285081 -25.2224166068126 2.27430156172268e-140 2.02849829159399e-139
28750-28540 41 10268 10752 4610.92519446005 6.37476 0.25276260077238 -25.2203497031855 2.39620170926263e-140 2.13676036058005e-139
28770-28730 52 8707 9714 4046.30954100609 5.83959 0.231564409726014 -25.218006253758 2.54232079863438e-140 2.26676403740046e-139
28300-28300 22 19018 23370 9226.47316955956 8.28002 0.328387786086167 -25.2141477557202 2.8025398283299e-140 2.49845356765717e-139
3950-3910 63 10365 9520 4390.16534806981 5.67884 0.225239474955596 -25.2124674440789 2.92401811648051e-140 2.60641209233548e-139
29470-29300 34 14051 12995 5935.48862192467 7.01221 0.278147984465129 -25.2103449808433 3.08500397005773e-140 2.74955423600526e-139
27680-27590 43 9571 10753 4453.98915284192 6.25539 0.248228722229707 -25.2001170391374 3.9938476783966e-140 3.55834078479894e-139
3940-3900 50 11058 10210 4683.28419176667 6.10912 0.242438672968082 -25.1986122177167 4.14845165880509e-140 3.69576588657738e-139
11400-11340 31 12369 14418 5848.57112175522 7.12471 0.282752624445765 -25.1976958866953 4.24550710484414e-140 3.78173909474242e-139
28930-28810 23 17605 21171 8445.98884017501 8.08804 0.321166265523032 -25.1833508181649 6.09695055910432e-140 5.42905481925595e-139
3950-3890 65 10485 9527 4420.26330478189 5.64326 0.224108368381867 -25.1809495204771 6.47762308723348e-140 5.76752687035499e-139
29280-29140 58 8749 9022 3915.19081670544 5.63254 0.223690531823098 -25.1800730061555 6.62241041422912e-140 5.8959317338057e-139
28820-28860 24 17409 17915 7721.20169679556 7.89676 0.313654394804285 -25.1766369722341 7.22183544249018e-140 6.42848679977511e-139
28260-28260 28 14103 17702 6927.59545336268 7.51707 0.298598061322595 -25.1745524227076 7.61158517822819e-140 6.77366204719873e-139
27640-27630 35 12293 12116 5352.59127939136 6.82048 0.270966230992899 -25.1709649491985 8.33213832518981e-140 7.41425136731556e-139
28620-28500 63 8096 9004 3766.30738092149 5.45549 0.216741847794175 -25.1704544669462 8.44006105686546e-140 7.50996019442131e-139
17750-17680 34 11423 12444 5222.67774903934 6.82694 0.2712327079962 -25.1700353468322 8.52971114901455e-140 7.58907417335499e-139
17760-17680 34 11442 12397 5217.16959897186 6.8254 0.271243579204089 -25.163376626699 1.00885115419467e-139 8.97403271641588e-139
20210-20150 48 9246 9738 4171.19854076028 6.0002 0.23848241230786 -25.1599249118376 1.10053872271964e-139 9.78835110790072e-139
29280-29110 143 8530 8696 3854.47003142253 4.28605 0.17037504645003 -25.156580737905 1.19729625026076e-139 1.06466247257419e-138
29300-29140 79 8193 8407 3674.29693414162 5.08855 0.202320729163178 -25.1508909643118 1.38183239717924e-139 1.22843747437529e-138
29480-29500 23 18637 18881 8201.77462982285 8.04557 0.319916854579651 -25.1489262016641 1.45194192693414e-139 1.29059691954787e-138
26940-26900 28 14367 14788 6378.25383922434 7.39745 0.294167284917356 -25.1471007452384 1.52025925664877e-139 1.35114741158475e-138
28530-28410 22 18962 20158 8542.04861071087 8.16858 0.324883422397999 -25.1431242045686 1.68039535091982e-139 1.49327658407195e-138
4280-4240 65 8062 9551 3874.31128940008 5.45119 0.21683505622524 -25.1397810895204 1.82798161788706e-139 1.6241478490571e-138
29700-29730 28 13594 15328 6315.40412812195 7.38317 0.293697550166316 -25.1386970328963 1.87856420148746e-139 1.66901799640253e-138
28760-28760 27 14477 15381 6526.60105855796 7.48336 0.297933376675945 -25.1175450351973 3.19905943933859e-139 2.83988666309796e-138
28270-28260 28 13955 17539 6859.85501765035 7.50286 0.298740890958826 -25.1149341696311 3.41622312298165e-139 3.03201410689796e-138
29290-29120 153 8730 8823 3933.24196418727 4.21592 0.167870152182802 -25.1141966566275 3.48019101956302e-139 3.08865451350466e-138
28630-28510 61 8138 8952 3763.63657181197 5.50151 0.219080980448021 -25.111773538009 3.69889863748981e-139 3.28233170175905e-138
27680-27620 45 9185 10432 4300.4356748499 6.1384 0.244495822638302 -25.1063796327634 4.23627875824017e-139 3.75838178341696e-138
2440-2410 24 16554 17792 7501.05986480165 7.85496 0.312927819558223 -25.1015151542105 4.78744089882579e-139 4.24663433118803e-138
28290-28300 23 17504 21697 8533.01890156922 8.10287 0.322870210478791 -25.096359240558 5.44996256047868e-139 4.83202292863752e-138
29510-29550 22 19777 19870 8667.14680443948 8.18957 0.32641398427822 -25.0895320256007 6.47012153291004e-139 5.73453448363914e-138
29690-29670 41 9687 11036 4538.20025788221 6.35174 0.253169592492887 -25.0888847368154 6.57622303558152e-139 5.82832217897544e-138
7560-7510 35 11573 11828 5128.64271624796 6.75856 0.269414487866698 -25.0860989339391 7.0530494831378e-139 6.25038145622008e-138
28470-28340 16 31999 34031 14403.6267053315 9.38322 0.374248389196118 -25.0721778942335 1.00055615060042e-138 8.86344771059903e-138
3940-3910 52 10688 9866 4528.55924645581 6.00327 0.23944951582557 -25.0711488163074 1.02674911018717e-138 9.09469521028199e-138
23900-23880 57 9743 9279 4194.28856178371 5.75814 0.229748132376211 -25.0628329723979 1.26513835529791e-138 1.12024300550091e-137
28310-28300 20 21163 25862 10234.00682196 8.56746 0.341869234224657 -25.0606218985664 1.3373402642751e-138 1.18402276858509e-137
23880-23880 55 9314 9178 4074.26927260145 5.76789 0.230183376756152 -25.0577938965237 1.43571466755971e-138 1.27095505535479e-137
3940-3890 51 10906 9993 4604.01529561512 6.05553 0.241676170054005 -25.0563607213175 1.48829467192479e-138 1.3173310004713e-137
4270-4240 65 8003 9557 3862.14987468802 5.4466 0.217432727633852 -25.0496002475593 1.76344619545635e-138 1.5603380975593e-137
21580-21570 35 12293 11942 5316.20455294129 6.81059 0.271942415145124 -25.0442391475205 2.01730480912352e-138 1.78465099771777e-137
12270-12170 33 13854 12874 5864.7154399681 7.03807 0.281141083629375 -25.0339400341603 2.61183439906216e-138 2.30971998024636e-137
2440-2380 23 17160 18682 7824.30190595576 7.97749 0.318680919492664 -25.0328444609155 2.68457478892531e-138 2.37374022025145e-137
6560-6530 20 21730 22621 9685.18303966792 8.48777 0.339099410474433 -25.030343585712 2.85828797423563e-138 2.52712267997176e-137
26930-26910 33 11871 12297 5293.13532552046 6.88958 0.275318989263989 -25.0239798216125 3.3526237798459e-138 2.9636744661397e-137
6390-6400 18 26479 26880 11654.3590032926 8.9073 0.355961636351996 -25.0231956025447 3.41917218860617e-138 3.02211271877293e-137
28390-28340 15 35883 38183 16154.4063626059 9.64201 0.385457739693071 -25.0144286344429 4.25922365767584e-138 3.7641259656815e-137
28400-28420 17 27406 33280 13202.8402217428 9.17004 0.366834063949786 -24.9977827274089 6.46239360063147e-138 5.70874373019878e-137
2440-2390 22 18096 19723 8254.16030178365 8.11905 0.32486478475744 -24.9920812004601 7.4538929282116e-138 6.58404801525437e-137
28680-28560 62 7934 9051 3738.62493155054 5.46809 0.218800616698376 -24.991207835268 7.61864173871894e-138 6.72928219465858e-137
6370-6370 30 13546 13440 5911.01949708085 7.18748 0.287693609118227 -24.9830979432883 9.33307690010886e-138 8.24216759810996e-137
12270-12160 35 13122 12168 5551.97346141616 6.87346 0.275192096248838 -24.9769365021148 1.08886778853968e-137 9.61552721765291e-137
20210-20120 90 8309 8267 3678.80667251177 4.8993 0.196194129926443 -24.9716872290553 1.24165470677445e-137 1.09623981636095e-136
28400-28270 14 41709 43345 18557.9916392332 9.94182 0.398274965447736 -24.9621976227677 1.57420480935187e-137 1.38912819261379e-136
11510-11520 16 35704 33493 15133.6080690981 9.45457 0.378814485004058 -24.9583240893882 1.73427482755813e-137 1.53005083718419e-136
29290-29100 181 9029 9100 4078.0172950213 4.02013 0.16113964869854 -24.9481150253977 2.23836614208666e-137 1.97401954423203e-136
3950-3920 63 9872 9128 4196.08638615612 5.61296 0.224995255256282 -24.9470133843211 2.30083816898136e-137 2.02902675195121e-136
28700-28490 191 8390 9474 4017.65974166224 3.91795 0.157069648052067 -24.9440476062544 2.47780948115627e-137 2.18481039542637e-136
6000-6010 30 13293 13300 5824.2126385495 7.16606 0.287342281944061 -24.9391174909495 2.8025698785934e-137 2.47053267067399e-136
29180-29120 235 9464 11519 4719.1631309589 3.84881 0.154328867794353 -24.9390250252723 2.80905046654869e-137 2.4761393428582e-136
3930-3900 48 10766 9973 4565.97740989131 6.13157 0.245900932339353 -24.9351415606999 3.09517369931047e-137 2.727768531284e-136
6540-6460 51 8459 9388 3921.06994673099 5.82209 0.233499655340466 -24.9340491808012 3.18077776757732e-137 2.80297097768694e-136
28740-28650 30 12455 13283 5630.10309742203 7.11702 0.285514028573943 -24.927043852408 3.78881198685831e-137 3.33778303207529e-136
28620-28510 60 7962 8845 3700.56629000525 5.50098 0.22071493202192 -24.9234580517189 4.14363281575205e-137 3.65020882838998e-136
28930-28830 16 30359 37737 14805.6992355002 9.42301 0.378079043659088 -24.9233784640563 4.15187348476381e-137 3.65731156140098e-136
29810-29800 27 13775 14889 6264.085251871 7.42397 0.297994856561367 -24.9130713830245 5.36988317122541e-137 4.72861456441763e-136
6570-6530 20 21287 22022 9459.18602162674 8.45366 0.339329371267423 -24.912847521318 5.39996335320622e-137 4.7548990207953e-136
29470-29450 31 12670 12768 5571.96957706245 7.05448 0.283348196579626 -24.8968622219806 8.04574619497209e-137 7.08007765833417e-136
21670-21570 21 20543 20420 8955.67106947702 8.30412 0.333595742435253 -24.8927593172445 8.9124470783784e-137 7.84208414512038e-136
2450-2390 19 22460 23835 10104.37628588 8.62309 0.346608125858382 -24.8785036899577 1.27149713524355e-136 1.11826724145767e-135
29090-29140 76 7529 8684 3579.21400573703 5.10693 0.205278763458152 -24.8780135020108 1.28712328379951e-136 1.1319134625319e-135
28620-28460 104 7436 8405 3518.5814338087 4.62152 0.185772370821428 -24.8773445721493 1.30875714236781e-136 1.15084015897168e-135
11410-11340 31 11685 13612 5524.48496859649 7.04217 0.283081856853124 -24.8767918537958 1.32690624303163e-136 1.16674947633466e-135
28720-28650 32 11577 12394 5245.89308485522 6.92119 0.278244534634232 -24.874478194473 1.40564539790222e-136 1.23582637021978e-135
2420-2380 23 17054 17827 7621.40150592216 7.93949 0.319240699766118 -24.8699145274892 1.57489384942825e-136 1.38439085564981e-135
28410-28430 15 33593 39721 15955.303830358 9.62413 0.387004289202843 -24.8682703803329 1.64073156803181e-136 1.44220304829996e-135
29800-29800 25 14939 16171 6795.51319649672 7.65309 0.307754247697994 -24.8675469792701 1.67056298840885e-136 1.46836211629359e-135
29840-29780 79 7731 8126 3510.4793470183 5.02177 0.201976030566797 -24.8632163247349 1.86082078264504e-136 1.63531204229493e-135
6470-6470 56 8568 8766 3819.15128626334 5.64748 0.227173467618593 -24.8597771275403 2.02720734016062e-136 1.78130625840857e-135
20230-20160 53 8627 8934 3865.67880741515 5.74533 0.231109523437478 -24.8597680698139 2.02766460036456e-136 1.78163194066634e-135
29270-29150 46 9253 9524 4126.69171377032 6.04646 0.243250128577186 -24.8569692565415 2.17400447834183e-136 1.90997046442943e-135
4300-4250 62 7972 9675 3877.7561578015 5.52143 0.22214808798612 -24.8547150791441 2.29949773975321e-136 2.02004993635807e-135
12340-12330 39 9895 10525 4477.29084981429 6.40467 0.257782301076205 -24.8452590113365 2.90970933433868e-136 2.55555947795715e-135
28740-28750 21 19176 20148 8587.9457726726 8.24355 0.331912368800607 -24.8365291776109 3.61560921695039e-136 3.17459317594834e-135
7560-7520 31 12202 12588 5427.90866866546 7.01656 0.282577362766636 -24.8305711176458 4.19317957679372e-136 3.6812426242366e-135
20220-20160 52 8623 8963 3870.16015372397 5.77475 0.232590538006386 -24.8279790171685 4.47239174606961e-136 3.925696106696e-135
3930-3890 49 10633 9786 4497.30253572203 6.07959 0.24487158296415 -24.8276495861342 4.50918131409919e-136 3.95781969690111e-135
28630-28460 110 7424 8358 3510.06537101721 4.53534 0.182704335537257 -24.8233698621956 5.01550330209909e-136 4.40110414759196e-135
29590-29380 30 14066 13325 6005.21465105584 7.21035 0.29054232748095 -24.8168624052474 5.89621696763229e-136 5.1734889651242e-135
21600-21560 24 17246 16827 7456.61519700848 7.84633 0.316171525484105 -24.8166911828158 5.92136513497994e-136 5.19533297425024e-135
29290-29110 170 8744 8825 3948.29387081705 4.06528 0.163817093663967 -24.8159453172749 6.03216880178325e-136 5.2923249964323e-135
29530-29560 23 18428 17831 7934.67462339692 7.99769 0.322288274527541 -24.8153403993585 6.12355211813106e-136 5.37204188761369e-135
3930-3910 50 10380 9622 4406.15035837341 6.02046 0.242613166241391 -24.8150432022288 6.16895392386143e-136 5.41164096380502e-135
28390-28270 14 39987 41612 17804.0191431914 9.88195 0.398304547653329 -24.8100346478613 6.98667970339935e-136 6.12793570198882e-135
3940-3920 52 10156 9438 4318.08370737426 5.93406 0.239243259047974 -24.8034755908433 8.2233519984158e-136 7.21137658983651e-135
29300-29160 40 9781 10236 4391.60627411343 6.33986 0.255704370559407 -24.7937287708182 1.0475898052812e-135 9.18398076417477e-135
12270-12250 37 10237 10795 4610.17400375541 6.52348 0.263230264365779 -24.7823930107316 1.3881049117911e-135 1.21650509964493e-134
29280-29090 150 8394 8504 3788.10862561416 4.18956 0.169080085595138 -24.7785251238266 1.52797455651877e-135 1.33891268534963e-134
27680-27600 43 8991 10081 4181.57373193026 6.16373 0.248775857858701 -24.7762186743532 1.61798829051196e-135 1.41766789998825e-134
29370-29300 620 64931 60076 27745.4264185079 5.03212 0.203128307237685 -24.7730963014666 1.74833677893142e-135 1.53181290982828e-134
6500-6510 29 12545 13358 5665.57877339515 7.1752 0.289654826473135 -24.7715398873351 1.8171757962669e-135 1.59192308373846e-134
28730-28650 32 11404 12156 5156.78391472768 6.89637 0.278415226603636 -24.7700716427176 1.88459363488009e-135 1.65084334731888e-134
28500-28530 16 34636 32095 14598.4048611381 9.40259 0.379594883512056 -24.7700638823931 1.88495652201808e-135 1.65109090872929e-134
3920-3900 50 10294 9551 4371.74718696305 6.00906 0.242600102314031 -24.7694033727891 1.91610021433403e-135 1.6782276813384e-134
2400-2380 27 13828 14335 6160.28503803297 7.39977 0.298776652045329 -24.7668850388397 2.03962871337413e-135 1.78634477981295e-134
29270-29100 148 8260 8436 3742.07091439651 4.19133 0.169271121937083 -24.761057310703 2.35683601814272e-135 2.06389719528144e-134
6030-5930 39 9926 10339 4445.44384669852 6.39429 0.25832647166703 -24.7527644444768 2.89492639797028e-135 2.53478281509052e-134
20230-20170 63 7954 8336 3594.32614300108 5.38723 0.217688577447939 -24.7474068742359 3.30612158213746e-135 2.89420720013417e-134
21620-21550 20 21841 21331 9440.65989272167 8.45081 0.341626651753172 -24.7369785487581 4.28112372254398e-135 3.74661623620466e-134
12300-12300 109 7379 8143 3454.19857966407 4.52513 0.182941804747123 -24.7353744969681 4.45469355367957e-135 3.89834963530521e-134
3920-3890 52 10206 9407 4322.9706159319 5.93571 0.2400473227206 -24.727237106399 5.44955814385394e-135 4.7669380640331e-134
4260-4280 59 7817 9155 3731.74783295282 5.53777 0.223955537391025 -24.7270798832482 5.4708201998637e-135 4.78512979940961e-134
17740-17680 34 10563 11592 4848.9511202466 6.71934 0.271810056279724 -24.7207005848844 6.40710036272589e-135 5.60239274415524e-134
12370-12310 75 7525 8063 3447.76792565193 5.07149 0.205268358601524 -24.7066152656586 9.0800042227555e-135 7.93655341051202e-134
11420-11340 31 11329 13197 5356.74897427049 6.99752 0.283282272603065 -24.7015654977197 1.02885160537724e-134 8.9909661938065e-134
28670-28650 35 10201 11758 4802.02252106432 6.66325 0.269763581931735 -24.7003138840571 1.06121000742205e-134 9.27334699577757e-134
28470-28350 16 29232 30926 13125.1181149379 9.24901 0.37449602635818 -24.6972264838356 1.14544058999103e-134 1.00081174628476e-133
6460-6380 88 23323 21469 9852.3140307733 6.36826 0.257875057284239 -24.6951296548104 1.20642042608453e-134 1.05395766122843e-133
29430-29450 20 22145 21251 9493.05753862168 8.4588 0.342551968723092 -24.6934908234851 1.25632853661463e-134 1.09741874286371e-133
29170-29160 41 9120 10320 4259.53969211154 6.25974 0.25353494810951 -24.6898460634033 1.37483805458827e-134 1.20073432166805e-133
29290-29130 91 7867 7950 3512.68217764126 4.81528 0.195098904228621 -24.6812005313794 1.70251150131495e-134 1.48634456986192e-133
29340-29340 770 74530 69145 31925.6947344711 4.92025 0.199405658723002 -24.6745555950522 2.00642761092834e-134 1.7513752740681e-133
20200-20150 42 9184 9775 4160.79640259894 6.19063 0.250953711221959 -24.6684265651935 2.33454206525898e-134 2.03708900065696e-133
11520-11530 15 37853 35313 16002.1967826184 9.62832 0.390311708647974 -24.6682722378339 2.34346122188241e-134 2.04478498656983e-133
4260-4240 62 7683 9110 3693.88756145553 5.45055 0.221012239831646 -24.6617682566683 2.75195797968914e-134 2.4004038378794e-133
29270-29120 119 7807 8025 3533.58171011093 4.42912 0.179615450923194 -24.658884532976 2.95513038897658e-134 2.57740299871534e-133
28260-28270 27 13337 16865 6577.70692158741 7.49471 0.303967697607975 -24.6562803643739 3.15144332236559e-134 2.74815691357141e-133
28660-28510 126 7549 8984 3680.17458164803 4.40485 0.178679537285153 -24.6522375600994 3.48231162657929e-134 3.03642693299668e-133
6420-6440 19 23791 22807 10192.0606170319 8.63554 0.350304873494432 -24.6515088062173 3.54554167264925e-134 3.09142977736555e-133
29580-29440 23 18073 17303 7743.53556081414 7.96244 0.323017629049724 -24.6501758500041 3.66417547655397e-134 3.19473357242372e-133
28840-28880 25 14514 15373 6531.99453049963 7.59588 0.308150852735628 -24.6498687218103 3.69206703549009e-134 3.21891531138443e-133
29590-29360 39 10715 10371 4631.5479654119 6.45377 0.261820744665182 -24.649566150913 3.71975198477237e-134 3.24291487619162e-133
27640-27580 27 15674 14551 6625.22044376175 7.505 0.30446994385373 -24.6494005922684 3.7349880717838e-134 3.25605983102874e-133
17720-17690 37 9696 10887 4506.39387757281 6.49049 0.263452095785104 -24.6363208540622 5.15824203183205e-134 4.49338544197615e-133
28500-28400 16 28606 30457 12884.6938417797 9.22232 0.374456728974798 -24.6285351912864 6.25068244017709e-134 5.44294428004854e-133
29440-29250 41 9035 10209 4216.99914802403 6.24516 0.253588623753766 -24.6271388816855 6.46973561514001e-134 5.6327366761299e-133
11380-11350 30 12193 12526 5412.22321515903 7.05985 0.286672254403885 -24.6269024697331 6.50757533736187e-134 5.66544121239573e-133
29260-29100 131 7979 8132 3603.15136385937 4.31597 0.175305116967424 -24.6197405263719 7.76485418006809e-134 6.75887345273587e-133
21650-21560 21 19630 19281 8509.87547668032 8.23033 0.334338763491173 -24.6167404570744 8.36106297852621e-134 7.27691617569137e-133
4250-4260 54 7906 9194 3756.77366865712 5.67657 0.23067795598983 -24.6082021559134 1.03199615619567e-133 8.97877253006481e-133
28900-28810 60 7794 8329 3554.45896532472 5.44218 0.22115820610411 -24.6076215566463 1.04687108334417e-133 9.10703458165828e-133
28450-28270 12 54851 55634 24114.8953742237 10.5423 0.428550265268999 -24.6000141034117 1.26274304324325e-133 1.09826447457622e-132
21700-21660 19 20895 22466 9462.22369639006 8.52824 0.346678330865604 -24.5998732821751 1.26713224620019e-133 1.10203536233375e-132
27930-27880 59 7734 8424 3560.0082200453 5.46899 0.222341859723566 -24.5972257858749 1.3525451550092e-133 1.17602131701565e-132
21580-21590 31 11910 12093 5257.99623447446 6.97048 0.283392652951889 -24.5965610448209 1.37487885139395e-133 1.19538965814692e-132
27650-27580 26 16079 14967 6803.63422637887 7.59804 0.308970708068491 -24.5914434745799 1.55960807054585e-133 1.35548696694961e-132
20220-20170 61 7839 8241 3546.96266406654 5.41496 0.220242648809501 -24.5863355169387 1.76869256833637e-133 1.53701170142733e-132
27920-27880 55 7871 8638 3633.21825847364 5.60106 0.227820762681025 -24.5853758588002 1.81098977535137e-133 1.57370191353157e-132
20240-20150 61 8211 8265 3636.57135582299 5.45134 0.221853442631486 -24.5718091733157 2.52912584322833e-133 2.19653666423284e-132
28900-28850 46 8402 9563 3941.33674691221 5.97972 0.243380783281418 -24.5693997778877 2.68363378616257e-133 2.33052944454564e-132
12360-12300 84 7245 7908 3357.74655574001 4.86661 0.198196156013949 -24.5545209635147 3.86989892953251e-133 3.35844070385141e-132
3920-3910 51 9897 9186 4205.81761553209 5.92399 0.241258666935442 -24.554515861312 3.87038459066547e-133 3.35872046627128e-132
28670-28540 59 7617 8771 3605.96768701747 5.48775 0.223504503004737 -24.5531933393801 3.99834520044914e-133 3.46961832215155e-132
2450-2380 19 20891 22107 9386.24036510102 8.51659 0.346868027222184 -24.5528219736579 4.03503024093169e-133 3.50115684512244e-132
29470-29430 27 14489 13972 6234.68092624768 7.41711 0.302133240749108 -24.5491265472678 4.41889709855909e-133 3.83358753475146e-132
22630-22590 25 15095 15055 6597.60941708148 7.61031 0.310047704792956 -24.5456015946405 4.81897649710852e-133 4.17944003956934e-132
6520-6520 23 16039 16649 7144.2562810917 7.84602 0.319688980871695 -24.542653905869 5.18116384924708e-133 4.49318183445583e-132
28510-28540 18 49759 45946 20935.110417308 9.75303 0.397563747716224 -24.5319960671819 6.73270830192311e-133 5.83624342460113e-132
28280-28250 40 9396 11848 4641.16036232235 6.42019 0.261738273160362 -24.5290305600002 7.24160879114177e-133 6.27658988586568e-132
28030-28060 39 9664 9978 4310.37513497705 6.34951 0.258890918406801 -24.5257933413138 7.84107180826916e-133 6.79530924393549e-132
5950-5970 37 9622 10480 4404.45538696091 6.45727 0.263291691503457 -24.5251719381276 7.96168771435938e-133 6.89925724307265e-132
23890-23900 40 11223 10347 4742.71779479723 6.45143 0.263058747170212 -24.524685600394 8.05737777114876e-133 6.98158987377414e-132
3930-3920 50 9842 9179 4191.1736803848 5.94772 0.242519823976264 -24.5246777920849 8.05892343427792e-133 6.98263501201773e-132
29270-29110 136 7908 8091 3581.80034635239 4.25175 0.173480413019856 -24.508516401959 1.1985041080034e-132 1.03791636545319e-131
26940-26910 28 12670 13131 5645.85919671521 7.22093 0.294647367513337 -24.5070300262847 1.24304300453954e-132 1.07639684853164e-131
29340-29370 382 43507 40058 18527.3306803693 5.14992 0.210255391829865 -24.4936316375411 1.72697690244528e-132 1.49494958611321e-131
6550-6470 38 9569 10118 4317.3760291457 6.38958 0.260917011745489 -24.4889282347847 1.93819317725201e-132 1.67736442065156e-131
28600-28580 22 17344 17467 7611.38877057428 8.00183 0.326807699959998 -24.4848314157136 2.14307402087945e-132 1.85443972679264e-131
2430-2380 22 16246 17726 7415.87417963944 7.96425 0.325292341505953 -24.4833606361921 2.22178701937749e-132 1.92238972264714e-131
12310-12320 88 7530 7740 3390.11543085481 4.81236 0.196633143603665 -24.4737961474301 2.80899385136831e-132 2.42924112559932e-131
17730-17690 36 9652 10724 4461.62867235521 6.51575 0.266291044855284 -24.4685179967079 3.19697096734423e-132 2.76418584383187e-131
20210-20160 45 8573 9132 3889.41690336129 5.99235 0.244962508285342 -24.4623034642098 3.72288181616725e-132 3.21822589409169e-131
29510-29440 31 56423 49427 23187.1505335465 9.1157 0.372840484190126 -24.4493311254362 5.11550374151341e-132 4.42039870006692e-131
11430-11340 32 10523 12124 4949.75972980438 6.83705 0.279666771936851 -24.4471213432656 5.39995823042981e-132 4.66561290676378e-131
2420-2390 21 17656 18507 7899.14542429563 8.12273 0.332267488282668 -24.4463435311539 5.50379521868256e-132 4.7551292617715e-131
28450-28290 11 64796 65959 28534.7904015957 10.9108 0.446329542610215 -24.4455737769875 5.60851879936098e-132 4.84540405647414e-131
6550-6540 18 22581 23420 10044.4327470085 8.69259 0.355722807945666 -24.4364073379354 7.01953730402342e-132 6.06316108812565e-131
29350-29340 779 76433 70752 32700.538038083 4.93837 0.202150816363712 -24.4291386504417 8.38620425602554e-132 7.24119394066105e-131
6460-6390 90 23067 21195 9738.15011442786 6.31872 0.258656629737168 -24.428983090773 8.41818737125258e-132 7.26850511142414e-131
29320-29300 27 14393 13723 6160.78063167693 7.39985 0.302937059458693 -24.4270214533502 8.83210561626745e-132 7.62493379134349e-131
29470-29460 31 11336 11721 5049.68090096566 6.91194 0.282995234269703 -24.4242114639954 9.46067591519117e-132 8.16690555374999e-131
6530-6470 44 8404 9660 3960.7290053537 6.05149 0.247879045271922 -24.4130685829215 1.24247772097533e-131 1.0723408548025e-130
29710-29740 30 11106 12406 5139.95379094487 6.98515 0.286224843197076 -24.4044075727643 1.53551453609379e-131 1.32480638788166e-130
7520-7510 34 10519 10800 4673.32353010662 6.66581 0.273164787437871 -24.4021586648789 1.62228899592007e-131 1.39961467394327e-130
6470-6440 80 9384 8477 3960.43271298092 5.17981 0.212268990242954 -24.4021254852117 1.62360522238912e-131 1.40069148465871e-130
21610-21550 20 20539 19842 8833.21711144567 8.35472 0.342410372943464 -24.3997161724036 1.72208709629514e-131 1.48552762325349e-130
2390-2380 27 12993 13349 5764.22124809186 7.3036 0.29943410627261 -24.3913300628747 2.11374894610752e-131 1.82300543305409e-130
5990-6000 26 13681 13908 6036.89100731354 7.42509 0.30446767209489 -24.3871130797663 2.34312236763335e-131 2.02057465750894e-130
20210-20170 54 7766 8400 3558.89820597609 5.59767 0.22958363094557 -24.3818243665983 2.66622339155577e-131 2.29910210252606e-130
29350-29190 38 9664 9915 4296.52709056928 6.38253 0.261854983465793 -24.3743015904849 3.20387584659031e-131 2.76226016423597e-130
29820-29800 25 13586 14638 6167.27218082438 7.51278 0.308265716708112 -24.3711023742704 3.46414429810723e-131 2.98602792766945e-130
29340-29330 690 67258 62262 28778.8498495636 4.92894 0.202271071215728 -24.3679891559567 3.73766350986272e-131 3.2213913961434e-130
29290-29170 35 10086 10489 4510.50027815747 6.57236 0.269798882796113 -24.360230411918 4.51684148686856e-131 3.89245457544849e-130
28460-28280 12 51456 51846 22550.7562354726 10.4456 0.428815822877763 -24.3590792539689 4.64551330232184e-131 4.0030039761264e-130
29280-29080 143 8039 8107 3619.64938740364 4.19296 0.172137517038674 -24.3582055299664 4.74561176627284e-131 4.08840168275433e-130
28720-28550 37 9334 10253 4291.4964443638 6.41958 0.263556558632726 -24.3575087669648 4.82697759789598e-131 4.15832515580848e-130
28800-28700 33 10106 11409 4706.09062675781 6.71928 0.275869977227313 -24.3566866229953 4.92477800058422e-131 4.24240016680557e-130
20180-20120 81 7436 7661 3347.50539028799 4.91543 0.201839400207171 -24.3531976505673 5.36231452046979e-131 4.6191181190106e-130
2400-2370 27 12766 13248 5691.48222776868 7.28522 0.299197157692975 -24.3492335862463 5.90670249982642e-131 5.08720379524034e-130
12310-12290 132 7344 7955 3422.41688480692 4.22859 0.173664411800374 -24.3492221425893 5.90835136513978e-131 5.08841083151255e-130
27690-27610 42 8532 9666 3989.74281912667 6.12969 0.251811045330119 -24.3424257170115 6.97344695328032e-131 6.00494184891742e-130
20170-20120 81 7388 7644 3333.03554813699 4.90908 0.201709855102646 -24.3373558158634 7.8909622269022e-131 6.79474382133631e-130
29260-29120 101 7481 7654 3369.74499761496 4.6009 0.189083754866233 -24.3326286011853 8.85470025500284e-131 7.62332207379563e-130
29260-29110 117 7606 7765 3432.15786271829 4.41114 0.181310479256657 -24.3291969084209 9.62713051149625e-131 8.28660012716613e-130
2450-2420 19 20309 20883 8997.93640726525 8.45554 0.347630305963665 -24.3233661704759 1.10968830865215e-130 9.54889969683413e-130
2410-2410 23 15436 15892 6848.83571863758 7.78495 0.320113456026639 -24.3193500213298 1.22375248960282e-130 1.05282229620397e-129
12350-12330 38 9253 9877 4195.1224422306 6.34789 0.261023358324836 -24.3192480308599 1.22679670296185e-130 1.05539715858217e-129
28730-28550 37 9346 10087 4259.51137514222 6.40871 0.263606931516012 -24.3116231050677 1.47716157176267e-130 1.27057021306225e-129
21590-21620 26 13984 13785 6080.06913913578 7.43539 0.305864483318153 -24.3094145554286 1.55878071019716e-130 1.34066221684137e-129
28420-28270 12 49958 51124 22059.1389806333 10.4137 0.428399510559961 -24.3085008025241 1.59385205645871e-130 1.37076874930911e-129
28750-28650 28 11920 12730 5391.4584125704 7.1542 0.294318010911034 -24.3077303298805 1.62403548371801e-130 1.39666915793797e-129
6460-6400 60 21911 20115 9229.2300876252 6.82892 0.280943638956485 -24.3070826054087 1.64985128056035e-130 1.41881139933664e-129
4250-4240 56 7530 8878 3606.53970649296 5.5641 0.228937075128945 -24.3040658195893 1.77559142547018e-130 1.52687945958969e-129
29130-29040 20 17630 20724 8356.17677522971 8.27457 0.340677935908051 -24.2885334189222 2.59127638815291e-130 2.22756415419242e-129
2410-2400 21 17188 17859 7657.21676889501 8.07776 0.332587450519181 -24.2876351122798 2.64853213933525e-130 2.2765931781993e-129
12350-12280 104 7126 7636 3287.27730498235 4.52132 0.186231680686914 -24.2779061350034 3.3556698455747e-130 2.88358250274431e-129
29280-29160 33 10456 10827 4663.97050876316 6.70619 0.276262639508038 -24.2746872338041 3.62888905186739e-130 3.11797348896109e-129
29280-29130 67 7574 7768 3391.83167513036 5.21255 0.214754016673362 -24.2722066230695 3.85450031470775e-130 3.31140569597769e-129
12340-12290 96 7004 7674 3262.09368449042 4.62791 0.19070787774573 -24.2669962004362 4.37501621220626e-130 3.7576398222142e-129
21690-21590 28 12189 12544 5413.73071117159 7.16015 0.295127622231394 -24.2611985355874 5.037064465255e-130 4.32572185545672e-129
2400-2390 25 13696 14190 6098.59993881363 7.49656 0.308994444440577 -24.2611324789931 5.04515707721802e-130 4.33249072555388e-129
28970-28850 15 28819 35211 13926.6070876261 9.42781 0.388631513511887 -24.25899583934 5.31403577293594e-130 4.56319777060119e-129
29570-29350 38 10178 9888 4407.7603747427 6.4196 0.264627808087988 -24.2589656676447 5.31793331504279e-130 4.56635397778196e-129
29270-29090 144 7889 8016 3567.1842841088 4.16099 0.171535407611462 -24.2573101797716 5.53621924512518e-130 4.75359128220754e-129
29340-29190 37 9591 9907 4277.58097987208 6.41483 0.26445598240779 -24.2566836392736 5.62114598024053e-130 4.82631087031121e-129
12280-12150 41 10521 9737 4456.19947224527 6.32516 0.260815440899599 -24.2514656350137 6.38089157540101e-130 5.47817040060912e-129
29770-29680 117 7595 7712 3418.57323722502 4.40528 0.181717405569503 -24.242466044972 7.93981914102092e-130 6.81626795709349e-129
29290-29090 177 8527 8528 3841.55620372243 3.96449 0.163540622990759 -24.2416361231636 8.10145457677652e-130 6.95474034256617e-129
28030-28070 37 9563 9877 4264.94042967363 6.41053 0.264486179518323 -24.2376760118609 8.91912797101362e-130 7.65571821493931e-129
20210-20130 44 8964 8949 3939.38484624218 6.04353 0.249411984829662 -24.2311280983521 1.04557516882924e-129 8.97355312425152e-129
7530-7500 34 10025 10507 4499.71996880429 6.61093 0.272830382156721 -24.2309333950356 1.05052811563041e-129 9.01568515006288e-129
27920-27860 77 7063 7644 3256.43898031647 4.94929 0.204261729622979 -24.2301477262207 1.07075338654433e-129 9.18887604575925e-129
28710-28640 26 12877 13511 5771.04753034172 7.35994 0.303759706272482 -24.2294709038459 1.08848804264685e-129 9.3406796920965e-129
12360-12270 98 7112 7550 3262.06833251793 4.59751 0.189791370334828 -24.2240391539255 1.24185563172912e-129 1.06541112603894e-128
29250-29120 175 7989 8345 3679.60341628451 3.91729 0.161749912978948 -24.218161400711 1.43220360210615e-129 1.22850923767799e-128
20200-20130 41 9107 9241 4030.94406798535 6.17955 0.255179305128648 -24.2164940633143 1.49131951855156e-129 1.2791640804537e-128
29270-29140 53 7894 8195 3544.46142595385 5.61895 0.232040192053825 -24.2154363593805 1.5300771559996e-129 1.31229859856949e-128
29310-29150 61 7650 7864 3425.14766421812 5.36392 0.221518177615989 -24.2143669941191 1.57028440030489e-129 1.34667076868375e-128
28690-28560 38 8883 10063 4149.8835492033 6.3322 0.261589577377491 -24.2066069503636 1.89543929102509e-129 1.62545476762054e-128
28700-28640 27 12201 12939 5498.38792688041 7.23528 0.298930219101985 -24.2038933155108 2.02434576182274e-129 1.73563810907158e-128
22620-22590 24 14736 14743 6450.05697578547 7.63664 0.315558245724168 -24.2004031448668 2.20308778713602e-129 1.88873088773282e-128
12370-12320 57 7477 8038 3419.50141049883 5.46055 0.225678302080346 -24.1961502089918 2.44232094303598e-129 2.09330454825109e-128
29350-29330 697 68680 63464 29358.2772670153 4.94337 0.20447576905579 -24.1758103150286 3.99773197859605e-129 3.42458664674319e-128
6010-6020 31 11584 11335 5025.35414355659 6.90491 0.285623375622743 -24.1748827093722 4.0885509766284e-129 3.50209343346849e-128
4290-4290 34 9574 11204 4542.92219088868 6.62486 0.274065407127326 -24.1725618039877 4.32490955750746e-129 3.70439471660481e-128
29360-29310 683 81097 74278 34433.7886061939 5.20655 0.215452122003054 -24.1656998607454 5.1065364822077e-129 4.37351375282884e-128
28420-28300 11 59086 60556 26106.5113524268 10.7824 0.446229126532554 -24.1634490297807 5.39247565275954e-129 4.61821521053212e-128
28990-28820 13 37635 42697 17495.41380521 9.9637 0.412405608612622 -24.1599545126084 5.86840106127806e-129 5.02538798738515e-128
29830-29820 32 10050 11198 4648.55899961056 6.74604 0.279248717796122 -24.1578336120367 6.17746694942508e-129 5.28961519903188e-128
28780-28690 39 8703 9623 4017.61411317018 6.24743 0.258708291432989 -24.1485664519485 7.73010354945835e-129 6.61827372075379e-128
28660-28520 117 7050 8283 3414.05160024279 4.40344 0.182359217602811 -24.1470576618474 8.01743469343869e-129 6.86284935850277e-128
3980-3910 62 9094 8321 3849.74272361847 5.51068 0.228272670847604 -24.1407807246777 9.33179574638328e-129 7.98693300553675e-128
28420-28290 11 58595 60119 25903.4768142724 10.7712 0.446209735380856 -24.1392485420965 9.68402510095875e-129 8.28805553578746e-128
20240-20160 56 7870 7986 3497.31874182407 5.51915 0.228649733326235 -24.1379937756535 9.98234235473551e-129 8.54265891232006e-128
12260-12190 33 12191 11127 5121.23140569806 6.84169 0.283562950296908 -24.1275867380652 1.28378571429871e-128 1.09836008664883e-127
22630-22580 25 13899 13852 6074.07825796502 7.49071 0.31050577386052 -24.124216154324 1.39273704124804e-128 1.19132708586103e-127
29260-29090 127 7655 7734 3443.55277928628 4.29481 0.178050224785649 -24.1213638469763 1.49211466918713e-128 1.27628019231681e-127
12330-12170 37 10345 9911 4449.87104245392 6.47208 0.268335143762282 -24.1194004553761 1.56460474470607e-128 1.33811763625618e-127
28880-28800 52 7768 8150 3505.72613063497 5.63071 0.23346157445939 -24.1183493128369 1.60484798927494e-128 1.3724783315538e-127
28530-28550 20 38589 35457 16203.0381652391 9.231 0.382753379323391 -24.1173637621546 1.64351811448641e-128 1.40549088182376e-127
20190-20130 40 8927 9208 3982.4390327797 6.19784 0.257087036190635 -24.1079497305185 2.0631326601513e-128 1.76389352537984e-127
12320-12150 36 11272 10355 4752.83879690073 6.60735 0.274128007983323 -24.1031576321347 2.31622762687677e-128 1.97995011080449e-127
20190-20150 38 8885 9585 4050.37939507243 6.29693 0.261255836002297 -24.1025312607427 2.35152268723162e-128 2.01003738289458e-127
28910-28850 44 23753 31121 11938.8745633421 7.65054 0.317639294289764 -24.0856162827609 3.5371221289026e-128 3.02283738659407e-127
6540-6450 47 7813 8612 3609.20410399718 5.82034 0.241659033954122 -24.084933666607 3.59585819271978e-128 3.07290576354548e-127
28260-28250 35 9490 11890 4667.95051549934 6.62223 0.27501443136526 -24.0795626324944 4.09330013475595e-128 3.4974225543863e-127
28390-28410 14 31541 38711 15276.8115483593 9.661 0.401231290573674 -24.0783816521641 4.21157713727711e-128 3.59833203895481e-127
2430-2390 20 17034 18598 7776.06388504638 8.17056 0.339338412745116 -24.0779133403353 4.25941854379437e-128 3.63905612709819e-127
6450-6460 38 10463 9806 4455.41933395126 6.43519 0.267304605879762 -24.0743670646788 4.63974811459282e-128 3.96382800589026e-127
3980-3900 57 9203 8412 3890.1905939147 5.64849 0.234627271541203 -24.074322105375 4.64478138241877e-128 3.96796321561734e-127
29480-29450 28 12140 12142 5318.52261674787 7.13445 0.29641144501001 -24.0694048290984 5.22950111787563e-128 4.4667379549494e-127
6380-6400 17 23087 23598 10196.0427740798 8.79678 0.365510664736426 -24.0670940549782 5.52911548061179e-128 4.72245513971065e-127
12330-12280 140 7370 7782 3397.53979012642 4.13052 0.171626354171468 -24.0669612180909 5.54685079884613e-128 4.73740627584381e-127
11550-11500 15 32514 30152 13708.8870008033 9.405 0.390923232398819 -24.0584309309527 6.81308711577402e-128 5.81789611199026e-127
28950-28860 18 20434 26340 10166.8498946208 8.71015 0.362102356273124 -24.0543776861561 7.51213524715948e-128 6.41366429936748e-127
29360-29350 834 127675 115420 53730.5375749389 5.56455 0.231332147913711 -24.0543766399412 7.51232462590363e-128 6.41366429936748e-127
6370-6380 29 12011 11769 5211.86115481425 7.05429 0.293292681943368 -24.0520563562593 7.94427366159602e-128 6.78187877628886e-127
29100-29070 31 10237 11114 4672.84176222657 6.79959 0.282748168784711 -24.0482214960001 8.71320074829755e-128 7.43613712756454e-127
28490-28360 13 36925 40318 16836.4710875534 9.90828 0.412054243598124 -24.0460490665855 9.1813103837753e-128 7.83498737749328e-127
3950-3930 54 8921 8335 3807.94325108077 5.69613 0.236936040006859 -24.0408112723554 1.04157759759995e-127 8.88732804031958e-127
28270-28280 23 14127 17792 6948.50588249962 7.80593 0.324743935921639 -24.0371753876062 1.13688290581926e-127 9.69931964686796e-127
29270-29160 36 9422 9745 4204.60089076941 6.42961 0.267503093457969 -24.0356597128584 1.17913893544034e-127 1.00585754427249e-126
27940-27880 55 7304 8056 3382.57965445188 5.49684 0.228771423933592 -24.0276418227215 1.43017967790428e-127 1.21960172980688e-126
28250-28250 34 9506 11702 4631.60085378477 6.65292 0.276943469059821 -24.0226513754341 1.61268955621899e-127 1.37518205737929e-126
2460-2390 17 22171 23475 9962.03002862067 8.76326 0.364794581259931 -24.022439449958 1.62093492670238e-127 1.38209850074081e-126
29190-29080 244 8608 10116 4237.18329653464 3.6313 0.151201125954047 -24.0163577979279 1.87635872386622e-127 1.59948908150834e-126
2450-2400 17 22150 23386 9938.64319465614 8.75986 0.364842032738956 -24.0100073755686 2.18603728880914e-127 1.86308637518023e-126
2390-2370 27 12110 12415 5368.11683510925 7.20055 0.29993830920922 -24.0067590621771 2.36366181731261e-127 2.014219433052e-126
29590-29460 24 14521 14233 6294.51694068114 7.60132 0.316696720872979 -24.0018979442452 2.65674507880905e-127 2.2636920806956e-126
6480-6440 102 8872 8087 3777.26942092151 4.75428 0.198084701539847 -24.0012652579375 2.69746774425991e-127 2.29829481150675e-126
20200-20160 40 8440 9119 3853.08751562145 6.14991 0.25645152667471 -23.9807798570408 4.41333267047678e-127 3.75837677994322e-126
28980-28810 17 21272 24165 9901.89679012101 8.75454 0.365116980085234 -23.9773500940569 4.79232250573233e-127 4.0809540735036e-126
20240-20170 67 7324 7496 3278.10326915723 5.16267 0.215334961785739 -23.9750802833578 5.06083238077783e-127 4.30924974777558e-126
29130-29050 20 16479 19726 7885.74767628765 8.19084 0.341681836731846 -23.9721272932915 5.43276133323384e-127 4.62517776319345e-126
11560-11520 20 18770 18047 8055.59180498803 8.22155 0.342996550710303 -23.9697757280667 5.74835976347523e-127 4.89365972563291e-126
20200-20170 49 7567 8302 3489.7858196609 5.71068 0.238251296462365 -23.9691287527983 5.83835510400163e-127 4.97006832183462e-126
28770-28740 49 7517 8418 3502.67403609323 5.71606 0.23850593937934 -23.9661176763635 6.27606153548276e-127 5.3424574472843e-126
27690-27590 36 8869 10028 4138.03381174662 6.40652 0.267316892270321 -23.9660078851022 6.29262598494509e-127 5.35633615435944e-126
20220-20120 88 7852 7558 3425.27598319922 4.82747 0.201431307298521 -23.9658260552909 6.3201550953279e-127 5.37954653812379e-126
29380-29310 678 76223 69896 32405.7522080865 5.12851 0.214001202995178 -23.9648432412204 6.47104807012126e-127 5.50752676522101e-126
3950-3870 73 8141 7707 3512.04792660153 5.138 0.214409270165666 -23.9635331616566 6.67779309051767e-127 5.68325285342692e-126
7520-7520 29 11062 11473 4934.16686522985 6.97502 0.291128755166994 -23.9585457809177 7.52700944308574e-127 6.40440334371859e-126
27930-27860 79 6898 7359 3160.66742786411 4.86789 0.203195043496655 -23.9567175303515 7.86462151340961e-127 6.69110911899061e-126
21650-21550 19 19682 19291 8522.44397309782 8.37708 0.349689336226637 -23.9557805620776 8.04346237613259e-127 6.84269833028873e-126
29250-29110 201 8165 8527 3775.19613199185 3.74873 0.156490718127132 -23.9549693180294 8.20158179441573e-127 6.97692440947183e-126
2420-2370 22 14880 15625 6665.89740889828 7.81009 0.326106496603454 -23.9494989135738 9.35193285496518e-127 7.95386065665881e-126
2450-2430 18 20444 20839 9018.75954933335 8.53699 0.356532739436657 -23.9444662420407 1.05519404737872e-126 8.97373037414781e-126
29480-29340 22 16546 15796 7080.49189001449 7.89729 0.329867076785862 -23.9408287889339 1.15138588809745e-126 9.790968983761e-126
29480-29460 29 11192 11416 4951.8080386534 6.98018 0.291671021574593 -23.9316932618843 1.43335383401096e-126 1.2185699623972e-125
12250-12230 66 7448 7500 3306.4628166025 5.19725 0.217201183334016 -23.9282981309877 1.5548885808053e-126 1.32172919217886e-125
29830-29800 23 13781 14781 6240.17057930823 7.65038 0.319763417882175 -23.9251208229148 1.6779264102786e-126 1.42625825119665e-125
29130-29030 20 16233 18768 7629.47312378563 8.14308 0.340418344709864 -23.9208083451149 1.86061233481244e-126 1.58134750092241e-125
6470-6370 66 8936 8081 3766.32035562993 5.38748 0.22537451665444 -23.904551878214 2.74647647289633e-126 2.33376749485316e-125
7550-7500 34 9514 9944 4265.78858136074 6.5335 0.273350505631962 -23.901563775465 2.9501858718483e-126 2.50645159536138e-125
29680-29680 41 8116 9549 3870.00726037966 6.12046 0.256071272560895 -23.9013830252542 2.96298115417868e-126 2.51721837874683e-125
28680-28720 22 14429 15604 6558.95210459677 7.78672 0.325844523697919 -23.89702967772 3.28845872180185e-126 2.79338366503897e-125
2430-2410 21 15384 16572 6977.86525330143 7.94348 0.332424151915378 -23.8956301703866 3.40049303975056e-126 2.88843201063033e-125
29270-29080 136 7554 7657 3410.54587284137 4.17915 0.174906909968305 -23.8935930141753 3.57041719047599e-126 3.03251777776043e-125
29760-29680 115 7360 7440 3306.90863160533 4.38169 0.183411498292171 -23.8899373332372 3.89687752629267e-126 3.30952207305435e-125
2440-2400 19 17678 19152 8037.6827996235 8.2925 0.347192539901148 -23.8844416523851 4.44456160150686e-126 3.77434497984204e-125
28760-28540 39 8696 9026 3891.17825583715 6.20095 0.259683545900437 -23.8788589485827 5.07962972149953e-126 4.31257984437344e-125
29250-29080 163 7718 7950 3527.29564630962 3.96012 0.165864595634985 -23.8756329644293 5.48710406558676e-126 4.65775447498774e-125
12380-12310 70 6973 7360 3171.86908875226 5.05037 0.211535847988918 -23.874760432544 5.60281366954596e-126 4.75577885619937e-125
29520-29560 22 15711 15421 6812.19988088367 7.84145 0.32846676381696 -23.8728868257413 5.85957618416792e-126 4.97310826084903e-125
28670-28700 23 13473 14739 6161.35083297359 7.632 0.319783275913301 -23.8661783994126 6.87907603748688e-126 5.83716845646257e-125
17750-17700 24 12787 13945 5839.99286518061 7.49296 0.3141113800781 -23.8544539956676 9.10407387685189e-126 7.72134479397228e-125
6480-6370 75 8525 7818 3623.92576587814 5.14433 0.215657335896671 -23.8541790997986 9.16407481883948e-126 7.77191231265335e-125
29730-29750 45 7711 8494 3559.98698167174 5.86364 0.245848353317074 -23.8506480465097 9.97081767415617e-126 8.45470422610581e-125
2390-2390 25 12731 13074 5645.78970047101 7.38493 0.309693586406512 -23.8459116356219 1.11653558867197e-125 9.46604587987231e-125
7540-7500 33 9584 10090 4311.56387419802 6.59229 0.276460895002602 -23.8452761854535 1.1336130363488e-125 9.61043322868846e-125
29250-29160 37 8786 9307 3969.05893001783 6.30619 0.264481440692971 -23.8435851718544 1.180339179135e-125 1.00057387240175e-124
11560-11510 20 18200 17532 7818.28200576865 8.17834 0.343001620360266 -23.8434367572833 1.18453082082448e-125 1.00408574659841e-124
17760-17700 24 12769 13862 5818.54292199331 7.48763 0.314129919708881 -23.8360909927665 1.41167241550273e-125 1.19632999239872e-124
28280-28300 23 13397 16486 6509.40013747137 7.71153 0.323563400335666 -23.8331289413376 1.51512553030471e-125 1.28384324720382e-124
28710-28490 190 7618 8476 3632.73867982065 3.77543 0.158424801824529 -23.8310544873951 1.59205177860519e-125 1.34891564563432e-124
3940-3870 55 8332 7937 3591.45348015934 5.58411 0.234333275209762 -23.8297798086593 1.64124161871058e-125 1.39047871977141e-124
28660-28500 140 7104 8436 3473.81741460092 4.16355 0.174739136311325 -23.827244867937 1.74361913798483e-125 1.47684914353298e-124
29290-29080 169 8174 8130 3672.66909043899 3.96641 0.166468146731148 -23.8268463695802 1.76028305390033e-125 1.49090212157523e-124
29590-29390 25 14012 13281 5980.36654057025 7.4682 0.313499545772811 -23.8220316113758 1.97463766870619e-125 1.67224688539814e-124
17720-17680 34 9048 10099 4192.23736138404 6.50832 0.273208176905706 -23.8218445828386 1.9834705801137e-125 1.67965799226509e-124
29790-29800 24 12861 13686 5802.65802351811 7.48366 0.314281584781618 -23.8119669587564 2.51058514795264e-125 2.12585820568024e-124
21650-21680 14 29695 32269 13509.9005168943 9.48353 0.39830265018777 -23.8098609158025 2.63992577046913e-125 2.23510237929e-124
29690-29710 26 11448 13010 5341.33565013384 7.248 0.304423501824283 -23.8089314819559 2.69910154930932e-125 2.28501564566693e-124
29470-29440 31 11236 10736 4820.95936779739 6.84474 0.287487470612236 -23.8088294266527 2.70567941842173e-125 2.29049008872491e-124
11510-11530 14 34255 32098 14511.0487773319 9.5867 0.40272859916253 -23.8043787057054 3.00866332693971e-125 2.54656156151978e-124
29300-29120 152 7657 7778 3470.04730459153 4.03972 0.169791042672421 -23.7922901988205 4.01359926262816e-125 3.39575162655973e-124
28630-28520 51 7300 7946 3355.97282341384 5.59541 0.23518991979781 -23.7910379861517 4.13518919401741e-125 3.49848027542228e-124
29130-29060 20 15868 19248 7646.852211432 8.14639 0.342456814765157 -23.7880702186895 4.43824603032761e-125 3.75456557125099e-124
22620-22580 24 13570 13555 5936.48436415257 7.51662 0.316057269959565 -23.7824517680158 5.07400762376359e-125 4.29221604812436e-124
3980-3920 58 8754 8026 3708.04513576654 5.55325 0.23350951133862 -23.7816680311952 5.16963806420815e-125 4.37275229211957e-124
6460-6410 53 21318 19486 8958.13591243097 6.96545 0.292916777000988 -23.7796179743478 5.42837732389954e-125 4.59141877721688e-124
6550-6460 36 8891 9359 4003.1357466481 6.35837 0.267464348247615 -23.7727572712748 6.39201246769531e-125 5.40536725087521e-124
12300-12290 130 6850 7734 3262.52281995981 4.18035 0.175911308775997 -23.7639789418991 7.87791878252116e-125 6.66081967649792e-124
29310-29310 22 16552 15381 6995.07180838403 7.87974 0.331683801934853 -23.756773158422 9.35188646762321e-125 7.90641670426055e-124
29330-29370 24 15102 13919 6360.96830373311 7.6165 0.320630050684705 -23.7547774509738 9.80675443314228e-125 8.29029670928159e-124
3940-3930 44 9144 8597 3906.70548119568 6.0314 0.253932200360929 -23.7519907600804 1.04790876702099e-124 8.85684429049468e-124
28040-28080 29 10762 11040 4775.40068013349 6.92764 0.29171750869781 -23.7477656331344 1.15872475794705e-124 9.79264773453435e-124
29300-29170 36 8846 9316 3983.91098351341 6.35138 0.267499542754833 -23.7435087869296 1.28220367366414e-124 1.08353058677602e-123
29260-29080 120 7343 7392 3296.37294957276 4.31406 0.181695441739346 -23.743364331198 1.28661682347134e-124 1.08721526622787e-123
23880-23890 41 8845 8679 3853.84241364052 6.11425 0.257541543944874 -23.7408277392374 1.36662832453198e-124 1.15473160070528e-123
28390-28350 14 29457 31427 13279.7029182178 9.45871 0.398421144057812 -23.7404906203885 1.37762941007449e-124 1.16397914410361e-123
27920-27870 55 7084 7687 3255.38845479904 5.44091 0.229200947003889 -23.7385830838299 1.44156352778406e-124 1.21794798018399e-123
12280-12280 88 6565 7433 3106.48255859325 4.68404 0.197319453673346 -23.7383671185921 1.44898608314474e-124 1.22416886345892e-123
21680-21580 22 14676 14904 6468.73455225954 7.76666 0.327197139758986 -23.7369348995865 1.49918510448993e-124 1.26647522343567e-123
21600-21550 20 17660 17090 7603.05966284952 8.138 0.34285577236321 -23.7359154032513 1.53597244459569e-124 1.29749898656663e-123
29350-29180 37 8835 9113 3939.6320303942 6.29536 0.265269485383568 -23.7319512537068 1.68778158084122e-124 1.42556275557206e-123
29550-29340 25 14013 13116 5946.08927820196 7.45988 0.314400450244355 -23.7273076279057 1.88476192287792e-124 1.59174354698858e-123
11370-11350 30 10660 10677 4676.96999402373 6.84833 0.28875946426224 -23.7163988578159 2.44253393101539e-124 2.06237698741721e-123
3930-3870 53 8227 7876 3553.473971461 5.62261 0.237077072980061 -23.716361310098 2.44471382313694e-124 2.06413286575159e-123
28670-28490 171 7394 8741 3624.42217251989 3.92932 0.165742082349813 -23.7074413698994 3.02167606482105e-124 2.55043893089082e-123
28740-28550 31 9794 10381 4418.82278243649 6.71856 0.283398179057788 -23.7071508844175 3.0425941821391e-124 2.56798944172123e-123
29250-29100 242 8577 8958 3986.6271256844 3.552 0.149836146580916 -23.7058811915433 3.13573584324983e-124 2.64649363035856e-123
20230-20180 57 7112 7504 3224.83371297067 5.37498 0.226776795543871 -23.7016293342498 3.46886548847432e-124 2.92716745379417e-123
28960-28860 16 22307 27868 10910.9420871895 8.98226 0.379000055837836 -23.69990321124 3.61398341390038e-124 3.04924847186608e-123
6480-6500 40 7979 8910 3704.55389698426 6.09281 0.257097183995647 -23.6984735694791 3.73875273974285e-124 3.15426208378486e-123
27630-27610 37 9228 9126 4031.71564436227 6.32888 0.267073228589542 -23.6971721479303 3.85606658530462e-124 3.25291188304164e-123
29350-29200 35 8990 9415 4036.68468760435 6.41136 0.270577409648423 -23.6951011254142 4.05037701815927e-124 3.41660862597239e-123
29740-29780 29 10934 10958 4797.36434062769 6.93427 0.292659528359244 -23.6939961616142 4.15801607390508e-124 3.5071175845864e-123
29360-29190 45 7980 8146 3548.38198323322 5.85883 0.247274930915342 -23.6935954452501 4.19775307285367e-124 3.54034376965302e-123
2460-2380 17 20521 21648 9204.77256126057 8.64906 0.365076510931365 -23.6910869188882 4.45527045464282e-124 3.75706924166153e-123
6030-6020 35 9373 9412 4123.14847545175 6.44209 0.271987663418829 -23.6852126744311 5.12169201505788e-124 4.31869939658588e-123
21700-21670 18 18303 19867 8328.64944366641 8.422 0.355722765785766 -23.6757505779487 6.4105817224023e-124 5.40396275472967e-123
2440-2370 21 14503 16013 6660.63529344028 7.87623 0.332672970207164 -23.6755994132428 6.43360675951194e-124 5.42315003457634e-123
29250-29140 46 7682 8047 3460.58990744306 5.7904 0.244583384375162 -23.6745431851702 6.5968089419702e-124 5.56026408244102e-123
27930-27870 59 6931 7451 3173.93952340073 5.30139 0.223942717874645 -23.6729885475342 6.84456976464086e-124 5.76862190784642e-123
4280-4290 34 8796 10241 4164.62948601992 6.49877 0.274568241336045 -23.6690382515129 7.51671649041084e-124 6.33407082652564e-123
4250-4270 52 7050 8104 3332.83917798167 5.55706 0.234790228481808 -23.6682109025775 7.66562806926964e-124 6.45928871387053e-123
28660-28660 26 11133 12799 5225.58302876863 7.21629 0.304901005286652 -23.6676542945583 7.76746335163489e-124 6.5448300640874e-123
29420-29450 18 20534 19710 8803.12934780485 8.50201 0.359251956177463 -23.6658653281874 8.10400191961922e-124 6.82783655773072e-123
28270-28250 35 8914 11301 4413.80154943868 6.54105 0.276424471844694 -23.6630465284979 8.6640480751462e-124 7.29939130164873e-123
28620-28520 51 7150 7842 3300.11563158769 5.57095 0.23543543509371 -23.6623333006687 8.81177576636793e-124 7.42354663232093e-123
29560-29340 25 13749 12919 5844.86131770722 7.43503 0.314220490854523 -23.6618338232141 8.9167247040753e-124 7.51165398706763e-123
3920-3920 42 9320 8702 3967.33690475703 6.12139 0.258780210957676 -23.6547774946882 1.05398854439178e-123 8.87758754061297e-123
3920-3870 57 7981 7648 3452.55053476898 5.4745 0.231463209972867 -23.6517116106437 1.13340779818433e-123 9.54613309763494e-123
27670-27580 26 11375 12128 5140.29297071964 7.19242 0.304196723487124 -23.6439876800113 1.36098494307561e-123 1.14605563334746e-122
21590-21560 24 14227 13428 6059.32279600807 7.54623 0.319196244193943 -23.641336394849 1.44918864074625e-123 1.22028007843998e-122
29190-29110 219 8083 9674 4008.5333338899 3.71021 0.156967775272152 -23.6367831178496 1.61418625394453e-123 1.35899272984665e-122
28990-28830 12 38672 44165 18037.5326586489 10.1233 0.428365890757629 -23.6323199658294 1.79410040397101e-123 1.51040166867706e-122
29250-29130 64 6894 7233 3123.3057509078 5.15894 0.218414585003074 -23.6199499981307 2.40435089066132e-123 2.02365708035258e-122
17730-17680 33 8970 9903 4132.83989647127 6.53092 0.276559610399286 -23.6148701526823 2.71140536373326e-123 2.28181385231717e-122
29480-29510 21 15298 15435 6720.54110260503 7.88913 0.334080217602256 -23.6144856810061 2.73617916760154e-123 2.30256831792525e-122
29160-29070 27 10728 13123 5201.91739312306 7.15511 0.303057745503958 -23.6097403738321 3.06120756388274e-123 2.57598305848213e-122
29820-29820 30 9611 10769 4457.67471963854 6.77882 0.287328836487956 -23.592535299636 4.59787938328403e-123 3.86765671041288e-122
28510-28550 14 32258 30256 13671.7494908736 9.50069 0.402783282045404 -23.5876001643921 5.16664647394859e-123 4.34538291887713e-122
29460-29430 30 10301 10401 4537.61938096221 6.80451 0.288610713355298 -23.5767655493047 6.67377391478761e-123 5.61156839766578e-122
27690-27600 36 8328 9423 3888.49766064622 6.31624 0.267920438439433 -23.5750660493664 6.94710204637917e-123 5.84067701414897e-122
2460-2430 17 20564 20943 9067.12144043544 8.62728 0.365958645553097 -23.574470592691 7.04548877668605e-123 5.92315214796635e-122
21640-21680 14 27829 30318 12677.5956017721 9.39173 0.398426698805658 -23.5720384513193 7.46200254226515e-123 6.27280306894045e-122
28490-28380 12 38456 42052 17546.5472861214 10.0834 0.427884325498197 -23.5658016688202 8.64586972362716e-123 7.26740645677964e-122
6040-6000 43 7934 8160 3539.50253776679 5.92133 0.25130259913201 -23.5625641112357 9.33255681861445e-123 7.84332876437661e-122
29240-29160 38 8432 8723 3767.11012888088 6.19161 0.262807724227127 -23.5594532706327 1.00435950660928e-122 8.43986965218111e-122
27670-27570 26 11131 11970 5051.76849628895 7.16728 0.304230977147539 -23.5586806245551 1.02284251532459e-122 8.59483559143125e-122
22610-22590 22 14316 14369 6274.99469573395 7.72268 0.327806579899068 -23.5586478514515 1.0236339662263e-122 8.60113468594394e-122
29300-29130 90 6935 7028 3107.27144488855 4.65126 0.197473292954723 -23.5538787674066 1.14557023994273e-122 9.62492383370207e-122
29340-29200 34 8905 9395 4012.50044320856 6.44471 0.273679421132946 -23.5483821392265 1.30419618875736e-122 1.09554397321223e-121
29290-29180 29 10066 10681 4542.06206822203 6.85508 0.291223027217937 -23.5389377539916 1.62961209348192e-122 1.36873042206674e-121
28830-28800 33 8990 9628 4079.87997963118 6.51219 0.276674531446853 -23.5373629203643 1.69126597126859e-122 1.42045623751062e-121
2460-2420 17 20258 20753 8957.80684875453 8.60976 0.365816683917994 -23.535727604249 1.75775296156304e-122 1.47617661135087e-121
22600-22590 22 14206 14292 6233.87940104192 7.71317 0.327741277345362 -23.5343381834053 1.81628854364232e-122 1.52527303877685e-121
6370-6390 29 10950 10708 4748.72283362974 6.9195 0.2940512914599 -23.5316049086799 1.93717933582516e-122 1.62659482719029e-121
27680-27580 29 9783 10984 4541.07321803545 6.8548 0.291359028210062 -23.5270002307688 2.1592756609712e-122 1.81293482571036e-121
29250-29150 34 8903 9345 4001.58970328406 6.44075 0.273815801661209 -23.5222107460403 2.41728842763498e-122 2.02931467093804e-121
6530-6460 46 7232 8262 3403.22410690244 5.76613 0.245166642313695 -23.5192452223009 2.59224250790979e-122 2.17609987952793e-121
29240-29140 49 7502 7671 3343.05117493867 5.64804 0.240168788588997 -23.5169673445345 2.73516350055835e-122 2.29588981299316e-121
2440-2420 20 15384 16198 6898.9811633421 7.99757 0.340103639913657 -23.5150894336706 2.85888529110441e-122 2.39954574384274e-121
29340-29180 35 8818 9124 3936.71959627179 6.37496 0.271161925770503 -23.5097828001821 3.23953096986348e-122 2.71881086611449e-121
29370-29350 858 128519 115808 54019.7596208963 5.53101 0.235277771322886 -23.5084284805485 3.34452540622017e-122 2.80681403853197e-121
6530-6540 17 19484 20762 8783.68749422015 8.58142 0.365090352967201 -23.5049256474586 3.63210818919119e-122 3.04791238628362e-121
28800-28810 41 8368 8320 3670.30265498963 6.04334 0.257223141761628 -23.4945243829785 4.63984577106243e-122 3.89245173858694e-121
29180-29150 31 9162 10497 4299.3688408887 6.67889 0.284284141069767 -23.4937127256288 4.7293355828116e-122 3.96704097992002e-121
2420-2410 20 15479 16065 6892.77056299271 7.99626 0.340412835660522 -23.4898859996885 5.17502263507708e-122 4.34018228631382e-121
6520-6530 21 14547 15018 6462.56702055573 7.83255 0.333487802573724 -23.486766922525 5.56912489569433e-122 4.67032667385243e-121
28810-28800 43 7813 8068 3492.74914404759 5.90199 0.251301330129472 -23.4857224918593 5.70767634262955e-122 4.78632222851476e-121
29300-29100 182 7863 7972 3577.66537044359 3.81682 0.162615512268849 -23.4714334573889 7.98771403893474e-122 6.698034774399e-121
11360-11350 32 9785 9716 4278.38558106688 6.62567 0.282317005350509 -23.4689012218748 8.47774174590445e-122 7.10778457077448e-121
3940-3880 47 9149 8269 3841.27199077654 5.9109 0.251923057412331 -23.463127271923 9.71023877653441e-122 8.14012134410767e-121
28690-28640 23 12485 13479 5673.1974251543 7.5126 0.320228632206498 -23.4601117819384 1.04234410539999e-121 8.73693262412085e-121
2430-2370 21 13827 15284 6354.47044852346 7.8082 0.332901091873561 -23.4550058799204 1.17522662669489e-121 9.84914900127797e-121
6550-6450 37 8320 8732 3742.85075424487 6.22097 0.265258075739325 -23.4525095073915 1.24622174962293e-121 1.04432824116089e-120
26970-26910 23 12652 13348 5683.77728876947 7.51528 0.320466529108497 -23.4510647998339 1.28924751847514e-121 1.08029561691888e-120
12380-12320 53 7002 7421 3179.76954355972 5.46064 0.232867023366914 -23.449608466089 1.33412030193701e-121 1.11775913818418e-120
28670-28550 64 6531 7652 3128.38335643293 5.16141 0.220117551721918 -23.4484256639453 1.37170971928776e-121 1.1492056752125e-120
27940-27860 75 6482 6999 2988.0953035472 4.86175 0.207379584025018 -23.4437341419719 1.5315114261122e-121 1.28298154682244e-120
17740-17700 24 11719 12914 5381.53637335382 7.37467 0.314631046522497 -23.4391119065665 1.7071125134034e-121 1.4300282822835e-120
26970-26900 21 14246 14877 6364.63622575385 7.81048 0.333271531845282 -23.4357782761064 1.84610286455408e-121 1.54633292799589e-120
28990-28840 12 36409 42053 17081.2849320682 10.0447 0.428700099756004 -23.4305077514738 2.08925161025399e-121 1.74950049548794e-120
29300-29110 170 7613 7749 3466.10132118814 3.87135 0.165344138445182 -23.4139227925083 3.08319972135982e-121 2.58118367816198e-120
28260-28280 22 13106 16593 6464.93126405348 7.7659 0.33169996380443 -23.4124343687505 3.1927416584864e-121 2.67245456707538e-120
27680-27630 37 7967 9081 3735.56394178318 6.2182 0.265605043840414 -23.4114547618402 3.26694793323236e-121 2.73445695692534e-120
29310-29160 40 7852 8299 3547.90332912332 6.02997 0.257599976848503 -23.4082607203009 3.52106746216503e-121 2.94691683765819e-120
29750-29670 63 7105 7104 3143.6355618115 5.19143 0.221787231076632 -23.4072490296279 3.60560172637844e-121 3.01742125759572e-120
29240-29130 67 6794 6993 3052.39858030904 5.05827 0.216122030753142 -23.4046828197326 3.82922539133498e-121 3.20430453149767e-120
3980-3890 57 8628 7773 3625.81306400161 5.5459 0.237033837235083 -23.3970727029767 4.57711998646893e-121 3.82983281074302e-120
29360-29210 35 8611 8956 3854.51743555459 6.34433 0.271202323216173 -23.3933544653887 4.99390063602314e-121 4.17839745442402e-120
29360-29320 701 77453 70786 32887.0518323122 5.10126 0.218076509978684 -23.3920586365643 5.14788233153401e-121 4.30705875872073e-120
3930-3930 42 8810 8302 3767.71932549475 6.04636 0.25850411013738 -23.3898026076618 5.42735630673016e-121 4.54051577851663e-120
7560-7500 33 8916 9301 3994.67101842162 6.48155 0.277353214299212 -23.369301889268 8.77251422582857e-121 7.33697946998648e-120
20190-20170 44 7237 8072 3363.28135468514 5.81364 0.248818866391864 -23.3649443359243 9.71462751543189e-121 8.12393427849701e-120
20190-20160 36 8118 8903 3732.0033944867 6.25658 0.26781531436672 -23.3615344366891 1.05217490664609e-120 8.79818065893194e-120
20220-20130 40 8580 8326 3719.09093878378 6.0984 0.261111492185933 -23.3555565397311 1.21015606307781e-120 1.01183804874074e-119
29360-29200 42 7706 7996 3452.68808101183 5.91944 0.253548713765886 -23.3463806240214 1.49991340544415e-120 1.25380471719168e-119
27890-27860 71 6345 7148 2985.40718475444 4.94086 0.211643175061626 -23.3452560019264 1.53988940202603e-120 1.28711675692915e-119
23920-23880 57 8056 7497 3438.02794982365 5.46834 0.234240233736678 -23.3449993601641 1.54916005660835e-120 1.29481301720323e-119
28490-28390 12 36191 39298 16455.590302039 9.99078 0.427966845431629 -23.3447569173609 1.55796896936936e-120 1.30212273642302e-119
28700-28560 33 8536 9542 3958.65975661821 6.46846 0.277122476493292 -23.3415356652819 1.67986709895496e-120 1.40388893269808e-119
26960-26910 22 13083 13745 5864.13000077808 7.62476 0.326730387827754 -23.3365626614888 1.8870073544619e-120 1.57680680361507e-119
29140-29040 18 16621 19699 7911.04404751845 8.34771 0.357760144416746 -23.3332719200391 2.03790404811116e-120 1.70269043805261e-119
29350-29210 31 9205 9715 4145.61554801382 6.62603 0.284005417534979 -23.3306549398609 2.16645651975388e-120 1.80987683571787e-119
12270-12260 37 8031 8600 3649.530735789 6.18431 0.265167187051405 -23.3223007143866 2.63352798632815e-120 2.19944712277039e-119
27680-27570 29 9398 10748 4404.17517705055 6.81046 0.292067054764642 -23.3181429130167 2.90218203252916e-120 2.42372087191032e-119
28680-28640 24 11495 12517 5247.58027031409 7.33819 0.314730680617984 -23.3157702483889 3.06757572429636e-120 2.5615353216451e-119
29270-29130 59 6905 7074 3089.18942346771 5.2618 0.225691869553084 -23.3141082909195 3.18899890230745e-120 2.66271181383458e-119
29840-29720 73 6605 6850 2983.55869398305 4.89914 0.210169020471714 -23.3104927822761 3.46997501105246e-120 2.89696505306383e-119
27890-27880 53 6688 7516 3128.23476418244 5.43685 0.233257841707447 -23.3083167464051 3.65085909102005e-120 3.04748428633395e-119
29570-29570 20 15628 15436 6795.116049646 7.97561 0.342281562066797 -23.3013180765664 4.29892264739007e-120 3.58800602033385e-119
28850-28770 71 6318 7059 2960.65599864578 4.92865 0.211556392634946 -23.2970971356665 4.74404204083186e-120 3.95893493295984e-119
21630-21540 17 20064 19646 8682.19793298975 8.5646 0.367641131402517 -23.2960959997593 4.85619592264991e-120 4.05230035517128e-119
29340-29210 31 9118 9656 4113.49441398979 6.61476 0.284010698415665 -23.2905164766134 5.53150316773212e-120 4.6154426212249e-119
3930-3880 45 8971 8148 3774.14571727294 5.94851 0.255486199502456 -23.2830994864088 6.576449223109e-120 5.48577960460864e-119
28710-28560 32 8712 9535 3996.54337901974 6.5269 0.28033507077603 -23.2825126354508 6.66709090205375e-120 5.56116330459397e-119
29170-29170 36 7959 8924 3700.2395641355 6.24418 0.268196496046572 -23.2821136131581 6.72943276731904e-120 5.61293636731056e-119
26960-26900 20 14708 15312 6559.98461697321 7.92472 0.340556337560509 -23.2699368351022 8.93913726950105e-120 7.45451201465475e-119
28950-28870 18 16732 21434 8299.10623109778 8.41692 0.361784952343103 -23.2649892079936 1.00318965925618e-119 8.3644277536084e-119
20220-20180 55 6782 7160 3076.5102886069 5.35838 0.230328266359299 -23.2641050027867 1.02407839792447e-119 8.53790236940105e-119
29440-29230 44 7130 8433 3414.44240954292 5.83565 0.250902413300213 -23.2586632216597 1.16254263020619e-119 9.690336498484e-119
29160-29170 37 7804 8687 3616.1061095613 6.17097 0.265371990169696 -23.2540517347984 1.29440803997102e-119 1.07877476543549e-118
29340-29350 761 67772 62525 28998.5490180645 4.79637 0.206282042782811 -23.2515181162477 1.37310654829814e-119 1.14422393344914e-118
29190-29090 322 9247 10959 4611.3103362291 3.34076 0.143710301081291 -23.2465180498048 1.54270387314459e-119 1.28539491554573e-118
2410-2360 24 11789 12147 5237.05945189045 7.33525 0.31558100726895 -23.2436374165989 1.64974486945133e-119 1.37452676800731e-118
12260-12180 26 12694 11603 5330.43551370035 7.24494 0.311703265268023 -23.2430581617361 1.67214846155802e-119 1.39313645683742e-118
29680-29690 39 7545 8917 3606.65605237848 6.09072 0.262069345464205 -23.2408865084884 1.75887764186621e-119 1.46527544206113e-118
29780-29680 113 6695 6918 3045.18567627439 4.28574 0.184409377364138 -23.2403541866041 1.78081337775411e-119 1.4834293715241e-118
12370-12250 53 6822 7203 3093.25101161462 5.42038 0.233328967453489 -23.2306364525943 2.23285998811892e-119 1.85976124525705e-118
28950-28800 17 17740 20288 8287.99334261899 8.49754 0.365815968624957 -23.2289902373397 2.32006487574789e-119 1.93215994830788e-118
29560-29570 20 15385 15182 6686.74353195654 7.95237 0.342395465725934 -23.2256867410728 2.50544979432612e-119 2.08629588436e-118
27690-27620 32 8535 9703 3991.42700251294 6.52507 0.280973954533757 -23.2230579192179 2.66348067290908e-119 2.21779890570795e-118
29810-29810 24 11200 12418 5159.79683059256 7.31379 0.314944982559493 -23.2224234826467 2.70308676498638e-119 2.25068657386952e-118
29240-29150 34 8621 8870 3838.13357168386 6.38022 0.274799768474335 -23.2176908749279 3.01768160020901e-119 2.51232436501494e-118
3920-3880 48 8644 7865 3642.62843516769 5.803 0.249974181722566 -23.21439667522 3.25798371167659e-119 2.71205486956134e-118
23910-23880 57 7791 7315 3339.70938406783 5.426 0.233742779883673 -23.2135571998393 3.32221623977722e-119 2.76541226019756e-118
12290-12290 121 6414 7363 3079.73484485249 4.20125 0.18103843655467 -23.2063793289804 3.92567526167666e-119 3.26733477066008e-118
29240-29120 212 7914 8172 3651.29238727758 3.61884 0.155949670925225 -23.2051945471036 4.03530965485459e-119 3.35844744544963e-118
3980-3930 52 8164 7553 3470.92925898235 5.6161 0.242077419473177 -23.1995895626409 4.59685681106361e-119 3.82533919990464e-118
29680-29670 42 7205 8449 3433.49563721807 5.91143 0.254826551538473 -23.1978655748137 4.78478519318098e-119 3.98108218617622e-118
28660-28670 25 10598 12066 4949.9704427652 7.19463 0.310167510767469 -23.1959350719184 5.00434097810045e-119 4.16342223201702e-118
12250-12210 184 8253 8025 3678.77865304763 3.8421 0.165669419900825 -23.1913383994011 5.56845001079461e-119 4.63236484902042e-118
6510-6470 63 6325 7340 3015.62189481211 5.13074 0.221305355646593 -23.1839640114629 6.60897342017572e-119 5.49730389397551e-118
21570-21570 30 9927 9745 4315.39262287931 6.73171 0.290467352965595 -23.1754595954259 8.05202638716873e-119 6.69627258913673e-118
12330-12160 33 9710 9201 4154.30837374126 6.53834 0.282133451540256 -23.1746414096828 8.20645020251959e-119 6.82441948878242e-118
29470-29480 28 9657 10356 4380.4214771971 6.85343 0.295744066152055 -23.1735127886351 8.424328151775e-119 7.00503864903781e-118
29250-29090 238 8196 8519 3805.49331192343 3.50709 0.151362371385001 -23.1701579920736 9.10664864325148e-119 7.57179292115702e-118
22610-22580 22 13176 13215 5774.44432672159 7.60245 0.328261116371373 -23.1597602149837 1.15920097764595e-118 9.63748634955878e-118
22600-22580 22 13096 13193 5751.65234421428 7.59673 0.328098731474218 -23.1537934724861 1.33130304401736e-118 1.1067431812778e-117
28610-28540 17 19039 18935 8300.43741580518 8.49965 0.367108187004364 -23.1529722975492 1.35690518628216e-118 1.12798124781001e-117
12250-12200 188 8702 8253 3831.25099064338 3.8706 0.167251850248395 -23.1423401872891 1.73632803735726e-118 1.44321655496591e-117
22590-22590 22 12875 13150 5692.40658485192 7.58176 0.327642988437539 -23.1403091426406 1.82004470842538e-118 1.51273979026623e-117
2440-2430 19 15294 15972 6830.58142061521 8.0573 0.348261689355307 -23.1357726484735 2.02186830998248e-118 1.68028284932144e-117
28460-28480 14 25743 26488 11402.3296195281 9.23864 0.399356498354952 -23.1338114132148 2.11589781264667e-118 1.75835545025269e-117
11560-11530 18 18115 17383 7766.44785520816 8.32098 0.359693872131962 -23.1334954790311 2.13144795188644e-118 1.77120638102664e-117
29280-29170 29 9504 9890 4248.85452875678 6.75836 0.292164717452105 -23.1320300514426 2.20508055505939e-118 1.83209807338805e-117
27940-27870 56 6498 7087 2997.33879820879 5.29401 0.228894910581234 -23.128556078924 2.38993860846688e-118 1.98544736306441e-117
6560-6480 20 14595 14811 6429.52064037677 7.89567 0.341401810832014 -23.127207751252 2.46578379070491e-118 2.04837320183736e-117
6570-6480 21 13941 13904 6091.80875707166 7.7471 0.335023212654859 -23.1240812881051 2.65102377036287e-118 2.20207768044123e-117
28800-28800 44 7465 7574 3310.98541563239 5.79075 0.250488452064932 -23.1178370284054 3.06359246485359e-118 2.54457308886236e-117
29100-29150 72 6220 6801 2885.09238797266 4.87019 0.210714539104309 -23.1127399131848 3.44743065119597e-118 2.86303638277504e-117
29300-29180 30 9038 9627 4088.56505765634 6.65349 0.287888755747425 -23.1113222025199 3.562478466132e-118 2.95834287126984e-117
28960-28800 16 19113 21485 8849.84463527853 8.67986 0.375573109874775 -23.1109634956827 3.59219016143013e-118 2.98289554115429e-117
29830-29830 32 8367 9624 3936.70473219264 6.50506 0.281473436205008 -23.1107341427204 3.61131697256319e-118 2.99865707003606e-117
6490-6470 73 6157 7140 2942.33161130516 4.87883 0.211190056024202 -23.1015977922075 4.46189020658739e-118 3.70388388502758e-117
2460-2440 17 18271 18670 8070.38377521195 8.45905 0.366229262664168 -23.0976832113538 4.88498754338586e-118 4.0549398597557e-117
3960-3910 47 8340 7695 3537.27746988197 5.79093 0.25075769268489 -23.0937198936374 5.35415719688643e-118 4.44385109030257e-117
28850-28760 72 6146 7010 2911.97127375871 4.88383 0.211519419591062 -23.0892937520432 5.9314609592954e-118 4.92240661236083e-117
29440-29240 40 7263 8538 3463.9488960645 5.99523 0.259669099195279 -23.0879729417911 6.11547991244594e-118 5.07471094231393e-117
26980-26900 21 13150 13804 5891.02975431826 7.69866 0.333545636184405 -23.0812875766125 7.13805946749274e-118 5.92302283213939e-117
28660-28530 87 6154 7275 2979.31007614764 4.6394 0.201047476703749 -23.0761189525481 8.04418299162096e-118 6.67356037113116e-117
12360-12330 38 7607 8146 3458.84997824938 6.06759 0.262941992897704 -23.0757583077893 8.11153406341426e-118 6.72916429526266e-117
3960-3900 43 8614 7944 3648.95938471468 5.96557 0.258544599996145 -23.0736692060336 8.51289975880948e-118 7.06184432260733e-117
2460-2400 15 21871 23047 9802.96235910507 8.92078 0.386631693331854 -23.0730580150269 8.6340289878305e-118 7.16203777379781e-117
20210-20140 29 9531 9757 4227.18127077397 6.75094 0.292727879996395 -23.0621700111533 1.1104403835223e-117 9.20975970665995e-117
28780-28700 32 8307 9364 3868.69024019382 6.47976 0.281039683613027 -23.0563917161784 1.26902597305845e-117 1.05233380218715e-116
2450-2440 17 18083 18485 7988.94703795315 8.44439 0.366252364992655 -23.0562186762015 1.27410859830342e-117 1.05650595102051e-116
29140-29050 18 15605 18813 7494.73421298247 8.26961 0.358707395576593 -23.0539101874079 1.34389069341489e-117 1.11428024817888e-116
12250-12220 167 7739 7605 3462.61894328026 3.89639 0.169021163845812 -23.0526697954114 1.38294824637368e-117 1.14657218349638e-116
28720-28640 23 11677 12296 5242.07675370851 7.39824 0.320966840833854 -23.0498432372044 1.47623586317489e-117 1.22381624986091e-116
23930-23880 52 7983 7390 3395.68488647733 5.58415 0.242286685553123 -23.0476972504361 1.55123382027064e-117 1.28593857631866e-116
26980-26910 23 11619 12303 5230.35185013801 7.395 0.320887038206286 -23.0454887839777 1.63238759241852e-117 1.35315872459676e-116
29380-29320 707 73010 66774 31041.8044100813 5.00421 0.217149789345307 -23.0449899914234 1.65129541655416e-117 1.36877709780511e-116
5980-6000 22 12563 12887 5566.46194544726 7.5494 0.327623180819969 -23.0429312770607 1.7316765075572e-117 1.43523235738973e-116
20240-20180 61 6605 6787 2962.30170953748 5.15173 0.223603160057707 -23.0396169226117 1.86936775631734e-117 1.5491026804959e-116
28370-28310 19 14587 15773 6628.20055524417 8.01385 0.347966565574222 -23.0305086633666 2.3066667822722e-117 1.91102051709204e-116
10810-10780 47 7292 7286 3213.44090963871 5.65113 0.245594380551996 -23.0100095322956 3.70093685780301e-117 3.06466000456568e-116
21590-21550 21 14765 13820 6261.61377899239 7.78684 0.338426870080199 -23.0089284371646 3.79433143835443e-117 3.14187140188957e-116
28380-28310 17 17287 18426 7795.60495889833 8.40902 0.365486347902725 -23.0077443894381 3.89932111048174e-117 3.22867743621653e-116
17750-17670 29 9049 9767 4119.66950637121 6.71363 0.291834699938336 -23.0049211058264 4.16151056207306e-117 3.44521819871427e-116
17760-17670 29 9076 9746 4121.41758955166 6.71425 0.29186395223726 -23.0047095164023 4.18185472837953e-117 3.46192132198934e-116
28680-28570 60 6231 7169 2956.46705544636 5.17313 0.224895491873272 -23.0023513782053 4.41541794800122e-117 3.65483382048605e-116
11550-11490 14 27870 25896 11762.1939370432 9.28348 0.403598723437957 -23.0017647279243 4.47551785849152e-117 3.70443205731061e-116
28750-28490 84 6192 6606 2846.02966342315 4.6236 0.201064842943298 -22.9955452043973 5.16513975416516e-117 4.27420717523019e-116
28810-28690 44 6888 7555 3175.80695453931 5.73012 0.249323473004852 -22.9826807814998 6.94645405488491e-117 5.74733849047891e-116
20230-20120 85 7228 6837 3130.58785646141 4.74626 0.206602549985157 -22.9729161704341 8.69739843523109e-117 7.19400448204022e-116
3960-3890 46 8421 7682 3552.30413529634 5.8284 0.253738198666424 -22.9701248220804 9.27447982737513e-117 7.67102564650748e-116
29840-29730 61 6455 6725 2915.22752064754 5.1283 0.223304117428551 -22.9655615081648 1.03013395322539e-116 8.51761265087302e-116
28960-28870 16 18470 22835 8985.94237249744 8.70193 0.37896274321757 -22.9624944855639 1.10545066586611e-116 9.13963042283692e-116
2450-2370 17 17000 18294 7702.73972449051 8.39171 0.36545557180621 -22.9623151026392 1.11002211687617e-116 9.17705732271363e-116
29240-29110 240 8110 8407 3763.86333670125 3.4779 0.151463447502585 -22.9620048328572 1.11797371760506e-116 9.24242532473128e-116
29840-29710 71 6365 6590 2873.26655765361 4.88464 0.212750148934739 -22.9594951770943 1.18441660374347e-116 9.79092973063177e-116
28480-28510 17 17757 18047 7823.2230646446 8.41411 0.36650617266978 -22.9576101105124 1.23690282699929e-116 1.02243939586937e-115
20180-20130 37 7853 8054 3494.8759173424 6.12137 0.266705385883065 -22.951791737498 1.41399929123787e-116 1.16868865312847e-115
29270-29170 32 8496 8850 3804.18010632379 6.4553 0.281373000233263 -22.9421608149566 1.76445302491135e-116 1.45787452752437e-115
28500-28360 13 27427 29355 12384.1287579317 9.4649 0.41263210176953 -22.9378739314998 1.94715258472129e-116 1.60863568518691e-115
6500-6470 72 6052 7066 2902.30709408238 4.87898 0.212724834608601 -22.9356189431526 2.05071421801529e-116 1.69405680809147e-115
29540-29340 22 13797 12874 5844.3451545611 7.61983 0.332264133787532 -22.9330444666984 2.17568565795669e-116 1.79714903113321e-115
28680-28610 34 7795 8801 3635.87854073313 6.3017 0.274795872179792 -22.9323089737502 2.21276448703635e-116 1.82770330206634e-115
29120-29030 20 13697 14203 6098.17817934834 7.81918 0.340993888542855 -22.9305641461228 2.303269969655e-116 1.90230640450714e-115
28400-28430 15 20377 24821 9834.21598971458 8.92542 0.389262321511774 -22.9290663427592 2.38390349630244e-116 1.96882382871096e-115
29120-29040 19 14434 15296 6493.65975650759 7.98419 0.348225831219627 -22.9282040294798 2.43159738650779e-116 2.0081327392646e-115
20210-20180 48 6642 7202 3048.74362815615 5.54382 0.241812314277219 -22.9261197843201 2.55084529615091e-116 2.10644437764612e-115
20170-20130 37 7778 8006 3467.78379789943 6.11006 0.266653614811231 -22.913848996233 3.38111122510133e-116 2.79150340563639e-115
29110-29030 20 13630 14150 6071.8596005099 7.81293 0.340985864937519 -22.912765129382 3.46629575740543e-116 2.86160348849165e-115
29140-29060 18 15120 18447 7307.91148431671 8.23313 0.359408716545278 -22.9074425873849 3.91673326111709e-116 3.23294352721269e-115
29310-29140 79 6376 6522 2866.93608995335 4.7246 0.206265036979861 -22.9054623204407 4.09884394361685e-116 3.38312526238674e-115
3930-3860 68 6935 6704 3024.6989707335 5.02317 0.219414192556974 -22.893568283143 5.38485345672823e-116 4.44368693320202e-115
21640-21540 16 19999 19630 8663.39800554449 8.64905 0.377803954891884 -22.892950744522 5.46166911433516e-116 4.5068959056854e-115
280-260 52 7250 7023 3152.25981673686 5.47569 0.239191952066129 -22.8924470914098 5.52512757769137e-116 4.55907807174961e-115
3940-3860 68 6999 6725 3043.64356173894 5.03232 0.219848393594705 -22.889940421031 5.85207386424905e-116 4.8284715184802e-115
29110-29040 19 14282 15171 6432.95627916529 7.97062 0.348236784676139 -22.88849895127 6.04875799535504e-116 4.99055289623986e-115
28230-28150 33 8719 8613 3806.00083682948 6.41131 0.280140245551518 -22.8860862092126 6.39284319606297e-116 5.27423025801375e-115
28720-28490 163 6681 7466 3190.27646451591 3.8104 0.166506160494427 -22.8844637693418 6.63513970248904e-116 5.47369087091871e-115
2480-2410 18 15613 16303 6971.66436417656 8.165 0.356811273621948 -22.8832319803469 6.8251984608181e-116 5.6300291582588e-115
28790-28690 31 8305 9173 3827.62016469428 6.51032 0.284509208176023 -22.8826358162672 6.91912527709304e-116 5.70727944234905e-115
4300-4240 62 6217 7592 3043.08803383176 5.16744 0.22584001254372 -22.8809912044772 7.18497944780016e-116 5.92609544751072e-115
12300-12140 36 9025 8380 3828.87866180588 6.29369 0.275081224267516 -22.8793735881834 7.45641284607706e-116 6.14947767705776e-115
2430-2400 17 16572 17983 7540.37989265803 8.36093 0.365505701596866 -22.8749625694886 8.24971080819709e-116 6.80291070558805e-115
29240-29080 204 7653 7845 3518.17279754863 3.62083 0.158295709709761 -22.8738237161493 8.46786426473353e-116 6.98252537346048e-115
28450-28470 12 32001 33936 14381.5210132005 9.79631 0.42831208537586 -22.871900688272 8.84937851150319e-116 7.29682609146941e-115
28760-28650 25 10198 10871 4609.11628770956 7.09129 0.310148279933757 -22.8641885629699 1.05596953079012e-115 8.70568555493595e-115
6040-6010 41 7400 7528 3284.56483465438 5.88186 0.257277360096756 -22.8619595347974 1.11128709963841e-115 9.16137067640182e-115
28490-28370 11 38069 41580 17359.1688093481 10.1935 0.445940618045887 -22.8584854970539 1.2033237999902e-115 9.9193194583514e-115
28690-28750 54 6539 6808 2946.97055739615 5.32234 0.232858705720336 -22.8565178100527 1.25878847247381e-115 1.03761137237706e-114
24660-24610 49 6638 7013 3008.9840868505 5.49458 0.240467257074414 -22.8495915740728 1.475116995505e-115 1.21578343619748e-114
4270-4290 32 8010 9402 3809.10133552573 6.45727 0.282612348844953 -22.8484990382217 1.51247645027e-115 1.24647500260531e-114
29550-29330 23 12995 12053 5490.96349580842 7.4653 0.32678362018921 -22.8447724421042 1.6471574081092e-115 1.35730627236228e-114
12270-12150 36 9278 8445 3900.00158652255 6.3204 0.276677401903669 -22.8439381548552 1.67891232046395e-115 1.3834178332944e-114
6520-6470 47 6520 7586 3100.63000235335 5.59917 0.245152041906623 -22.8395913244087 1.85451835073969e-115 1.52793295209391e-114
29380-29340 812 87295 79538 37030.0175897217 5.05977 0.221623336221578 -22.8304712551374 2.2848033339097e-115 1.88221747251903e-114
29260-29150 30 8910 9088 3946.74367423348 6.60227 0.289337144489002 -22.8186039523494 2.99715531378459e-115 2.46845874858292e-114
1270-1260 19 13912 15014 6315.9895288255 7.9441 0.348189998381818 -22.8154152448791 3.223796165609e-115 2.65501396644426e-114
3910-3890 57 7119 6832 3085.89741015925 5.31059 0.232801509646106 -22.8116817541763 3.51098561208294e-115 2.89118659062732e-114
28750-28550 27 9443 9958 4247.85663527661 6.86158 0.300828341317608 -22.8089702493639 3.73543966743258e-115 3.07589432497513e-114
29190-29100 335 9154 10917 4590.13589510362 3.27381 0.143556800642778 -22.8049628895915 4.09364710751401e-115 3.37004562319842e-114
290-260 51 7207 6977 3132.18894029419 5.4947 0.240960276168578 -22.8033330225066 4.24896411814041e-115 3.49776848476678e-114
28930-28860 17 16735 22600 8542.94775820536 8.54134 0.374603341042077 -22.8010305669049 4.47844916525742e-115 3.68609161666722e-114
22590-22580 22 11947 12226 5288.16072196367 7.4752 0.327990250087929 -22.7909172766076 5.64212671954452e-115 4.6433260370353e-114
3960-3920 47 7905 7331 3362.2425806523 5.71703 0.250868002639107 -22.7890055947869 5.89386388381092e-115 4.85011116945602e-114
11380-11340 31 8187 8993 3763.14646470458 6.48567 0.284623941667826 -22.7868133885763 6.196368658093e-115 5.09843300987486e-114
6510-6520 19 14186 14742 6321.41454343929 7.94532 0.348713242674824 -22.7846823988195 6.50527106661499e-115 5.35238683390444e-114
29680-29700 41 6857 8105 3281.75269642536 5.88074 0.258134812813601 -22.781651245291 6.97132002782989e-115 5.73515291274386e-114
29000-28830 11 36813 40969 16945.7926463677 10.1587 0.446082679753942 -22.7732357395508 8.4473801871177e-115 6.9483637573682e-114
29460-29290 44 7857 7396 3362.89988612838 5.81336 0.255474312821361 -22.7551459719874 1.27616795932783e-114 1.04941383633432e-113
29550-29320 24 12171 11303 5147.42666987183 7.31022 0.321257073183312 -22.7550596168416 1.27868295462396e-114 1.05143992246255e-113
28920-28800 19 13441 15766 6366.14546189358 7.95558 0.349618551997035 -22.7550173133752 1.27991679956886e-114 1.05241241989255e-113
29540-29330 23 12833 11848 5411.25656882357 7.44414 0.327200126687211 -22.751029375752 1.40173017561421e-114 1.15234321703191e-113
21620-21540 16 19215 18935 8339.78487202941 8.59405 0.377752330990458 -22.7505008350107 1.41872015009254e-114 1.16621722001413e-113
28840-28770 59 6055 6830 2844.88113837289 5.14141 0.22606506547583 -22.7430672899422 1.68063206398526e-114 1.38140379920426e-113
27890-27870 49 6351 7129 2967.98039358989 5.47462 0.240727819445217 -22.7419346372833 1.72457202458191e-114 1.41746382197064e-113
29250-29170 34 7726 8259 3506.84592937491 6.24919 0.274795643310134 -22.7412415654551 1.75202249367005e-114 1.43991089077004e-113
28940-28870 18 15024 19939 7598.08757336415 8.28942 0.364543079918652 -22.739199397266 1.83546828730158e-114 1.50831054791016e-113
6040-5950 36 7642 7910 3416.10950734637 6.12806 0.269538985072916 -22.7353442738036 2.00395662280274e-114 1.64663559411075e-113
10800-10780 47 6943 6994 3073.01831093693 5.58601 0.245718831202031 -22.7333587747733 2.09666832003749e-114 1.72274725392575e-113
28030-28080 30 8688 8952 3867.82244491689 6.57298 0.289151189529109 -22.7319942690037 2.16285310660187e-114 1.7770576179776e-113
21580-21600 25 10348 10515 4568.77868547232 7.07853 0.31142315771455 -22.7296199771339 2.28302622707996e-114 1.87564520108311e-113
18110-18050 27 8997 10209 4198.92869106312 6.84485 0.301184296621358 -22.7264531667679 2.45374649440623e-114 2.01574127904961e-113
28940-28800 17 15713 18048 7358.64288666351 8.3257 0.366347448999677 -22.7262517095471 2.46502822126614e-114 2.02492829074383e-113
28800-28730 32 7837 8966 3678.58658012743 6.40666 0.281929162610932 -22.724365593069 2.57319550392852e-114 2.11369924289554e-113
29180-29160 31 8018 9172 3762.14953468277 6.48532 0.285409045434884 -22.722891100946 2.6610451613402e-114 2.18568698608506e-113
28230-28160 33 8379 8355 3674.73481633988 6.36038 0.279959209578355 -22.7189499815483 2.91082811483794e-114 2.39056335247976e-113
28710-28630 25 10021 10524 4496.30356567527 7.05539 0.310566314970047 -22.7178372480056 2.9854960868425e-114 2.45159193595611e-113
7520-7500 32 8115 8530 3650.62562756253 6.39552 0.281545980282002 -22.7157317149139 3.13205456012152e-114 2.5717356257611e-113
28850-28690 44 6667 7210 3053.40722168316 5.67286 0.249817864684245 -22.7079893598043 3.73546412046168e-114 3.06658420706957e-113
2470-2410 17 16326 16992 7277.20440927755 8.30958 0.366121541339032 -22.696225035221 4.88155220241279e-114 4.00601239349456e-113
3920-3860 74 6775 6527 2955.34340310813 4.86519 0.214365130662975 -22.6958002644865 4.92893277619054e-114 4.04473356075615e-113
27190-27150 27 10179 9819 4386.14960761941 6.90795 0.304372160550332 -22.6957372141892 4.93600466425907e-114 4.05037523088163e-113
6460-6420 73 19491 17693 8181.21090688391 6.36972 0.280660597188134 -22.6954686811957 4.96623762431587e-114 4.07502115129467e-113
29590-29450 19 14694 14450 6375.86690932338 7.9577 0.350676213297133 -22.6924314352706 5.32132835947159e-114 4.36604070743258e-113
29150-29060 18 14370 17623 6965.05331345708 8.1637 0.359855402449644 -22.6860429705145 6.15308041124241e-114 5.04706690647155e-113
27010-26980 15 19124 21744 8905.83425897937 8.78219 0.387139013191462 -22.6848466189796 6.32269244069299e-114 5.1857776431788e-113
27660-27640 23 10857 11406 4869.4992794105 7.29154 0.321469349377816 -22.6819155363974 6.7582279589813e-114 5.54211337202387e-113
28930-28800 18 14230 16479 6693.98615964085 8.10631 0.3575642927275 -22.6709018954115 8.67976418053888e-114 7.11589132782622e-113
29300-29090 178 7365 7398 3341.69560900574 3.74802 0.165344492900036 -22.6679532207506 9.28099441795234e-114 7.60849190056176e-113
12350-12290 92 5902 6484 2759.96176414604 4.44428 0.196083983511922 -22.6652107893606 9.8774143077335e-114 8.0971098772487e-113
28890-28880 22 11077 12174 5079.45546695402 7.41698 0.327242832747012 -22.6650732499562 9.90831360501774e-114 8.12211618110026e-113
28840-28760 60 5969 6854 2831.01782313123 5.10969 0.225480799381744 -22.6612869521047 1.07978834372303e-113 8.850262811995e-113
21690-21680 13 25091 27448 11454.150832691 9.35221 0.412742609473782 -22.658687094772 1.14544369456621e-113 9.38801927640042e-113
29000-28820 11 35621 39319 16329.6948098118 10.1053 0.446067416314965 -22.6541789082336 1.2688737639231e-113 1.03984050761499e-112
29690-29660 41 6751 7456 3121.93083460276 5.80803 0.256442359982802 -22.6484839312127 1.44394502348298e-113 1.18316977173182e-112
28440-28260 12 31811 31502 13829.3205965707 9.73978 0.430052410364157 -22.6478818153105 1.46380949599017e-113 1.19939895626911e-112
28270-28290 19 13347 16927 6587.55790708692 8.00502 0.353527243249457 -22.6432929666635 1.62443702468512e-113 1.33095902588983e-112
28730-28750 17 16177 16757 7194.1800050791 8.29299 0.366274220740912 -22.6414903626375 1.69224471290447e-113 1.38640582338274e-112
29540-29320 24 11986 11072 5057.05262927875 7.28459 0.32175801244722 -22.6399509598361 1.7523833906261e-113 1.43561847327168e-112
28940-28850 20 24390 31516 12150.1603739849 8.81534 0.38944625666388 -22.6355631539525 1.93575989533954e-113 1.58572109535548e-112
24670-24610 49 6473 6798 2926.5037926183 5.45402 0.241002386938359 -22.6305794766776 2.16737168065916e-113 1.77516828538231e-112
12370-12300 79 5880 6391 2726.7550416427 4.65092 0.205525950397754 -22.6293653540173 2.22786612395507e-113 1.82464311368887e-112
28380-28380 12 28827 35069 13896.7106891188 9.74684 0.430777925764496 -22.6261471375608 2.39649421069102e-113 1.96251665493567e-112
20200-20140 26 9576 9926 4270.73442270702 6.92403 0.306074944465562 -22.6220141370817 2.63186898512192e-113 2.15492458132155e-112
29240-29100 285 8490 8824 3967.78427799348 3.29789 0.145785384353837 -22.6215273870637 2.66106605606583e-113 2.17865713811231e-112
21620-21660 11 35707 38403 16157.6974122209 10.09 0.446059553689227 -22.6203005584443 2.73609801811409e-113 2.23999783853612e-112
29360-29330 720 84224 76299 35592.3941819606 5.1778 0.228900594900673 -22.6202844262163 2.73709858995242e-113 2.24072780327543e-112
28810-28700 37 7038 7873 3271.70085749263 6.02553 0.266564494995128 -22.6043935659443 3.92327984632669e-113 3.21013500863852e-112
29480-29310 18 16415 15440 6973.56296901365 8.16535 0.361252382871689 -22.6029011402615 4.05815336204374e-113 3.32022805260672e-112
29240-29170 36 7413 7748 3330.15943680588 6.09104 0.269534105824377 -22.5983996328372 4.49364165651516e-113 3.67594327776797e-112
21690-21580 23 10739 11187 4796.86993383717 7.26979 0.321751846694706 -22.5943855604707 4.92115835381096e-113 4.02550557630528e-112
29310-29320 19 15570 14393 6563.14253266648 7.99953 0.354099110280653 -22.5912121174938 5.28768650677501e-113 4.32498145636667e-112
29010-28830 11 35008 38432 16004.8148418387 10.0763 0.446066545278902 -22.5891958943771 5.53458515597133e-113 4.52638839916946e-112
28980-28850 12 28465 33970 13584.5728662588 9.71405 0.430064822272526 -22.5874049610836 5.76352767888939e-113 4.71325124904597e-112
29740-29650 46 6971 6919 3063.02781379139 5.6126 0.248568924922133 -22.5796706269738 6.86584764347485e-113 5.61358166075354e-112
27630-27620 27 9449 9510 4155.53562276769 6.82972 0.302485303455851 -22.5786691283318 7.02318413314315e-113 5.7419932093556e-112
1270-1250 19 13146 14247 5981.4128752807 7.86542 0.348434493564037 -22.5735840385897 7.8793285569162e-113 6.44144504593746e-112
20200-20180 45 6436 7064 2971.02181297852 5.60027 0.248096727078553 -22.5729289386573 7.99694296105956e-113 6.53733639318189e-112
10810-10770 47 6907 6857 3036.18287897069 5.56842 0.246728769503096 -22.5690089106574 8.7382607358922e-113 7.14278066098129e-112
29140-29030 17 15084 17638 7129.87446536746 8.28008 0.36701735269448 -22.5604516657709 1.0603465143892e-112 8.66570379683154e-112
3930-3850 67 6623 6427 2895.15312367999 4.98074 0.220816750411285 -22.5560041034901 1.17248012514203e-112 9.58097600492483e-112
7570-7510 26 9530 9794 4232.67066608821 6.91106 0.306405168725336 -22.5552872335521 1.19163032823269e-112 9.7370759452117e-112
28620-28550 54 6057 6684 2811.43683124449 5.2536 0.232921254473123 -22.555248707828 1.19266828421478e-112 9.74517017069884e-112
28970-28800 15 18584 20745 8574.13256759652 8.72736 0.386941417936078 -22.5547287044895 1.20676676390899e-112 9.85997571309223e-112
28730-28640 21 11719 12350 5261.57257105709 7.53522 0.334087879379099 -22.5546111550166 1.20997677870682e-112 9.88581067348921e-112
6530-6450 41 6612 7517 3103.07960943314 5.79924 0.257130610593105 -22.5536706710132 1.23596805545936e-112 1.0097764754338e-111
17740-17670 29 8318 9038 3800.99810013325 6.59691 0.292521139280444 -22.5519171892081 1.28592444834163e-112 1.05054873925248e-111
29290-29190 26 9299 9827 4187.04403941786 6.89537 0.305791801478212 -22.5492433601856 1.36600767434543e-112 1.11575194387028e-111
29560-29330 22 12749 11875 5397.12831497567 7.50467 0.332820513658529 -22.5487006865132 1.38285898644722e-112 1.12947120472693e-111
17710-17690 36 7058 8146 3332.66467705506 6.09221 0.270181438291954 -22.5485987776722 1.38604656110015e-112 1.13202975288455e-111
6030-6030 33 8074 8108 3553.72782698383 6.31178 0.279932480058283 -22.5474959991771 1.42101259598424e-112 1.16054157958155e-111
12330-12290 119 6075 6564 2834.21569379678 4.10269 0.181970107718154 -22.5459416359168 1.47179710669923e-112 1.20196958504145e-111
3940-3850 67 6667 6436 2907.04044479467 4.98675 0.221183948579812 -22.5456933988346 1.48007365152134e-112 1.20868078408234e-111
20230-20130 37 7989 7672 3445.91772971311 6.10083 0.270625234914271 -22.543446629308 1.55712874085027e-112 1.27145526871985e-111
4250-4280 52 6063 6968 2870.84393276001 5.33932 0.236846342481923 -22.5434089110479 1.55845592607796e-112 1.27248845068188e-111
28840-28690 42 6612 7195 3036.4167935922 5.7325 0.254348301824467 -22.5379841322176 1.76158427649522e-112 1.43805851522145e-111
28290-28310 17 15123 18779 7377.347667405 8.3294 0.369632487992976 -22.5342705212178 1.91567130814029e-112 1.5634121679409e-111
28960-28890 21 11352 13965 5515.84707305096 7.60357 0.337428540303978 -22.5338705656428 1.93304875159061e-112 1.57753160418848e-111
27900-27880 52 6074 6780 2834.03085092877 5.32045 0.236140654990491 -22.5308429748203 2.06979800286315e-112 1.6889295513822e-111
28950-28890 24 10008 12935 4996.86012172226 7.26741 0.322559742930531 -22.5304448625059 2.08848379762733e-112 1.70410932401926e-111
28850-28700 39 6826 7450 3136.38344169227 5.88752 0.261333598816924 -22.5287443837708 2.17021149651989e-112 1.7706549856136e-111
3980-3870 61 6734 6493 2930.1542600826 5.13572 0.227965190042221 -22.5285342915571 2.18052790887039e-112 1.77900148135304e-111
28740-28490 153 6438 6945 3019.3337424118 3.82268 0.169689176030896 -22.5275655071386 2.22873612985391e-112 1.81826042997435e-111
29320-29230 25 9569 10178 4321.16715615277 6.99786 0.310646070924731 -22.5268098158093 2.26707778341642e-112 1.84939383263183e-111
28460-28270 10 45713 45912 20002.5839180962 10.5356 0.467731500384494 -22.5249583843076 2.36381936057907e-112 1.92823537180277e-111
6000-6020 24 10849 10584 4696.45776861284 7.17752 0.318666922881719 -22.5235845643284 2.43825771481273e-112 1.98887799940106e-111
28700-28630 26 9220 9786 4160.50618570152 6.88617 0.305773410691424 -22.5204836195976 2.61499049632562e-112 2.13269998107546e-111
2400-2360 24 10249 10511 4544.75685862071 7.13001 0.316655779231497 -22.5165949592203 2.85479326032627e-112 2.32809058180743e-111
3910-3900 50 7044 6765 3050.11724745918 5.48485 0.243632403630649 -22.5127924541571 3.11048883082199e-112 2.53630923947058e-111
28490-28530 14 24069 22613 10211.3387908918 9.07932 0.40331947258286 -22.5114808636535 3.2038865913598e-112 2.61225915657998e-111
29670-29670 39 6758 8111 3259.1485207456 5.94344 0.264105246289289 -22.5040664937514 3.78699836908572e-112 3.08732677980089e-111
28680-28620 34 7258 8204 3388.92491066905 6.19956 0.275559227805646 -22.4981149036823 4.33080940376947e-112 3.5301056630884e-111
3950-3860 91 6794 6469 2958.98512280627 4.56296 0.202889053569941 -22.4899156678924 5.20985106865946e-112 4.24511122651147e-111
28550-28590 17 15416 16200 6904.65532633551 8.23364 0.366137933162833 -22.4878176241415 5.46206445190354e-112 4.45044441789824e-111
29340-29360 741 60652 55886 25977.7051856915 4.67383 0.207839051871068 -22.4877243431226 5.47355676868076e-112 4.45963160040749e-111
29560-29320 23 11988 11162 5075.65459390098 7.35149 0.32697474336312 -22.4833713988129 6.03755908302269e-112 4.91876808155664e-111
3960-3870 50 6995 6730 3031.65586916864 5.47599 0.243572037258258 -22.4820125107236 6.22523673878321e-112 5.07126636244351e-111
12310-12140 33 9292 8403 3892.38145191231 6.44384 0.286623020223015 -22.4819505477605 6.23393196323015e-112 5.07814863282755e-111
29450-29250 30 7878 8971 3687.60816869306 6.50385 0.289354310401226 -22.4771213592906 6.95026068382351e-112 5.66077183421605e-111
21610-21540 16 18141 17710 7839.39491925785 8.50466 0.378384848595778 -22.4762251389952 7.09196841871226e-112 5.7759596759899e-111
2420-2400 16 16868 17703 7548.46103885661 8.45005 0.376133568021319 -22.4655641925724 9.01596154883714e-112 7.34205822762735e-111
11350-11350 30 8510 8544 3742.0260646893 6.52501 0.290499895711458 -22.4613109897174 9.92172368384841e-112 8.07933670230826e-111
29360-29340 806 91568 82957 38712.6007311742 5.13567 0.228670755760752 -22.4587785517549 1.05035956881364e-111 8.55180533867719e-111
29010-28820 11 33783 36756 15375.7759714343 10.0184 0.446104763901658 -22.4575233202677 1.0804508446665e-111 8.79645394379646e-111
12290-12140 32 9015 8384 3824.74705802204 6.46307 0.287798584909732 -22.4569083668596 1.09550541174014e-111 8.91866717273626e-111
3950-3940 42 7582 7168 3251.34084071913 5.83196 0.259878910062519 -22.4410714310266 1.56430513695879e-111 1.273372116513e-110
27930-27890 33 7484 8010 3399.07285929367 6.24722 0.278465517851192 -22.4344397528895 1.8158180690379e-111 1.47804960761459e-110
28400-28260 13 24658 25216 10888.936215965 9.27912 0.413683052662398 -22.4305004119934 1.98393085604913e-111 1.61463538977297e-110
28720-28560 28 8346 9136 3827.18521032025 6.65776 0.296822648364991 -22.4300804516966 2.00274479686021e-111 1.6298827502057e-110
20220-20140 27 9249 9256 4056.94096211113 6.79492 0.302938768141961 -22.4299954245245 2.00657557811945e-111 1.63293572447509e-110
26950-26900 18 14252 14634 6313.16401232809 8.02158 0.357648853995019 -22.4286564419526 2.06787501257704e-111 1.68275415349312e-110
29310-29170 36 7119 7573 3226.71033617615 6.04519 0.269530535285263 -22.4285790537391 2.07147448132746e-111 1.68561656907988e-110
27900-27860 69 5716 6394 2683.35470702149 4.82628 0.215227661272043 -22.4240846581089 2.29160647564289e-111 1.86459658035952e-110
27200-27150 25 10340 9996 4458.42672728254 7.0431 0.314087697980227 -22.4239864048663 2.29667101095109e-111 1.86864348717755e-110
28470-28330 11 33896 35975 15238.1492393584 10.0054 0.446242805958848 -22.4214787850488 2.42977769553457e-111 1.97670867809882e-110
12260-12170 25 11190 10235 4701.68941678972 7.12001 0.317560215154933 -22.4209769927221 2.45732377650795e-111 1.99903930665565e-110
1260-1260 18 13704 14764 6215.73866844345 7.99913 0.35690228045609 -22.4126540433236 2.96245021595784e-111 2.40938922546265e-110
28730-28560 28 8387 9026 3813.5051803769 6.65255 0.296874169407305 -22.408655734277 3.24073168607417e-111 2.63561400332866e-110
29380-29330 723 77817 70670 32960.382591498 5.05928 0.225819011726837 -22.4041340692644 3.58699337512014e-111 2.91699015282869e-110
7510-7510 33 7856 7910 3462.75078047652 6.27412 0.280070649715192 -22.4019333796723 3.76864047213523e-111 3.06434449775303e-110
29260-29140 34 7533 7754 3357.35411438668 6.18589 0.276149169920235 -22.4005457275263 3.88786882638061e-111 3.16116609646567e-110
28860-28770 70 5695 6352 2670.47001158427 4.79808 0.214243304624584 -22.3954954444866 4.35446641476349e-111 3.53998964067445e-110
17720-17700 23 9898 11128 4593.29521370142 7.20706 0.321835994634633 -22.3935946172463 4.54421404575923e-111 3.69395411696649e-110
27630-27590 28 9554 9056 4085.1452459351 6.75222 0.301548324616581 -22.3918436950452 4.72629017857836e-111 3.84181047135263e-110
28640-28440 126 6122 6505 2837.2798710156 4.01934 0.179506062376618 -22.3911366694405 4.80186020308793e-111 3.90292981005431e-110
29360-29180 45 6552 6755 2932.78148044845 5.58133 0.249265925731698 -22.3910719978382 4.80883249732332e-111 3.9084424113662e-110
28740-28640 19 12800 13541 5755.09713799393 7.80963 0.348822557629709 -22.388556507049 5.08801415509918e-111 4.13502421868004e-110
29460-29450 28 8525 8904 3819.37274735322 6.65476 0.297323491112602 -22.3822128026263 5.86601857909271e-111 4.76674264166902e-110
10800-10770 47 6636 6660 2933.36317430781 5.51819 0.246556015092991 -22.3810970641364 6.01464822757924e-111 4.88732641464016e-110
4300-4290 30 7766 9287 3728.22190314192 6.51977 0.291318528816093 -22.3802189007636 6.13426840559812e-111 4.98413245614796e-110
6040-5940 34 7419 7738 3328.08551776784 6.17318 0.27583325790526 -22.3801246719532 6.14724413001389e-111 4.99447802230225e-110
29310-29300 21 12132 11876 5256.36301526889 7.53375 0.336693394141788 -22.37570314435 6.78792460073018e-111 5.51436099145222e-110
28420-28460 16 16256 17437 7353.67143489311 8.41229 0.3759642699203 -22.3752391830865 6.85890113633634e-111 5.57158066082887e-110
29470-29290 38 7975 7463 3399.70188581667 6.04243 0.27006636174233 -22.373863564521 7.07372581968086e-111 5.74563191149104e-110
3910-3870 79 6123 6158 2733.28654909548 4.65437 0.208083746286653 -22.3677881952556 8.10571087917152e-111 6.58360151592668e-110
17730-17700 23 9870 10983 4556.60596498711 7.19545 0.321725695986369 -22.3651667783604 8.5961760671097e-111 6.98169030815213e-110
12250-12190 30 9207 8604 3913.06545248358 6.5898 0.294653985915825 -22.3645296125297 8.7197969745344e-111 7.08181379019222e-110
29290-29230 24 9597 10303 4353.00048251306 7.06762 0.316033443127421 -22.3635184064874 8.91964036398967e-111 7.24383127850744e-110
3920-3850 73 6472 6259 2829.72615632857 4.8214 0.215617687554634 -22.3608921788233 9.46026925753537e-111 7.68258426447181e-110
27620-27610 35 7916 7652 3423.78864960213 6.17221 0.27608766859819 -22.3559712364563 1.05628657651974e-110 8.57731388780261e-110
20190-20140 25 9324 9807 4187.87291766436 6.95247 0.311067553292204 -22.3503661432852 1.19757763458867e-110 9.72386520401094e-110
12300-12310 75 5709 6179 2640.84359260521 4.68026 0.209502013345411 -22.3399308036802 1.51277429476671e-110 1.22816851625571e-109
29440-29220 41 6408 7578 3069.44790270216 5.78341 0.25898276152906 -22.3312388898885 1.83762105575212e-110 1.49160585822191e-109
28390-28260 13 23853 24516 10559.5022543578 9.23476 0.413624069096957 -22.3264606787554 2.04495734692458e-110 1.65977072393469e-109
29540-29310 23 11891 10890 4996.71716760304 7.32881 0.328273242777193 -22.3253232709874 2.097657651742e-110 1.70247725903091e-109
29550-29570 20 12431 12414 5436.18577567836 7.65299 0.342864603006489 -22.3207305154247 2.3246057327602e-110 1.88629814876328e-109
29320-29150 60 6285 6253 2777.19311308682 5.08146 0.227668803602929 -22.3195340712463 2.38764764056615e-110 1.93730056251475e-109
29490-29540 19 12918 13252 5721.49397186247 7.80115 0.349536326415725 -22.3185657854522 2.4399146539197e-110 1.97963112108448e-109
10820-10780 43 6850 6820 3012.78996623918 5.68678 0.254869447685923 -22.3125063759361 2.79393916167012e-110 2.26651220827167e-109
28970-28860 13 22469 27625 10894.943029511 9.27997 0.415957755810029 -22.3098874239516 2.96240475361762e-110 2.40289133272574e-109
28840-28700 37 6768 7416 3114.7375742962 5.95402 0.266895287932053 -22.3084614955386 3.05835228925353e-110 2.48052148646452e-109
28730-28490 160 6329 6980 3006.58196093111 3.7495 0.168086973254035 -22.3068873545877 3.16787815299887e-110 2.56925273363718e-109
29300-29190 27 8552 9089 3863.52582874123 6.72415 0.301486645369956 -22.3033260724538 3.43032776921253e-110 2.78177888952156e-109
29480-29330 17 16436 15569 7004.6410276759 8.25438 0.37012262007994 -22.3017472734731 3.55351603812329e-110 2.88156317688715e-109
10790-10780 46 6491 6614 2890.09831141501 5.5279 0.247939446440866 -22.2953598200415 4.09863433691556e-110 3.32347119066e-109
28460-28300 9 55056 55411 24112.8565559286 10.9574 0.49160593350431 -22.2889445649426 4.73011874497875e-110 3.83507116630415e-109
28640-28430 125 6106 6419 2814.98381452033 4.01945 0.180334805744985 -22.28883204677 4.74202016409206e-110 3.84456901644241e-109
6560-6470 25 9269 9659 4144.4167269489 6.93736 0.311353940787899 -22.2812579129407 5.61584278923365e-110 4.55229857313121e-109
28770-28670 30 7682 8441 3532.20619969454 6.44136 0.289138606183525 -22.2777562045878 6.07246460811775e-110 4.92205609782987e-109
300-260 51 6819 6527 2949.857232086 5.40717 0.242719970727725 -22.2774105264965 6.11950298177073e-110 4.95998774602393e-109
29780-29800 21 11000 11665 4954.83111027865 7.44833 0.33434619264437 -22.2772879988838 6.13626315173531e-110 4.97337624173627e-109
12360-12280 101 5769 6227 2682.03687177722 4.26399 0.191407776315237 -22.2770183590644 6.17330785147393e-110 5.00320343094002e-109
29360-29430 24 11249 10316 4731.37065472338 7.18822 0.322736352799946 -22.2727391751326 6.79199326573191e-110 5.50397103008169e-109
12370-12260 89 5731 6127 2644.40158307027 4.43006 0.198905253921104 -22.2722120456712 6.87236645045078e-110 5.56866359016474e-109
29460-29440 33 7795 7753 3416.04816555917 6.2544 0.280834172420913 -22.2707866136571 7.09449239193539e-110 5.74842529890731e-109
18090-18050 32 7265 8596 3471.14426890173 6.32244 0.283911318990597 -22.2690579808324 7.37350075578728e-110 5.97355499017237e-109
18110-18060 25 8852 10067 4134.91485288409 6.9341 0.311430039080163 -22.2653380355099 8.0116100473622e-110 6.48974489682475e-109
2400-2400 19 12642 13112 5629.45709677864 7.77771 0.349321267042844 -22.2651944684027 8.03731223112598e-110 6.51030836676004e-109
29150-29040 16 15415 18455 7375.31800433622 8.41659 0.378079765903818 -22.2614010641985 8.74706418699585e-110 7.08465699691446e-109
28480-28340 13 22471 24502 10242.3188095156 9.19075 0.412988785629221 -22.2542263064312 1.02649338234524e-109 8.31306866056631e-109
29300-29080 171 7050 7048 3192.16065027993 3.73955 0.168039269967768 -22.2539957356821 1.03178465441457e-109 8.35559110311095e-109
3970-3910 42 7685 7074 3255.10502214554 5.83363 0.262234002869896 -22.2459099522927 1.23560438315993e-109 1.00049808343687e-108
27010-26970 16 15470 17228 7131.23540844913 8.36793 0.376172229018738 -22.2449445877526 1.26248045210177e-109 1.02222003019724e-108
28410-28260 12 27572 28041 12141.644540978 9.5519 0.429431169427941 -22.2431362389427 1.31440534354438e-109 1.06417940363026e-108
29260-29160 26 9015 9228 3997.202353196 6.82812 0.306996451137069 -22.2416960569737 1.3572790131528e-109 1.09880462510075e-108
24670-24640 35 7138 7427 3199.82585346986 6.07395 0.273157558474871 -22.2360826911168 1.53813153969994e-109 1.24502036076786e-108
6020-6030 32 7845 7854 3447.86525762722 6.31254 0.283887791051868 -22.2360477976606 1.53932783443917e-109 1.24593965431472e-108
28700-28610 26 8591 9392 3935.08367028593 6.80547 0.306062045489373 -22.2355980625902 1.5548300143011e-109 1.25843767489685e-108
28700-28620 28 8050 8824 3694.63200654099 6.60665 0.297147896992859 -22.2335333742185 1.62802261841702e-109 1.31762595534636e-108
2480-2440 17 14699 15193 6531.03229376074 8.15324 0.366715193117112 -22.2331631094191 1.64150741302431e-109 1.32848748280668e-108
28750-28640 19 12335 13077 5552.32857629072 7.75777 0.348976247686812 -22.2300792378194 1.75823875203201e-109 1.42284729098814e-108
28990-28810 13 22040 24792 10204.957391246 9.18548 0.413256129528682 -22.2270891159624 1.87932515491682e-109 1.52077611855465e-108
29120-29050 18 13149 14129 5956.74545548089 7.9376 0.357114925594114 -22.2270226964797 1.88210727121143e-109 1.52296752896021e-108
29480-29320 17 16269 15318 6914.17766116461 8.23559 0.370522160267035 -22.2269965567242 1.88320331528376e-109 1.52379448114656e-108
29480-29440 25 10281 9697 4382.48398172411 7.01821 0.31579730495728 -22.2237713934637 2.02344041793463e-109 1.63713856424869e-108
29840-29700 66 5916 6074 2659.89437420604 4.87856 0.219555118365273 -22.220186566309 2.19157807313988e-109 1.77310674409727e-108
24680-24610 49 6215 6415 2787.74402840727 5.38311 0.242268666995222 -22.2195814099641 2.22130640857208e-109 1.79708790887963e-108
2390-2360 24 9797 9909 4316.08595501075 7.05525 0.317529473593251 -22.2191903892093 2.24072900992194e-109 1.81272993956658e-108
28460-28290 9 53733 54084 23534.5158391879 10.9223 0.491619114740227 -22.2170853176556 2.3482406761986e-109 1.89963121106184e-108
28630-28550 51 5880 6473 2725.04368918385 5.29151 0.23819488835374 -22.2150564765878 2.45672763103017e-109 1.98715828194609e-108
29550-29310 22 12063 11102 5079.48830864736 7.41691 0.33402389439404 -22.2047180515444 3.09228131100028e-109 2.5010379998207e-108
28690-28570 32 7176 8195 3367.0496126347 6.27821 0.282770503791614 -22.2024877304117 3.24959481673347e-109 2.62796319680207e-108
28770-28750 39 6430 7221 2998.44792226585 5.8221 0.262254107585882 -22.2002103728424 3.41846935026352e-109 2.76420681203877e-108
20180-20150 30 7637 8257 3483.49564098824 6.4212 0.289252255597245 -22.199295778776 3.48872970225538e-109 2.82090910267356e-108
28820-28870 19 12686 12880 5590.9467105688 7.76777 0.349985646913645 -22.1945355860798 3.8783619039419e-109 3.135340748238e-108
29310-29180 29 7836 8455 3569.47869903572 6.50576 0.293128884229595 -22.1941913076813 3.90817051025656e-109 3.15931441429269e-108
28850-28750 61 5616 6480 2673.21142869942 5.00149 0.22536824436742 -22.192542032013 4.05417153279045e-109 3.2772109486875e-108
29580-29430 15 19706 18465 8352.47483058152 8.68947 0.391554625017669 -22.1922169417377 4.08358580301167e-109 3.30085840398592e-108
28410-28440 12 25364 30165 12083.7319575718 9.54504 0.430158440614939 -22.1895921228589 4.3290165383893e-109 3.49910832599183e-108
2480-2430 16 16003 16467 7093.29570881259 8.36018 0.376793028496598 -22.1877357535677 4.51142951837324e-109 3.64626465447018e-108
28720-28750 17 14360 15074 6429.06122263171 8.1305 0.366451762103519 -22.187102999866 4.57534289337314e-109 3.69777594642965e-108
27880-27860 67 5563 6247 2616.47613706265 4.83242 0.217848448979338 -22.1824659224888 5.07213780824258e-109 4.09815664542634e-108
29110-29050 18 12975 13990 5888.11168596471 7.92085 0.357151786209195 -22.1778252855272 5.62319930578922e-109 4.54286477773198e-108
27690-27580 24 9063 10242 4218.81687551665 7.02231 0.316646989122632 -22.1771048001937 5.71395637036211e-109 4.61600420248341e-108
28910-28870 17 14345 19352 7320.26192706096 8.31819 0.375080696241912 -22.1770626545337 5.71931034350968e-109 4.62014793541407e-108
1260-1250 18 12942 13993 5881.23510652461 7.91916 0.357147059708334 -22.1733931248453 6.20518788857201e-109 5.0122536759693e-108
29370-29310 684 77585 70142 32770.9446877357 5.13201 0.231468145777343 -22.1715666084492 6.46217625258317e-109 5.21942662643847e-108
12370-12330 36 6848 7249 3097.33250358707 5.98569 0.270095865213334 -22.1613467208592 8.10891465946381e-109 6.54870713670137e-108
29190-29120 227 7330 8940 3689.20202756333 3.53173 0.159370475669867 -22.1604746567768 8.2674734854228e-109 6.67649607900539e-108
29080-29130 42 6167 7075 2910.13304879943 5.67067 0.255923779420459 -22.1576550318812 8.80162128423531e-109 7.10673736150281e-108
7570-7520 23 9864 10235 4398.82051293121 7.14438 0.322441593514582 -22.1571335562359 8.90411850430658e-109 7.18893279430367e-108
29480-29430 19 13585 12894 5798.29980780895 7.8204 0.353017872865589 -22.1529853593516 9.76304120835869e-109 7.88085590825504e-108
3950-3850 90 6481 6199 2830.67571755144 4.51391 0.203814688159079 -22.1471276459883 1.11185626433551e-108 8.97434633230446e-108
27920-27890 30 7577 8172 3452.07699455702 6.40805 0.289354494650226 -22.1460068124481 1.13985829225857e-108 9.20000363763522e-108
29820-29830 29 7615 8846 3600.990636681 6.51856 0.294357014865555 -22.1450976651541 1.16308784765054e-108 9.38712525139686e-108
27660-27650 24 9325 9796 4185.12645939212 7.01065 0.316623251113503 -22.1419283933227 1.24782216575688e-108 1.00702142263063e-107
24660-24640 33 7261 7581 3258.65233651703 6.18592 0.279379632363393 -22.1416356536994 1.25595307801892e-108 1.01354349029112e-107
28710-28750 18 13281 13695 5896.003505644 7.92276 0.357846890325649 -22.1400879780853 1.29982702770108e-108 1.04890824284877e-107
2470-2440 16 15915 16249 7027.69724307741 8.34676 0.377046767040823 -22.1371902986529 1.38612521365332e-108 1.11845965515475e-107
29310-29230 23 9499 10346 4339.03464620933 7.1246 0.321920077105046 -22.1315860402538 1.56958497679816e-108 1.26634367120776e-107
28300-28310 15 16558 20350 8030.83427550628 8.63284 0.390282019695331 -22.1194847911748 2.05259034284387e-108 1.65564351865954e-107
28360-28310 18 12589 14095 5822.29587203322 7.90462 0.357408337325123 -22.1164990716074 2.19301024891833e-108 1.76883850068239e-107
29580-29350 42 7025 6762 3039.7811216227 5.73402 0.259269190785509 -22.1160767936956 2.21362928508114e-108 1.785399392719e-107
3900-3890 49 6570 6393 2863.86757634903 5.42239 0.245246174733898 -22.1099952438705 2.53296060158968e-108 2.0426352007315e-107
6000-5920 53 5915 6202 2677.67820918106 5.20961 0.235665630788952 -22.1059560821369 2.77005857904381e-108 2.23339841201523e-107
28800-28750 35 6680 7756 3164.48049613539 6.0579 0.274049006040138 -22.105172950361 2.8185295731869e-108 2.27238975302023e-107
29310-29340 21 12767 11540 5330.49292703235 7.55399 0.341732434480388 -22.1049745613855 2.83094240748892e-108 2.28230792155672e-107
3970-3900 37 7942 7312 3359.94742227365 6.06409 0.274331962820951 -22.1049242621935 2.83409819548971e-108 2.28476256736496e-107
6040-5930 36 6889 7157 3087.41661775924 5.98101 0.270586834581553 -22.1038461070152 2.90259256362348e-108 2.33988890472843e-107
29240-29090 279 8119 8389 3788.41378093596 3.25998 0.147487389687457 -22.1034701462869 2.92686350205675e-108 2.35936215035289e-107
3900-3870 75 5832 5952 2621.34277188067 4.6693 0.211326830577696 -22.0951784207019 3.51678277316312e-108 2.83467740998836e-107
27670-27640 25 8721 9396 3964.80756987532 6.8732 0.311204168943837 -22.0858099979034 4.32720591596507e-108 3.48695661520545e-107
28950-28880 18 12607 16036 6232.28913558962 8.00304 0.362463274477718 -22.0795925872844 4.9654288994751e-108 4.00078035340581e-107
28690-28610 25 8587 9536 3963.61371511061 6.87278 0.311311095923626 -22.0768956171747 5.27071328575061e-108 4.24658988950958e-107
24670-24650 36 6874 7120 3076.26833005035 5.97575 0.270723880506571 -22.0732172044526 5.71750673678246e-108 4.60584768989871e-107
2480-2420 16 15612 15990 6904.63560835905 8.32123 0.377023037626733 -22.0708813968385 6.02064431367507e-108 4.84966613002769e-107
29840-29810 43 6084 6694 2812.25866703054 5.58649 0.253173448888535 -22.0658583408337 6.72795765172961e-108 5.41898695051751e-107
17710-17680 34 6745 7764 3180.26039063354 6.10725 0.276828169251743 -22.0615260911253 7.40423849576179e-108 5.96322565190203e-107
29330-29230 20 10895 12012 5002.84574153563 7.53289 0.341502757555968 -22.0580602928142 7.99378104542184e-108 6.43702324749887e-107
29590-29440 20 12101 11764 5225.21898135755 7.59573 0.344358491286474 -22.0576166159466 8.07255837628592e-108 6.5002045184182e-107
6410-6430 12 27058 26549 11712.7593172779 9.49997 0.430713112180576 -22.0563723755482 8.2976375307569e-108 6.68118173087204e-107
6460-6470 44 6467 6500 2859.45424343331 5.57716 0.252876035721892 -22.0549140841938 8.56942163293664e-108 6.89920955844765e-107
3940-3940 35 7697 7330 3306.65344049719 6.12162 0.277570192778169 -22.0543220167336 8.68228550348869e-108 6.98980224693951e-107
28800-28710 24 8830 10083 4132.58459423266 6.99241 0.317063163490496 -22.0536845860618 8.80545560524839e-108 7.08868470301809e-107
6470-6480 44 6126 6527 2787.55977941549 5.54008 0.251215509433781 -22.0531011027914 8.91972949420111e-108 7.18039795211244e-107
28790-28700 27 7952 8963 3700.74160552006 6.6618 0.302098815202148 -22.0517131911662 9.19753113696946e-108 7.40373900062109e-107
29100-29030 20 11521 11679 5075.55648243548 7.55371 0.342660062910173 -22.0443260460721 1.08280576601246e-107 8.7142181230158e-107
28370-28360 13 20799 24342 9828.66028654806 9.13124 0.414273031981329 -22.0416079118542 1.14980706065159e-107 9.25270794511671e-107
2470-2430 15 17256 17582 7610.71219095224 8.55514 0.388154603954481 -22.0405561387245 1.17682942833971e-107 9.46979139303949e-107
28440-28470 12 24927 26843 11289.667934643 9.44688 0.428643721584258 -22.039002018532 1.21792256255286e-107 9.79969566174736e-107
27650-27640 23 9883 9977 4349.18822906509 7.12794 0.323432483750932 -22.0384034993218 1.23412747651223e-107 9.92930741771538e-107
28430-28260 11 31967 31668 13898.8339858243 9.87261 0.447989342280757 -22.0376109516712 1.25591728585331e-107 1.01042244722688e-106
24680-24640 35 6963 7180 3108.37982723652 6.0318 0.27378170666189 -22.0314229510852 1.43978745431058e-107 1.15826080384593e-106
29150-29050 16 14583 17727 7033.88912278967 8.34811 0.378945919145991 -22.0298100076132 1.49197770053085e-107 1.20019916817783e-106
2460-2370 15 16549 17743 7483.61420789169 8.53084 0.387267659366915 -22.0282709510798 1.54353628692995e-107 1.24157758677203e-106
29260-29130 40 6581 6713 2927.22514619164 5.75016 0.261051454109544 -22.0269197051499 1.59026690316491e-107 1.27906635218542e-106
29100-29040 19 11914 12413 5317.74144013861 7.69533 0.349515990500872 -22.0171115671917 1.97454974260651e-107 1.58796230199313e-106
3970-3890 39 7786 7085 3278.35130685416 5.9518 0.270396972384164 -22.0113353227275 2.24288110126035e-107 1.80361733596777e-106
28640-28450 119 5839 6193 2702.96798352456 4.03222 0.183204198878571 -22.0094533241675 2.33793937245042e-107 1.87998513531349e-106
28480-28350 13 21032 22859 9571.51897684924 9.09294 0.413154464836732 -22.0085618377255 2.3843606167677e-107 1.91723845903237e-106
6490-6450 79 5446 6024 2551.32018708446 4.55302 0.206888681683786 -22.0071107428542 2.46189684354549e-107 1.97935235961966e-106
28800-28740 30 7251 8317 3408.26946676794 6.38956 0.290349375116652 -22.0064588312116 2.49754464878384e-107 2.00793452403749e-106
28370-28370 12 24051 28547 11446.8114978704 9.46687 0.430194439667775 -22.0060192053634 2.52187460520232e-107 2.02741567342445e-106
27190-27160 24 9758 9533 4228.58887788299 7.02557 0.319344106423536 -21.9999962346726 2.88002392437625e-107 2.31498144088965e-106
270-260 50 6496 6279 2823.8745271766 5.37237 0.244213447860572 -21.9986462607934 2.96702041973846e-107 2.38481657700009e-106
6570-6470 26 8598 8812 3815.38632628719 6.76066 0.30734498569455 -21.9969662569865 3.07895631507134e-107 2.4745944381907e-106
12310-12330 52 5927 6127 2664.04943965119 5.22999 0.237806944140783 -21.9925882617988 3.39085445863607e-107 2.72495131931634e-106
28370-28320 17 13389 14589 6106.84079530585 8.05621 0.366365384025338 -21.9895374464156 3.62665514952674e-107 2.91421725626268e-106
29320-29220 22 9861 10403 4432.5968086006 7.21982 0.328351941449283 -21.988044569776 3.74793470955119e-107 3.01155441311332e-106
27630-27570 24 10491 9699 4429.98100500011 7.09293 0.322584568285372 -21.9878047500971 3.7677912084239e-107 3.02739131409773e-106
28260-28290 18 12344 15750 6112.6769656588 7.97503 0.362749224059107 -21.9849684933677 4.01074276647656e-107 3.22234927020624e-106
6460-6430 87 17815 16172 7491.4612569113 5.9869 0.272322891828381 -21.9845767266354 4.04550788833156e-107 3.25015364236921e-106
6490-6510 24 8755 9746 4045.05704982379 6.96139 0.316702675686719 -21.9808266305252 4.3938869283011e-107 3.52976498490291e-106
3980-3940 43 7177 6684 3058.70695811003 5.70877 0.259722825750621 -21.9802464023288 4.4504012323605e-107 3.57488568257167e-106
29350-29160 39 6736 6750 2969.53477726001 5.8079 0.264258641272865 -21.9780769125752 4.66821198081102e-107 3.74970066577535e-106
3960-3930 41 7203 6764 3080.00160013003 5.78823 0.263420523797348 -21.9733450511254 5.18088859091137e-107 4.16117868995352e-106
10790-10770 46 6227 6321 2768.79491563747 5.46535 0.248732748585059 -21.9727772153194 5.24607097910089e-107 4.21336726047382e-106
29290-29220 21 10222 10958 4630.07289949735 7.35024 0.334657734731995 -21.9634614885093 6.44014288571411e-107 5.17096939372679e-106
28860-28760 70 5399 6118 2554.22809897229 4.73271 0.215485572018164 -21.9630188508554 6.5031882396646e-107 5.22138643244458e-106
29590-29400 18 13901 13232 5940.16440912095 7.93352 0.361254063346681 -21.9610465692187 6.79167301002059e-107 5.4525841324711e-106
27690-27570 24 8656 9901 4054.95870266273 6.96495 0.317257802088751 -21.9535876872135 8.00296938893949e-107 6.42480294185788e-106
29340-29160 38 6747 6799 2981.60938627973 5.85161 0.26656607033578 -21.9518220169727 8.31993118993491e-107 6.67873928397514e-106
28660-28680 21 9927 11503 4676.96217146457 7.36487 0.335624625413598 -21.9437831766083 9.92893906999773e-107 7.96879881985154e-106
27630-27600 28 8781 8329 3757.34161292332 6.63096 0.302216255333659 -21.9411076972425 1.0530561218559e-106 8.45132082719e-106
3970-3920 42 7284 6732 3092.40208231823 5.75899 0.262487948277461 -21.9400171004417 1.07861125476718e-106 8.65573854114322e-106
28660-28490 156 6161 7397 3052.8886128915 3.81027 0.17367430351372 -21.9391922748565 1.09834898154537e-106 8.81344394406197e-106
11540-11500 11 33261 30881 14028.5025194119 9.88601 0.450767100775172 -21.9315251666419 1.29996454287628e-106 1.04304469267038e-105
27900-27870 48 5729 6384 2670.0752720863 5.35031 0.243966927880357 -21.9304918357855 1.32982306640233e-106 1.06691885648098e-105
6010-5920 48 5863 6231 2668.55057832314 5.34944 0.243947735747265 -21.928614050688 1.38584514137024e-106 1.11182207562166e-105
11370-11340 31 7180 7660 3255.40691284927 6.27529 0.286172840070712 -21.9283251464031 1.39467095563377e-106 1.1188591215745e-105
28660-28540 56 5515 6503 2651.6868739593 5.11491 0.233294957521993 -21.9246406351656 1.51227362968952e-106 1.21310991691556e-105
28380-28320 15 16083 17305 7286.05535122022 8.49219 0.387340585265642 -21.9243445307618 1.52214362694891e-106 1.22097977557372e-105
26950-26910 18 12587 13036 5600.38394252185 7.84839 0.357987397085157 -21.9236609176186 1.54517660501563e-106 1.23940722684259e-105
21600-21540 16 15751 15420 6817.04520270635 8.30277 0.378753093827379 -21.9213136005861 1.62694475327869e-106 1.30489279985526e-105
23880-23900 34 7647 7280 3284.15434341625 6.15382 0.2808023791523 -21.9151246130574 1.86383587027227e-106 1.49471672182167e-105
20190-20180 40 6091 6820 2838.17879999704 5.70525 0.260365783337344 -21.9124511033584 1.97653415212164e-106 1.58497233377501e-105
28850-28730 42 5946 6783 2798.81662917232 5.61384 0.256263149384603 -21.9065267947242 2.25108594368275e-106 1.80471181560777e-105
28500-28380 11 28860 30886 13028.7958172838 9.77932 0.446424741923293 -21.9058698750299 2.28378286333116e-106 1.83078245392133e-105
28430-28470 13 20640 22050 9313.20393735201 9.05342 0.413296303415166 -21.9054017774356 2.30737029304275e-106 1.84961910477724e-105
28240-28150 28 8249 8167 3602.49175910451 6.56995 0.299946771262784 -21.9037155276627 2.39437370573187e-106 1.91913783039968e-105
28690-28620 26 8006 8902 3699.59096864447 6.71605 0.30673469547818 -21.8952959013489 2.88028783006778e-106 2.30824780883395e-105
27200-27160 23 9925 9721 4305.20419998651 7.1132 0.324924747417163 -21.8918447635985 3.10683629125106e-106 2.48960857644642e-105
24680-24650 36 6723 6906 2997.18064327197 5.93786 0.271329851230989 -21.8842927052018 3.66654029034258e-106 2.93765973106655e-105
29000-28840 10 34665 39031 16051.408188996 10.2181 0.467016869757406 -21.8794039237618 4.08142660250364e-106 3.26968768125634e-105
24660-24650 33 6974 7254 3125.00887419103 6.12508 0.279955723638707 -21.8787425146786 4.1410430798115e-106 3.31731806712147e-105
6490-6460 79 5333 6078 2536.91732071668 4.54471 0.207824988716652 -21.8679606583849 5.24499308743333e-106 4.19971055816651e-105
28470-28320 10 35479 37673 15952.5215349445 10.2091 0.466894511529336 -21.8660023513306 5.47496220652907e-106 4.38316345828139e-105
2380-2370 22 9906 10090 4377.37516589492 7.20165 0.329353838090889 -21.8659883692629 5.4766398201425e-106 4.38416804719324e-105
28370-28330 18 11968 13129 5479.07635758315 7.81677 0.357511966906817 -21.864346819807 5.67720628513302e-106 4.5445489471254e-105
2470-2420 15 16456 16811 7267.56773212061 8.48849 0.38823879443685 -21.8641055347159 5.70729831663536e-106 4.56845953282791e-105
2480-2390 15 15999 16921 7186.65268007129 8.47233 0.387547714022072 -21.861396439702 6.05629018857195e-106 4.84762463994478e-105
28350-28270 15 15485 17601 7211.97417964437 8.47745 0.387818177483952 -21.8593438074097 6.33482533930605e-106 5.07037467795356e-105
29330-29270 20 10409 11549 4795.51106644552 7.47166 0.34181493393166 -21.8587876042167 6.41247726034617e-106 5.13232731924029e-105
4250-4220 78 5334 6257 2573.90349477498 4.58482 0.209842831285641 -21.8488416257134 7.97296515047167e-106 6.38079183665972e-105
28710-28620 24 8599 9343 3925.3088897123 6.91784 0.316784603609418 -21.8376717545754 1.01812935250941e-105 8.14653987396916e-105
2380-2380 21 10313 10553 4566.07233108395 7.33007 0.335688209127814 -21.8359440155638 1.05735877014706e-105 8.45911691934924e-105
28670-28560 62 5383 6374 2598.73600064791 4.93627 0.22606157859873 -21.8359442156425 1.057354141008e-105 8.45911691934924e-105
28190-28150 26 8579 8555 3757.32226462581 6.73841 0.308602644635608 -21.8352381614935 1.0738163710937e-105 8.59011333637133e-105
18080-18050 31 6902 8266 3318.91811539412 6.30343 0.288690029569205 -21.8346080014461 1.08872495053183e-105 8.70869877012874e-105
29190-29130 113 5752 7181 2885.75332553289 4.20626 0.192642157132394 -21.834592829392 1.08908643206409e-105 8.71125148222961e-105
28800-28680 29 7285 8008 3350.70944826472 6.41401 0.293777082086134 -21.8329101932048 1.12992834061842e-105 9.0375812983528e-105
28930-28870 17 13226 17958 6774.29820234605 8.20619 0.375875517069721 -21.8321941259588 1.14776945296005e-105 9.17956713980641e-105
20170-20150 28 7539 8149 3437.27927793418 6.50192 0.297827132031353 -21.8311827795116 1.17344748628547e-105 9.38420371944451e-105
29320-29160 39 6482 6587 2877.69078700147 5.76217 0.263984364181544 -21.8276933776273 1.26652490223424e-105 1.01281614649878e-104
29590-29410 17 15042 13959 6350.97476696897 8.1128 0.371750438210212 -21.8232306933213 1.39637643596869e-105 1.11656915448687e-104
28500-28370 11 28135 30071 12693.5045190824 9.74169 0.446478721572966 -21.8189273637372 1.53415586729252e-105 1.22659715354089e-104
28640-28500 70 5349 5875 2492.04255221167 4.69645 0.215278512015948 -21.8156845042743 1.64687373091175e-105 1.3166668100296e-104
3920-3930 31 8118 7616 3459.49939020954 6.36349 0.291695659575919 -21.8154945473737 1.65372691157583e-105 1.32204311685019e-104
12260-12160 23 10715 9796 4500.52783277767 7.17742 0.329093254676646 -21.8096786528404 1.87790482253734e-105 1.50102487595079e-104
28690-28630 22 9358 10084 4251.50962202632 7.15945 0.328415309224518 -21.7999842011668 2.32097030701595e-105 1.85445013622687e-104
28250-28260 26 8001 10225 3975.11860101539 6.82023 0.312857354262734 -21.7998067759408 2.32998374305557e-105 1.86157953765588e-104
10820-10770 43 6424 6339 2815.33466847479 5.58799 0.256334206922518 -21.799629894626 2.33900431708548e-105 1.8687140880328e-104
29720-29650 36 6748 6815 2983.83560417735 5.93136 0.272099607413938 -21.7984806575999 2.39846779505101e-105 1.91614715642376e-104
21570-21580 28 8010 7993 3511.75833891346 6.53295 0.29978688652978 -21.7919962978908 2.76337996101207e-105 2.20750571174743e-104
28660-28650 25 8060 9515 3839.38661698351 6.82669 0.313363144740964 -21.7852208847635 3.20397121008369e-105 2.55917060431546e-104
17720-17670 29 7210 7959 3323.40820970423 6.40214 0.293893557030186 -21.7838720098412 3.2997190635589e-105 2.63554681309093e-104
27880-27880 48 5609 6274 2619.78512627559 5.32255 0.244338239261644 -21.7835207612476 3.32511706975678e-105 2.65562642544845e-104
27240-27220 27 7785 8253 3514.2925640629 6.58679 0.302383642888097 -21.7828912638612 3.37112370174713e-105 2.69226538426542e-104
22640-22590 27 8379 8231 3644.76280574564 6.6396 0.304818083332224 -21.7821658741538 3.42492685744475e-105 2.73512775897026e-104
20230-20190 39 6143 6603 2803.95079673887 5.72442 0.262833464426775 -21.7796378912703 3.61921605544384e-105 2.89006162582507e-104
29300-29230 22 9294 10061 4232.14679278582 7.15284 0.328430759399482 -21.7788468941758 3.68223876726888e-105 2.94027315922383e-104
28840-28750 51 5499 6388 2620.63220304193 5.23446 0.240375608468939 -21.7761842274723 3.9025451777881e-105 3.11582527536109e-104
29190-29140 97 5507 6783 2736.0362308162 4.35336 0.199929331998803 -21.7744796030119 4.05044061483269e-105 3.23365520999253e-104
3970-3870 42 6623 6405 2873.71400300842 5.65218 0.259665064867391 -21.7672043422275 4.74716216660121e-105 3.78958626639578e-104
29180-29170 30 6965 7895 3254.98708030069 6.32276 0.290483582693464 -21.766327056329 4.83887769699743e-105 3.86265144558782e-104
12380-12330 36 6490 6787 2919.31312668915 5.89959 0.271097464463873 -21.7618602270354 5.33401205070434e-105 4.2575637497038e-104
2430-2420 16 14123 14903 6338.73640383786 8.19767 0.376723759976261 -21.7604337133879 5.50254953899462e-105 4.39174810631193e-104
29850-29740 160 6329 6527 2911.85100069042 3.7015 0.17011119218379 -21.7593137289261 5.63858706007837e-105 4.5001490689092e-104
29840-29790 32 6862 7253 3098.65830837973 6.1575 0.283179708735556 -21.7441350697944 7.84981855957535e-105 6.2637148630361e-104
6040-6020 35 6731 6851 2986.8246879966 5.97379 0.274760916649429 -21.741775808415 8.26389301490543e-105 6.59361146151456e-104
28620-28410 93 5611 5783 2547.8717237715 4.31012 0.198264222848003 -21.7392704255547 8.72749927980494e-105 6.9629743488071e-104
2410-2350 22 9899 9822 4319.73949822897 7.18244 0.330522943873581 -21.7305488067247 1.05533364983939e-104 8.41901086378094e-104
6400-6410 11 28544 28870 12535.3557967545 9.72357 0.447507009474906 -21.7283138888069 1.10796266195394e-104 8.83852032604166e-104
2390-2400 19 11284 11613 5007.18917098218 7.6083 0.35016112241748 -21.7279853505795 1.11591698381598e-104 8.90162888241901e-104
28930-28850 19 22244 29159 11168.6097904166 8.76776 0.403652634156718 -21.7210452091578 1.29792366119588e-104 1.03498769549793e-103
12330-12150 36 7502 6939 3181.21996086268 6.02446 0.277375411341514 -21.7195062826966 1.34213585390079e-104 1.07020180362643e-103
27230-27150 18 12570 12418 5467.2826634805 7.81359 0.359762897939911 -21.7187288266872 1.3650397786076e-104 1.08842290239836e-103
27650-27650 24 8772 8979 3888.52835108731 6.90416 0.317898267534976 -21.7181314215294 1.38290403828213e-104 1.10262433623328e-103
23940-23880 34 7707 7137 3267.89383105084 6.1466 0.283040018376999 -21.7163476308973 1.43764515282829e-104 1.14618194854312e-103
6560-6460 23 9002 9351 4017.9472883295 7.01324 0.32308591716243 -21.7070396073936 1.76037407529855e-104 1.40293813031058e-103
29010-28840 10 32894 36489 15117.1161176961 10.1315 0.466935594230814 -21.6978381223931 2.1503770466655e-104 1.71355359220688e-103
12250-12180 24 9782 9116 4146.84361444985 6.99728 0.322490638526453 -21.6976134421773 2.16090811834372e-104 1.72187869379633e-103
7510-7520 28 7768 7849 3426.61631617622 6.49736 0.299452713257764 -21.6974474120178 2.1687232336432e-104 1.72803907583147e-103
27210-27150 20 11070 10849 4799.43381205292 7.47277 0.3444539674225 -21.6945364761881 2.31041663166625e-104 1.84079778161181e-103
28840-28730 40 5871 6748 2773.09597825036 5.67148 0.26144447864618 -21.6928783959029 2.39521713102398e-104 1.90821376873421e-103
23890-23870 66 5462 5702 2478.86608357974 4.77509 0.220156886376626 -21.6894804860871 2.57882675376037e-104 2.05417302948631e-103
28610-28580 19 11271 11502 4981.02085262418 7.60071 0.350445186003616 -21.6887326199503 2.62108782858863e-104 2.08775537741967e-103
28680-28480 182 6256 7299 3071.50922174499 3.5884 0.165479390407322 -21.6848981441541 2.8488718374455e-104 2.26910258967168e-103
28850-28780 68 5257 5819 2458.06473541325 4.71889 0.217644724135903 -21.681625983309 3.0588054457207e-104 2.43593563926169e-103
28240-28160 28 7836 7829 3437.89659145906 6.50212 0.299932382655568 -21.6786190722608 3.26530369230037e-104 2.60008228583677e-103
29350-29170 38 6495 6519 2865.75324331833 5.79392 0.267278742890429 -21.6774609163948 3.34850012730323e-104 2.66601996277964e-103
4250-4230 63 5261 6190 2533.18979609545 4.87533 0.224928690986313 -21.6749835797308 3.53362985207323e-104 2.81330826302897e-103
29310-29350 22 10979 9978 4597.94546650603 7.27276 0.335583976877959 -21.6719557855366 3.77381922961969e-104 3.00430306174693e-103
28500-28390 11 26971 28687 12139.3993444619 9.67725 0.446600456490495 -21.6687041491174 4.04993567736388e-104 3.22361777692143e-103
28710-28610 22 9091 9825 4136.63410017272 7.11979 0.328603554069163 -21.6668155816859 4.21946700233001e-104 3.35803942674115e-103
3910-3910 41 6657 6386 2876.79852858864 5.68885 0.262562858178921 -21.6666115814012 4.23819812640091e-104 3.37281598633018e-103
3900-3900 42 6464 6292 2813.92821090832 5.62155 0.25949429345477 -21.6634808330395 4.53629189113086e-104 3.60948446390384e-103
28640-28510 63 5311 5778 2458.40232087449 4.83127 0.223026363267333 -21.6623337541781 4.65067190690678e-104 3.70035241129561e-103
28390-28420 12 21814 26995 10613.5826697305 9.35776 0.432050122279347 -21.6589772208481 5.00216452450772e-104 3.9797130406061e-103
29560-29310 20 11886 10956 5007.36144922954 7.53411 0.34787394497303 -21.6575727369067 5.1569947494703e-104 4.10257830995764e-103
6510-6460 69 5208 6009 2487.32869857019 4.71487 0.217711716991591 -21.6564705216909 5.28184450659533e-104 4.20173835544387e-103
5940-5930 26 8046 8265 3575.47777173926 6.66652 0.307845202416598 -21.6554213303991 5.40348896038487e-104 4.29802596173051e-103
11360-11340 33 6617 7019 2994.68692899624 6.06319 0.280020975556755 -21.6526283186213 5.74111380501319e-104 4.56603021459262e-103
29330-29250 19 10657 11638 4869.84234985934 7.5681 0.349541372318057 -21.6515217942292 5.88062278682393e-104 4.67644221353438e-103
28850-28740 41 5784 6541 2710.69875483546 5.60233 0.258801860428421 -21.6471593465194 6.46438217235327e-104 5.13986977271118e-103
29120-29060 17 12344 13431 5627.05619210534 7.93793 0.366749273208987 -21.6440172514879 6.92033712532804e-104 5.50133903517131e-103
28640-28490 85 5271 5766 2461.61509057892 4.39222 0.202945998686313 -21.6423056326688 7.18207312806216e-104 5.70918606152113e-103
27930-27910 24 8277 8992 3778.68784772487 6.86269 0.317099827576972 -21.6420355359596 7.22426850810572e-104 5.74250615380365e-103
27250-27220 30 7051 7426 3176.46592824533 6.28725 0.290528042830846 -21.6407571402785 7.42736441777199e-104 5.9037171141703e-103
28970-28870 13 18625 22610 8972.11571476631 8.99959 0.415877349832666 -21.6400024183016 7.5499298555754e-104 6.00067573041416e-103
6510-6530 17 12733 13191 5665.32310124247 7.9477 0.367301698116724 -21.6380624065603 7.87432545048386e-104 6.25826315536408e-103
27940-27890 29 7090 7676 3236.94045656099 6.36386 0.29410642008804 -21.6379593737817 7.89193766699313e-104 6.27201843426896e-103
28820-28690 36 6198 6747 2844.5498909739 5.86187 0.270926842596475 -21.6363745063379 8.16785778255061e-104 6.49080089580692e-103
6520-6460 51 5393 6252 2568.08844851176 5.20485 0.240605879620101 -21.6322658736009 8.92881114075504e-104 7.095238171447e-103
3640-3610 28 7202 8888 3515.18719369317 6.53452 0.302155101296885 -21.6263787607086 1.01440623892232e-103 8.05906379524819e-103
29690-29720 19 10449 11919 4881.30728088869 7.57153 0.35012030699717 -21.6255146183118 1.03358272652841e-103 8.21109639213329e-103
23880-23870 65 5450 5661 2466.88995546936 4.7904 0.2215197835224 -21.6251393833158 1.04202194093167e-103 8.27782036700412e-103
12380-12300 74 5279 5682 2438.45928086084 4.58266 0.211935833007859 -21.622869958671 1.09454806707928e-103 8.69374473761467e-103
3990-3910 56 6197 5888 2678.15997706111 5.12927 0.2372220708075 -21.6222091433367 1.11033357889309e-103 8.81844437826105e-103
28720-28630 22 9195 9632 4119.92288098776 7.11391 0.32901010164848 -21.6221599578451 1.11151756205978e-103 8.8275069025765e-103
28620-28560 54 5363 5901 2489.88649754873 5.07592 0.234879018145378 -21.6107990434177 1.42167047340312e-103 1.12863372956268e-102
12300-12130 38 7270 6677 3075.02288250408 5.89645 0.272876387880351 -21.6084884847745 1.49461610597415e-103 1.18645211830265e-102
27960-27880 43 5761 6189 2633.2058889196 5.49054 0.254139551823074 -21.6044171208593 1.63235662821823e-103 1.295742920005e-102
29310-29220 20 9952 10770 4528.68911891281 7.38881 0.342075056484624 -21.5999754428316 1.7971094191555e-103 1.4261912492801e-102
5940-5940 25 8194 8463 3649.86383656167 6.75322 0.312651415204925 -21.5998520732996 1.8019149390774e-103 1.42994975176154e-102
12270-12270 32 6555 7191 3015.88357171852 6.11819 0.283264416972639 -21.5988650084414 1.84082792045331e-103 1.46077365604306e-102
18090-18060 28 7093 8385 3385.21454695776 6.47985 0.300031567710262 -21.5972115134062 1.90790142777341e-103 1.51388246691228e-102
20240-20120 79 6433 5921 2754.21684568754 4.66554 0.216105456180284 -21.589196070321 2.26925737824617e-103 1.80033353815452e-102
21710-21650 17 12468 13068 5579.34256342086 7.9256 0.367130529512678 -21.5879489125023 2.33131972513156e-103 1.84928588115469e-102
28710-28570 28 7157 7869 3291.86217185007 6.43922 0.298289958425193 -21.5871095651638 2.37403885773981e-103 1.88309959698072e-102
20240-20130 37 7133 6664 3040.47808668191 5.91881 0.274222817722602 -21.5839532992976 2.54178843240659e-103 2.01600391589088e-102
28640-28420 119 5706 5926 2616.89003994951 3.98406 0.184598465290332 -21.5823140957972 2.63352358204232e-103 2.08860201078063e-102
3910-3880 59 6116 5815 2646.4961475461 5.03545 0.23331746251895 -21.5819831029832 2.65244411345809e-103 2.10336425291364e-102
29110-29060 17 12137 13246 5541.29900639014 7.91573 0.366828408954648 -21.5788296962707 2.83964437143532e-103 2.25111806129286e-102
28760-28550 25 8078 8446 3619.93133677726 6.7413 0.312405667454977 -21.5786660036249 2.84971405858013e-103 2.2590137042938e-102
29250-29180 28 7143 7850 3284.70542028072 6.43606 0.298309277918919 -21.5751237532264 3.07656247542182e-103 2.43874606643908e-102
2420-2360 19 10783 11244 4816.1008125795 7.55202 0.35006223700945 -21.5733657941687 3.19574638550019e-103 2.53292856170472e-102
29450-29230 35 6153 7371 2964.13403922769 5.96284 0.276412125577642 -21.5722635633751 3.2728126994688e-103 2.59381093863114e-102
6020-5920 41 5806 6289 2663.00336174658 5.57641 0.258530149382906 -21.569664514423 3.46195595864554e-103 2.74339602908756e-102
29340-29170 36 6510 6566 2877.64564219563 5.87864 0.272619267969722 -21.5635542804786 3.95070039315788e-103 3.12985310275034e-102
27950-27880 44 5749 6068 2605.84731141377 5.44174 0.252388084891571 -21.5610013331045 4.17476526712841e-103 3.30698131685502e-102
12340-12240 15 15263 15553 6733.21719761211 8.37816 0.388594824069496 -21.5601305741061 4.25405397528652e-103 3.36952921272637e-102
20230-20140 24 8770 8697 3829.10197589605 6.88182 0.319335597614634 -21.5504462541659 5.24391354314353e-103 4.15309229923769e-102
27630-27580 22 10176 9581 4332.32938155823 7.18664 0.333484381074268 -21.5501409652032 5.27860179828322e-103 4.18040385600524e-102
3930-3940 33 7294 6957 3135.66594397155 6.12997 0.284457240541313 -21.5497002018537 5.32908755385837e-103 4.22022370385752e-102
27970-27880 41 5842 6228 2658.43320844205 5.57389 0.258685557746609 -21.5469681780197 5.65294608934586e-103 4.47617750744222e-102
260-260 50 5964 5858 2614.86282191775 5.26004 0.244199290099617 -21.5399411851808 6.57903007681904e-103 5.20827642360327e-102
29480-29300 19 12178 11300 5145.02335667021 7.64753 0.355062264991948 -21.5385592633498 6.77823520961628e-103 5.36535727275403e-102
29310-29190 26 7633 8143 3456.05233348009 6.61729 0.307321420228142 -21.5321456328735 7.78448862003233e-103 6.16115255617966e-102
28750-28630 20 10023 10486 4485.44412324002 7.37491 0.342530113836176 -21.5306779725719 8.0349581149758e-103 6.35914577258422e-102
29370-29190 34 6680 6724 2947.9960268419 5.9969 0.278581586371086 -21.5265651947795 8.78050958428142e-103 6.94866643973879e-102
20180-20170 35 6111 6843 2844.16868016344 5.90269 0.274243593946407 -21.5235357459217 9.3734724909601e-103 7.41735106673189e-102
28630-28410 95 5513 5667 2502.67656779096 4.25215 0.197564825722284 -21.5227864011965 9.5262062987067e-103 7.53792132321223e-102
29480-29520 18 11598 11865 5130.61474413863 7.7217 0.358783202922794 -21.5219244783153 9.70495952282149e-103 7.67907022277769e-102
28380-28330 15 14425 15666 6566.29314176343 8.34191 0.38770598982357 -21.5160839482858 1.10076412315017e-102 8.70881488707847e-102
6560-6450 23 8654 9002 3865.83229195258 6.95734 0.323356618627734 -21.5159958077932 1.10285812926992e-102 8.72504623935589e-102
27880-27870 44 5551 6175 2583.19943623325 5.42905 0.252391393127396 -21.5104446166089 1.24307237991473e-102 9.83243291551845e-102
12280-12140 30 8083 7439 3413.85304556272 6.39179 0.297165979678079 -21.5091558799182 1.27808922206151e-102 1.01082423858555e-101
29700-29740 20 9621 10726 4444.22111779063 7.36159 0.342359631457722 -21.5025023548907 1.47515607592364e-102 1.16641276528055e-101
23890-23860 59 5408 5626 2445.97908132634 4.92004 0.228850331577388 -21.4989556467329 1.59230851715912e-102 1.25885217227348e-101
20240-20190 44 5727 6002 2587.04282512838 5.43116 0.252667929257027 -21.495264032605 1.72411674248548e-102 1.3629527510468e-101
23900-23910 24 9900 8886 4125.57847625261 6.98982 0.325413481511338 -21.4798101455028 2.4048727186357e-102 1.90030215138418e-101
17730-17670 28 7047 7681 3227.5346551123 6.41057 0.298458614724658 -21.4789366562604 2.45051810131917e-102 1.93629620908891e-101
20250-20150 50 5507 5779 2494.42425665543 5.19115 0.241739053127526 -21.4742070354865 2.7131078613092e-102 2.14361888203912e-101
29320-29180 30 6957 7184 3104.48425154533 6.25395 0.291289037436142 -21.4699024044133 2.97642727321717e-102 2.35148615371211e-101
24690-24640 35 6446 6558 2860.74605971463 5.91106 0.275320282685031 -21.4697639080156 2.98531000959094e-102 2.35841325331358e-101
28940-28880 18 11090 14673 5602.3060779578 7.849 0.365665065856339 -21.4649917335975 3.30809009732485e-102 2.61290971836089e-101
23880-23860 58 5412 5610 2442.86920353852 4.94324 0.230325476042585 -21.461978128812 3.52963080255637e-102 2.7876805331744e-101
27190-27140 26 8863 8166 3740.55426272891 6.73189 0.313694098991671 -21.4600549566673 3.67868640595478e-102 2.90529216746742e-101
27250-27150 19 11050 10924 4809.89636538374 7.55013 0.351889922101866 -21.4559334379353 4.01961652794436e-102 3.17442443911217e-101
20180-20140 24 8170 8557 3663.39008502947 6.81776 0.317767351735136 -21.4551814170818 4.08514177170521e-102 3.22604803215449e-101
26920-26830 49 5703 5779 2538.31955336008 5.24617 0.2445427811669 -21.4529583601196 4.28514001232999e-102 3.38372738243284e-101
29000-28810 12 20885 22776 9520.06192255982 9.20073 0.429012440573387 -21.4463061743825 4.94387264910805e-102 3.90314124939331e-101
12340-12220 15 15372 15100 6663.27196798969 8.36305 0.389975426564598 -21.4450758264386 5.07634617833024e-102 4.00757403867365e-101
28700-28600 25 7624 8419 3511.04914169851 6.69707 0.31230405930641 -21.444074444569 5.18677673199348e-102 4.09459742428253e-101
3960-3860 63 5779 5617 2531.15361019406 4.87398 0.227310041161804 -21.4419721998755 5.4264684749785e-102 4.28332410294124e-101
29750-29660 63 5568 5565 2472.29969901415 4.83947 0.22570226053354 -21.4418232035861 5.44387014455714e-102 4.29689502495637e-101
12290-12130 35 7301 6730 3091.13472846746 6.02365 0.280966782663532 -21.4389962226216 5.78479629326339e-102 4.56564065222429e-101
29370-29320 706 74198 66929 31343.6860578317 5.02047 0.234177414143885 -21.4387353558043 5.81730997537069e-102 4.59112585217595e-101
29380-29210 28 7157 7516 3218.04312336229 6.40627 0.298855673306011 -21.435993819526 6.17023299252443e-102 4.86928538712546e-101
29330-29280 19 10137 11120 4643.27479448842 7.49919 0.349846685967542 -21.4356408221785 6.21720085873853e-102 4.90616219386339e-101
29770-29670 72 5535 5531 2463.7475722564 4.63812 0.216438849006856 -21.4292369819667 7.13396514940061e-102 5.62938984009673e-101
29150-29030 15 13815 16347 6569.99412614804 8.34277 0.389345027555069 -21.4277047887874 7.37260389101269e-102 5.8174757506688e-101
28700-28570 28 6890 7791 3214.83721026923 6.40488 0.298962207807289 -21.4237249896697 8.03033256688681e-102 6.33622442977091e-101
28800-28760 31 6413 7398 3026.20802163265 6.16933 0.287967765719824 -21.4236661478879 8.04048404362073e-102 6.34399095092322e-101
29240-29180 30 6712 7175 3046.89113360246 6.22678 0.290765296946146 -21.4151470619731 9.65387185292428e-102 7.61637944820139e-101
18100-18050 26 7261 8568 3460.33812549421 6.61916 0.309121789167255 -21.4128035570679 1.01518076705814e-101 8.00891651016876e-101
29320-29360 23 10298 9156 4271.86912354234 7.10191 0.331680211748535 -21.4119329005067 1.03432598987286e-101 8.15933019686233e-101
28380-28370 10 29575 35503 14156.2105400872 10.0367 0.468797246637117 -21.409512657538 1.08945949736999e-101 8.59392391854435e-101
21590-21540 17 13296 12559 5661.1815284878 7.9466 0.371211928784871 -21.40718330034 1.14528982249192e-101 9.03363433021718e-101
20170-20140 24 8075 8481 3625.89478981528 6.80285 0.317799909263107 -21.4060782097444 1.1727663881493e-101 9.24965019030167e-101
20180-20160 28 6923 7616 3185.74530149432 6.39167 0.298636478453122 -21.4028399304031 1.2571278645908e-101 9.91463197684905e-101
12380-12250 53 5476 5643 2460.95552393713 5.08611 0.237655445211813 -21.4012124703694 1.30178487377518e-101 1.02660426174113e-100
28680-28730 22 8561 9338 3914.27531720499 7.03979 0.329017648351599 -21.3963984354327 1.44336168322055e-101 1.13807901240091e-100
29200-29110 225 6696 7952 3337.07871620847 3.39377 0.15862715710275 -21.3946488204485 1.4985384182071e-101 1.18149483704135e-100
28190-28160 25 8140 8127 3567.32064377476 6.72004 0.314145854007872 -21.3914786762815 1.60393003028246e-101 1.26449195940467e-100
5950-5980 24 7850 8598 3599.19852116149 6.79217 0.317535284088971 -21.3902951573344 1.64514494925886e-101 1.29693489721842e-100
29800-29810 18 10698 11831 4918.85187252388 7.6608 0.358151680523742 -21.3898083182015 1.66240387325761e-101 1.31049058360748e-100
28970-28890 17 11388 13644 5454.21178917512 7.89288 0.369154986189962 -21.3809292441685 2.01085567735391e-101 1.58487512301114e-100
28670-28640 21 8904 9840 4096.57503844032 7.17307 0.335520251095652 -21.3789522178927 2.09786700586464e-101 1.65339057770049e-100
28680-28600 27 7003 8042 3292.34786747996 6.49223 0.303714173731707 -21.3761225878533 2.22897854876687e-101 1.75638693553102e-100
28920-28860 14 15762 21538 8097.59019600684 8.74447 0.409096880773082 -21.3750501155609 2.28078141532116e-101 1.79713762715196e-100
28690-28600 24 7753 8678 3593.8710242338 6.79004 0.317773043718255 -21.367589336751 2.67597122653059e-101 2.10820368354593e-100
28740-28630 19 10297 10731 4598.31018161293 7.48508 0.350358025998474 -21.3640763276273 2.88502759437952e-101 2.27264289294759e-100
5990-6010 18 11442 11430 5004.17477226621 7.68561 0.35976272820975 -21.362985913508 2.95317357522678e-101 2.32623491112935e-100
3990-3920 53 6008 5725 2599.07584835361 5.16597 0.241832868329742 -21.3617221053238 3.03416784938507e-101 2.38985160553197e-100
29590-29420 17 13467 12463 5679.99012931257 7.95139 0.372434402923389 -21.3497773668924 3.91800635834905e-101 3.08494068760625e-100
17480-17430 14 15233 17125 7054.45714964382 8.54522 0.40027484752538 -21.3483691804094 4.03784887121821e-101 3.17917999894882e-100
27640-27640 21 9402 9511 4141.01607673562 7.18863 0.336759806789488 -21.3464609948508 4.2061002873141e-101 3.31152514333584e-100
29850-29750 164 6100 6332 2821.69415928521 3.6173 0.169491635441333 -21.3420750162866 4.61982126851155e-101 3.63697537962669e-100
27870-27860 63 5055 5656 2374.6774303866 4.78042 0.224001911071938 -21.3409636041252 4.73095503954701e-101 3.72432340119514e-100
27670-27650 25 7552 8160 3440.51506452896 6.66763 0.312436216772322 -21.3407834255398 4.74922130037089e-101 3.73855996168275e-100
28680-28630 22 8459 9236 3869.75118076689 7.02323 0.329109964695177 -21.3400587338246 4.82340304712497e-101 3.79681010008016e-100
27960-27860 58 5290 5528 2397.97960897059 4.91605 0.23038822192367 -21.3381192522265 5.02767157576688e-101 3.9574515163338e-100
28360-28320 16 12371 13754 5700.06771171238 8.04421 0.377097127505484 -21.3319319664776 5.73880852642852e-101 4.51669308397863e-100
18120-18050 26 7189 8053 3336.26955423722 6.56618 0.307816200216588 -21.3314853112202 5.79386953788254e-101 4.55985402628241e-100
29260-29170 24 8072 8328 3593.21738876126 6.78972 0.318318900625332 -21.3299199766552 5.99102869935587e-101 4.71466017161767e-100
20250-20170 57 5245 5547 2391.04669111927 4.93732 0.231490504517109 -21.3283939392054 6.18968044932392e-101 4.8706171349311e-100
27660-27660 26 7342 7841 3326.72728099623 6.56198 0.307679003545297 -21.3273669209308 6.32705908700381e-101 4.9785289799903e-100
27230-27160 17 12227 12206 5344.28040632174 7.86334 0.368774946937731 -21.3228663051186 6.96586516458846e-101 5.48097219786367e-100
29450-29240 32 6191 7365 2969.499601425 6.09573 0.285913161957733 -21.3202239780146 7.37048639346355e-101 5.79889784770662e-100
21580-21560 19 11254 10676 4804.42279713678 7.54846 0.354070854624828 -21.3190746214593 7.55372829379652e-101 5.9426129578804e-100
28280-28310 17 11256 13821 5461.21012580702 7.89474 0.370327710104235 -21.3182529051113 7.68751455397852e-101 6.04763297846564e-100
24690-24650 36 6224 6312 2759.49526747328 5.81763 0.272916754600278 -21.3165131881644 7.97861624738907e-101 6.2761574937298e-100
29760-29790 17 12500 12204 5405.94019064437 7.87992 0.369686122026629 -21.3151497846399 8.21441680210692e-101 6.46139636069511e-100
20250-20160 45 5528 5812 2502.73272002114 5.34999 0.251022812767581 -21.3127593485816 8.64474885517102e-101 6.79937215794695e-100
29670-29680 31 6322 7651 3058.42248418162 6.18474 0.29019502403499 -21.3123588118671 8.71902344881349e-101 6.85752927918573e-100
28270-28300 17 11316 14336 5582.54999277576 7.92652 0.371991926731305 -21.3083053782185 9.50745892162121e-101 7.47706353044498e-100
29100-29050 18 10755 11334 4827.8810164811 7.63377 0.358438431880789 -21.2972853148696 1.20293541902628e-100 9.45857924988876e-100
29520-29310 22 10156 9217 4251.66218229721 7.15941 0.336234682880055 -21.2929050051529 1.32081459396076e-100 1.038505621458e-99
2430-2430 15 13952 14599 6235.606615998 8.26723 0.388267696796981 -21.2925960387881 1.32955174781615e-100 1.04533534957117e-99
27630-27630 24 8247 8252 3617.11794003269 6.7993 0.319398296188719 -21.2878522615259 1.47117261089334e-100 1.15654949413013e-99
29300-29220 19 9884 10650 4487.45862717246 7.44979 0.350064216438421 -21.2812185262195 1.69480223664856e-100 1.33225213195481e-99
2460-2450 14 15992 16142 7021.48360334452 8.5384 0.401281425604733 -21.2778235104732 1.82206270769884e-100 1.43217972369208e-99
24690-24610 49 5552 5639 2474.70668127885 5.20906 0.244846248814333 -21.2748302918285 1.94214684398121e-100 1.52639339632081e-99
27240-27150 17 12168 12070 5302.42407692055 7.85197 0.369076350796043 -21.2746431144405 1.94991326310697e-100 1.53243871097134e-99
29280-29180 20 9380 9963 4229.86175332689 7.29001 0.342676479413526 -21.2737453586526 1.98759613655927e-100 1.56199403562576e-99
29370-29200 32 6535 6668 2901.96643277038 6.06217 0.284973099473309 -21.2727774867331 2.02903645480652e-100 1.59449985574744e-99
28840-28740 37 5696 6490 2677.32902171389 5.73384 0.269581723013919 -21.2693994513348 2.18054235334798e-100 1.71349392355581e-99
22580-22580 20 9448 9909 4234.03197861373 7.29143 0.342870606977153 -21.2658343574356 2.35269523642724e-100 1.84863228177321e-99
29370-29340 811 88924 79897 37474.8394200411 5.07905 0.23886265838501 -21.263488890879 2.47328431357958e-100 1.94323678262321e-99
28350-28260 15 13286 15126 6194.36930293796 8.25768 0.388443747666473 -21.258380364443 2.75770337182236e-100 2.16645395973055e-99
3990-3900 48 6150 5789 2641.38143926925 5.3344 0.250943836440944 -21.2573377683303 2.81964337280008e-100 2.21494487770301e-99
28690-28480 219 6483 7560 3202.62828099999 3.37245 0.158653977686823 -21.2566445691828 2.86159227438045e-100 2.24772576395103e-99
3910-3860 99 5562 5567 2495.60102522882 4.18683 0.197007980232233 -21.2520845508627 3.15349734914134e-100 2.47682242154989e-99
1270-1240 18 10598 11238 4772.10503342703 7.61696 0.358416968818732 -21.251679731685 3.18080478290771e-100 2.49817485424093e-99
6570-6460 23 8341 8512 3692.19022084479 6.89075 0.324301655211987 -21.2479643914773 3.44270890720601e-100 2.70366547397035e-99
28830-28690 37 5731 6295 2644.50951463644 5.71585 0.269062992285498 -21.2435206074102 3.78436600557032e-100 2.97152550571383e-99
28740-28560 21 8866 9364 3988.39344158367 7.13429 0.335879314129436 -21.2406404888688 4.02366457085729e-100 3.15894297843945e-99
27950-27860 58 5307 5451 2385.7431013292 4.90853 0.231121532161262 -21.2378818994351 4.26700760182572e-100 3.34986154805009e-99
21580-21610 23 8385 8481 3695.7127772583 6.89213 0.324619866578459 -21.2313736664409 4.90089498188085e-100 3.84720817205994e-99
28630-28560 51 5147 5693 2395.25242390386 5.10288 0.24037866435532 -21.2285007956673 5.20981023433842e-100 4.08939485521345e-99
29370-29210 25 7679 7876 3410.00402220134 6.65468 0.313489055578117 -21.2277837774824 5.28989302900046e-100 4.15209668980343e-99
27970-27860 53 5326 5514 2399.87035417275 5.04932 0.237916735891028 -21.2230365493495 5.85199462282289e-100 4.59294602964837e-99
2450-2450 14 15752 15897 6915.67533378488 8.51646 0.401341588063635 -21.2199774317304 6.2453998504185e-100 4.90077565097352e-99
6500-6460 78 4957 5743 2380.68947530915 4.46979 0.210642207854852 -21.2198434771386 6.26321704594792e-100 4.9145693408341e-99
28350-28310 15 13096 15086 6142.80005367284 8.24561 0.388760884126842 -21.2099789929421 7.72476228378626e-100 6.06024660577794e-99
29730-29650 29 6975 7015 3072.56263711184 6.28815 0.296492581411869 -21.2084410909721 7.98145661543196e-100 6.26115135546048e-99
27620-27620 25 7983 7858 3475.36705338815 6.68218 0.315089321550186 -21.2072503503542 8.18603677661322e-100 6.42114697747871e-99
28840-28780 57 5016 5627 2355.70344702082 4.91554 0.231841698645927 -21.2021492114045 9.12335399191344e-100 7.15447096412637e-99
15910-15850 18 10856 11014 4783.92949329788 7.62052 0.359444720067 -21.2007990897452 9.38887491353939e-100 7.36156796960417e-99
29460-29460 25 7386 7919 3352.37028121698 6.63 0.312730297467224 -21.2003683053638 9.4752068218428e-100 7.42869216831545e-99
20170-20170 33 5978 6714 2785.60209480054 5.95802 0.28106216694169 -21.1982131571024 9.91915173766468e-100 7.77645465891636e-99
28680-28470 185 6033 7063 2973.46930866178 3.51502 0.165832480717515 -21.1962015755422 1.03522283849467e-99 8.11536110826336e-99
28450-28260 10 30444 30014 13205.959372844 9.93637 0.46887495978697 -21.1919499561501 1.13306411676039e-99 8.88100853288532e-99
27230-27220 23 8018 8466 3609.12311767971 6.85781 0.323622247422744 -21.1907741257247 1.1617160447065e-99 9.10488974133142e-99
28160-28100 33 6111 6516 2774.43964872455 5.95213 0.280901086533362 -21.1894107690873 1.19584371024436e-99 9.3720064540035e-99
20220-20190 37 5734 6183 2621.77034954524 5.70325 0.269175242058045 -21.1878687216177 1.23565144232641e-99 9.68361664887409e-99
3960-3850 63 5549 5426 2438.91169322121 4.81949 0.227498058317173 -21.1847504270946 1.32023533337863e-99 1.03460938309642e-98
29760-29670 73 5480 5398 2424.10170830732 4.59392 0.216861386764681 -21.1836729420575 1.35078555139302e-99 1.05850989379695e-98
28890-28800 37 5747 6166 2621.17142085952 5.70291 0.269215861760131 -21.1834179744329 1.35811731634306e-99 1.06421470657678e-98
12280-12290 65 4934 5740 2366.0760813594 4.7292 0.223277369258553 -21.180823317403 1.43502418893471e-99 1.12439291960392e-98
29320-29170 36 6066 6174 2694.70888945896 5.78305 0.273082030409812 -21.1769819142369 1.55693475539794e-99 1.21977482326039e-98
27200-27140 24 8953 8249 3777.02935163882 6.86195 0.324070774251228 -21.1742413881503 1.65017303503114e-99 1.29277277045673e-98
29530-29310 20 10792 9873 4532.1185706667 7.38982 0.349018298840184 -21.1731706631529 1.68809675519879e-99 1.32233174342988e-98
29010-28810 12 19518 20866 8809.79951124271 9.08876 0.429272928297296 -21.1724581889744 1.71381229178947e-99 1.34237317231153e-98
28800-28720 21 8447 9666 3956.27015701272 7.12264 0.33641224856152 -21.1723628468462 1.71728302525727e-99 1.34504046431235e-98
5990-5920 53 5271 5477 2379.62638550302 5.03691 0.237938649054887 -21.1689530538081 1.84612956200884e-99 1.4458477900139e-98
6550-6550 13 17031 17904 7625.53826138505 8.76467 0.414062497930776 -21.1675147753571 1.90332960998115e-99 1.49058884464888e-98
3900-3880 55 5703 5510 2486.10775076537 5.04672 0.238433003158387 -21.1661831741562 1.95786229515303e-99 1.53323763198494e-98
21660-21550 13 17782 17747 7763.47796997264 8.79055 0.415334471417799 -21.1649829871792 2.00834765889741e-99 1.57271376139485e-98
29310-29130 90 5354 5424 2412.33759039488 4.27774 0.202171972972127 -21.1589325345666 2.28333340564103e-99 1.78784770974411e-98
3980-3860 71 5605 5421 2455.98837100622 4.65403 0.219957534397429 -21.1587855839008 2.29045987945477e-99 1.79335946237356e-98
28730-28630 20 9282 9663 4144.84159971411 7.26061 0.343175926918186 -21.1571069766675 2.37345686723448e-99 1.85827280725511e-98
20240-20140 26 7836 7570 3382.38766001214 6.58598 0.311295281724484 -21.1566896846494 2.3945509716127e-99 1.87471685119949e-98
6460-6440 72 15716 14182 6587.91525455705 6.07516 0.287169792137242 -21.1553055014241 2.46586989254207e-99 1.93040616090967e-98
12310-12130 34 7401 6618 3089.77904970285 6.06513 0.286831146049253 -21.1453132156304 3.04760163205693e-99 2.38536089383638e-98
28350-28320 15 12885 14743 6023.09247929195 8.21717 0.388675423713804 -21.1414653601326 3.30650857401109e-99 2.58790914213868e-98
29200-29080 247 6753 7817 3336.62686078684 3.25224 0.153853510890996 -21.1385241020445 3.51911493222523e-99 2.7541004259557e-98
27690-27630 24 7381 8429 3457.21053103329 6.73387 0.318564685205752 -21.1381625339582 3.54617478700504e-99 2.775172192063e-98
3970-3930 36 6645 6253 2842.88928165183 5.86092 0.277302763872509 -21.1354377046325 3.75689197737597e-99 2.939851943156e-98
28820-28700 30 6297 6939 2903.17133189693 6.15662 0.291295974837734 -21.1352852554865 3.76904352613404e-99 2.94924859893634e-98
29330-29220 17 10925 11919 4988.19880431574 7.76369 0.367378546444862 -21.1326743718012 3.98334778721879e-99 3.11682151999804e-98
29320-29290 22 8700 8673 3806.81859538702 6.99941 0.331255226725289 -21.1299755067548 4.21765955128799e-99 3.30003622362379e-98
28360-28330 17 10844 12019 4990.69196212296 7.76442 0.367464386037669 -21.1297318738968 4.23947640115896e-99 3.31698026949973e-98
6560-6540 12 19580 20442 8735.23131089965 9.07648 0.429591269508616 -21.1281730482161 4.38175607724247e-99 3.42816995246746e-98
5940-5950 24 7766 7991 3453.16228680357 6.73209 0.318756079481822 -21.1198832852894 5.2223811340236e-99 4.08476512884655e-98
28850-28720 30 6231 7045 2910.33008476964 6.16022 0.291681396469348 -21.1197018006289 5.24248135466268e-99 4.10033089936553e-98
4260-4220 73 4888 5608 2333.4006447681 4.53789 0.214869315351619 -21.1192886968673 5.2885226978741e-99 4.13618418812477e-98
29520-29340 18 11817 10947 4988.44224750747 7.68102 0.36380879619701 -21.1128045395152 6.06639438601439e-99 4.74402097057926e-98
27860-27860 60 4934 5525 2317.74777107346 4.81643 0.228135508154678 -21.1121666337407 6.1488328295774e-99 4.80794080739197e-98
2400-2350 22 8766 8649 3816.8076101517 7.0032 0.331720762951537 -21.1117459325221 6.20381201633661e-99 4.85056174551341e-98
2420-2420 15 13544 13878 5992.055786459 8.20964 0.388913017992651 -21.1091978021357 6.54745449990433e-99 5.11905019867463e-98
23870-23870 59 5129 5361 2327.12014047931 4.84696 0.229616494068035 -21.1089486180174 6.58206250045238e-99 5.14591245379166e-98
27250-27160 18 10791 10774 4718.96042352954 7.60073 0.360121434934615 -21.1060162784491 7.00329504858493e-99 5.47502753843877e-98
[truncated: 16,631,110 more chars]
